# Supplementary material for: Thresholds for post-rebound SHIV control after CCR5 gene-edited autologous hematopoietic cell transplantation
Source: eLife. 2021 Jan 12;10:e57646. doi: 10.7554/eLife.57646 (PMC7803377; doi:10.7554/eLife.57646)
Supplement: Figure 2—source data 1. [file elife-57646-fig2-data1.zip › Figure2sourcedata.csv]

ID	Date	time	data	y	Cat	ytype	ytype_def	cens	ATI	fp100	T0_Kg
Z09087	6/7/13	7.85	136.75	2.135927335	NT	1	cd4+ccr5+	0	161.9	0	0.00
Z09087	6/14/13	14.92	106.2	2.026124517	NT	1	cd4+ccr5+	0	161.9	0	0.00
Z09087	6/21/13	21.93	91.27	1.960328051	NT	1	cd4+ccr5+	0	161.9	0	0.00
Z09087	7/5/13	35.88	108.54	2.035589817	NT	1	cd4+ccr5+	0	161.9	0	0.00
Z09087	7/19/13	49.88	109.46	2.039255444	NT	1	cd4+ccr5+	0	161.9	0	0.00
Z09087	7/25/13	55.65	97.52	1.989093693	NT	1	cd4+ccr5+	0	161.9	0	0.00
Z09087	8/2/13	63.97	82.5	1.916453949	NT	1	cd4+ccr5+	0	161.9	0	0.00
Z09087	8/9/13	70.99	108.09	2.033785517	NT	1	cd4+ccr5+	0	161.9	0	0.00
Z09087	8/16/13	78	102.43	2.010427173	NT	1	cd4+ccr5+	0	161.9	0	0.00
Z09087	8/23/13	84.9	79.76	1.901785145	NT	1	cd4+ccr5+	0	161.9	0	0.00
Z09087	8/30/13	91.9	115.53	2.062694773	NT	1	cd4+ccr5+	0	161.9	0	0.00
Z09087	9/27/13	119.87	104.11	2.017492446	NT	1	cd4+ccr5+	0	161.9	0	0.00
Z09087	10/4/13	126.86	109.37	2.038898212	NT	1	cd4+ccr5+	0	161.9	0	0.00
Z09087	10/11/13	133.88	127.44	2.105305763	NT	1	cd4+ccr5+	0	161.9	0	0.00
Z09087	10/18/13	140.89	96.85	1.986099625	NT	1	cd4+ccr5+	0	161.9	0	0.00
Z09087	10/25/13	147.9	104.72	2.020029634	NT	1	cd4+ccr5+	0	161.9	0	0.00
Z09087	11/1/13	154.93	94.23	1.974189191	NT	1	cd4+ccr5+	0	161.9	0	0.00
Z09087	11/8/13	161.9	105.71	2.024116073	NT	1	cd4+ccr5+	0	161.9	0	0.00
Z09087	11/15/13	168.94	91.08	1.959423022	NT	1	cd4+ccr5+	0	161.9	0	0.00
Z09087	11/22/13	175.89	62.1	1.7930916	NT	1	cd4+ccr5+	0	161.9	0	0.00
Z09087	12/6/13	189.84	77.36	1.888516461	NT	1	cd4+ccr5+	0	161.9	0	0.00
Z09087	12/13/13	196.89	77.18	1.887504774	NT	1	cd4+ccr5+	0	161.9	0	0.00
Z09087	12/27/13	211	100.87	2.003762021	NT	1	cd4+ccr5+	0	161.9	0	0.00
Z09087	1/3/14	217.83	93.81	1.972249136	NT	1	cd4+ccr5+	0	161.9	0	0.00
Z09087	1/10/14	224.92	90.72	1.957703042	NT	1	cd4+ccr5+	0	161.9	0	0.00
Z09087	1/17/14	232	139.09	2.143295907	NT	1	cd4+ccr5+	0	161.9	0	0.00
Z09087	1/24/14	238.9	85.04	1.929623252	NT	1	cd4+ccr5+	0	161.9	0	0.00
Z09087	1/31/14	245.94	257.07	2.410051398	NT	1	cd4+ccr5+	0	161.9	0	0.00
Z09087	2/7/14	252.95	175.79	2.244994166	NT	1	cd4+ccr5+	0	161.9	0	0.00
Z09087	2/21/14	266.86	276.06	2.441003484	NT	1	cd4+ccr5+	0	161.9	0	0.00
Z09087	3/7/14	280.92	135.49	2.131907243	NT	1	cd4+ccr5+	0	161.9	0	0.00
Z09087	3/24/14	297.89	86.83	1.938669801	NT	1	cd4+ccr5+	0	161.9	0	0.00
Z09087	6/7/13	7.85	1699.63	3.230354388	NT	2	cd4+ccr5-	0	161.9	0	0.00
Z09087	6/14/13	14.92	2130.16	3.328412225	NT	2	cd4+ccr5-	0	161.9	0	0.00
Z09087	6/21/13	21.93	1622.59	3.210208795	NT	2	cd4+ccr5-	0	161.9	0	0.00
Z09087	7/5/13	35.88	1736.58	3.239694795	NT	2	cd4+ccr5-	0	161.9	0	0.00
Z09087	7/19/13	49.88	1387.77	3.142317495	NT	2	cd4+ccr5-	0	161.9	0	0.00
Z09087	7/25/13	55.65	1431.7	3.155852025	NT	2	cd4+ccr5-	0	161.9	0	0.00
Z09087	8/2/13	63.97	922.22	2.964834536	NT	2	cd4+ccr5-	0	161.9	0	0.00
Z09087	8/9/13	70.99	1461.17	3.164700747	NT	2	cd4+ccr5-	0	161.9	0	0.00
Z09087	8/16/13	78	1654.28	3.218609019	NT	2	cd4+ccr5-	0	161.9	0	0.00
Z09087	8/23/13	84.9	1520.49	3.181983568	NT	2	cd4+ccr5-	0	161.9	0	0.00
Z09087	8/30/13	91.9	1732.9	3.238773502	NT	2	cd4+ccr5-	0	161.9	0	0.00
Z09087	9/27/13	119.87	1519	3.181557774	NT	2	cd4+ccr5-	0	161.9	0	0.00
Z09087	10/4/13	126.86	1323	3.121559844	NT	2	cd4+ccr5-	0	161.9	0	0.00
Z09087	10/11/13	133.88	1623.68	3.210500441	NT	2	cd4+ccr5-	0	161.9	0	0.00
Z09087	10/18/13	140.89	1624.41	3.210695654	NT	2	cd4+ccr5-	0	161.9	0	0.00
Z09087	10/25/13	147.9	1141.76	3.057574824	NT	2	cd4+ccr5-	0	161.9	0	0.00
Z09087	11/1/13	154.93	1454.36	3.162671921	NT	2	cd4+ccr5-	0	161.9	0	0.00
Z09087	11/8/13	161.9	1346.76	3.129290209	NT	2	cd4+ccr5-	0	161.9	0	0.00
Z09087	11/15/13	168.94	1378.08	3.13927443	NT	2	cd4+ccr5-	0	161.9	0	0.00
Z09087	11/22/13	175.89	998.96	2.999548099	NT	2	cd4+ccr5-	0	161.9	0	0.00
Z09087	12/6/13	189.84	776.84	2.89033158	NT	2	cd4+ccr5-	0	161.9	0	0.00
Z09087	12/13/13	196.89	647.35	2.811139152	NT	2	cd4+ccr5-	0	161.9	0	0.00
Z09087	12/27/13	211	597.24	2.776148887	NT	2	cd4+ccr5-	0	161.9	0	0.00
Z09087	1/3/14	217.83	677.51	2.83091571	NT	2	cd4+ccr5-	0	161.9	0	0.00
Z09087	1/10/14	224.92	564.48	2.751648559	NT	2	cd4+ccr5-	0	161.9	0	0.00
Z09087	1/17/14	232	705.37	2.848416985	NT	2	cd4+ccr5-	0	161.9	0	0.00
Z09087	1/24/14	238.9	748.97	2.874464422	NT	2	cd4+ccr5-	0	161.9	0	0.00
Z09087	1/31/14	245.94	545.88	2.737097183	NT	2	cd4+ccr5-	0	161.9	0	0.00
Z09087	2/7/14	252.95	571.33	2.756887029	NT	2	cd4+ccr5-	0	161.9	0	0.00
Z09087	2/21/14	266.86	650.16	2.813020247	NT	2	cd4+ccr5-	0	161.9	0	0.00
Z09087	3/7/14	280.92	961.96	2.983157014	NT	2	cd4+ccr5-	0	161.9	0	0.00
Z09087	3/24/14	297.89	687.18	2.837070511	NT	2	cd4+ccr5-	0	161.9	0	0.00
Z09087	5/30/13	0	1299.3	3.113709438	NT	3	cd8+	0	161.9	0	0.00
Z09087	6/7/13	7.853472222	1460.32	3.164448033	NT	3	cd8+	0	161.9	0	0.00
Z09087	6/14/13	14.92	1936.51	3.287019744	NT	3	cd8+	0	161.9	0	0.00
Z09087	6/21/13	21.93	1566.82	3.195019107	NT	3	cd8+	0	161.9	0	0.00
Z09087	7/5/13	35.88	1545.35	3.189026856	NT	3	cd8+	0	161.9	0	0.00
Z09087	7/19/13	49.88	1164.94	3.066303558	NT	3	cd8+	0	161.9	0	0.00
Z09087	7/25/13	55.65	1507.05	3.178127661	NT	3	cd8+	0	161.9	0	0.00
Z09087	8/2/13	63.97	984.1	2.993039232	NT	3	cd8+	0	161.9	0	0.00
Z09087	8/9/13	70.99	1317.05	3.119602263	NT	3	cd8+	0	161.9	0	0.00
Z09087	8/16/13	78	1690.13	3.227920111	NT	3	cd8+	0	161.9	0	0.00
Z09087	8/23/13	84.9	1754.79	3.244225151	NT	3	cd8+	0	161.9	0	0.00
Z09087	8/30/13	91.9	1670.32	3.222799681	NT	3	cd8+	0	161.9	0	0.00
Z09087	9/27/13	119.87	1514.27	3.180203318	NT	3	cd8+	0	161.9	0	0.00
Z09087	10/4/13	126.86	1001.95	3.00084605	NT	3	cd8+	0	161.9	0	0.00
Z09087	10/11/13	133.88	1439.6	3.158241838	NT	3	cd8+	0	161.9	0	0.00
Z09087	10/18/13	140.89	1474.74	3.16871546	NT	3	cd8+	0	161.9	0	0.00
Z09087	10/25/13	147.9	1077.58	3.032449522	NT	3	cd8+	0	161.9	0	0.00
Z09087	11/1/13	154.93	1360.14	3.133583613	NT	3	cd8+	0	161.9	0	0.00
Z09087	11/8/13	161.9	1335.02	3.125487772	NT	3	cd8+	0	161.9	0	0.00
Z09087	11/15/13	168.94	1227.6	3.08905688	NT	3	cd8+	0	161.9	0	0.00
Z09087	11/22/13	175.89	866.67	2.937853764	NT	3	cd8+	0	161.9	0	0.00
Z09087	12/6/13	189.84	1170.09	3.068219268	NT	3	cd8+	0	161.9	0	0.00
Z09087	12/13/13	196.89	871.43	2.940232507	NT	3	cd8+	0	161.9	0	0.00
Z09087	12/27/13	211	929.04	2.968034413	NT	3	cd8+	0	161.9	0	0.00
Z09087	1/3/14	217.83	1130.92	3.053431885	NT	3	cd8+	0	161.9	0	0.00
Z09087	1/10/14	224.92	1212.12	3.083545617	NT	3	cd8+	0	161.9	0	0.00
Z09087	1/17/14	232	1457.1	3.163489358	NT	3	cd8+	0	161.9	0	0.00
Z09087	1/24/14	238.9	1690.9	3.228117924	NT	3	cd8+	0	161.9	0	0.00
Z09087	1/31/14	245.94	1615.41	3.208282767	NT	3	cd8+	0	161.9	0	0.00
Z09087	2/7/14	252.95	1217.63	3.08551534	NT	3	cd8+	0	161.9	0	0.00
Z09087	2/21/14	266.86	975.24	2.989111506	NT	3	cd8+	0	161.9	0	0.00
Z09087	3/7/14	280.92	1493.76	3.174280826	NT	3	cd8+	0	161.9	0	0.00
Z09087	3/24/14	297.89	865.8	2.937417581	NT	3	cd8+	0	161.9	0	0.00
Z09087	5/30/13	0	30	1.477121255	NT	4	VL	1	161.9	0	0.00
Z09087	6/7/13	7.85	30	1.477121255	NT	4	VL	1	161.9	0	0.00
Z09087	6/14/13	14.92	36	1.556302501	NT	4	VL	0	161.9	0	0.00
Z09087	6/21/13	21.93	30	1.477121255	NT	4	VL	1	161.9	0	0.00
Z09087	7/5/13	35.88	30	1.477121255	NT	4	VL	1	161.9	0	0.00
Z09087	7/19/13	49.88	30	1.477121255	NT	4	VL	1	161.9	0	0.00
Z09087	7/25/13	55.65	31	1.491361694	NT	4	VL	0	161.9	0	0.00
Z09087	8/2/13	63.97	30	1.477121255	NT	4	VL	1	161.9	0	0.00
Z09087	8/9/13	70.99	30	1.477121255	NT	4	VL	1	161.9	0	0.00
Z09087	8/16/13	78	30	1.477121255	NT	4	VL	1	161.9	0	0.00
Z09087	8/23/13	84.9	30	1.477121255	NT	4	VL	1	161.9	0	0.00
Z09087	8/30/13	91.9	30	1.477121255	NT	4	VL	1	161.9	0	0.00
Z09087	9/27/13	119.87	30	1.477121255	NT	4	VL	1	161.9	0	0.00
Z09087	10/4/13	126.86	30	1.477121255	NT	4	VL	1	161.9	0	0.00
Z09087	10/11/13	133.88	30	1.477121255	NT	4	VL	1	161.9	0	0.00
Z09087	10/18/13	140.89	34	1.531478917	NT	4	VL	0	161.9	0	0.00
Z09087	10/25/13	147.9	18	1.255272505	NT	4	VL	1	161.9	0	0.00
Z09087	11/1/13	154.93	30	1.477121255	NT	4	VL	1	161.9	0	0.00
Z09087	11/8/13	161.9	30	1.477121255	NT	4	VL	1	161.9	0	0.00
Z09087	11/15/13	168.94	494	2.693726949	NT	4	VL	0	161.9	0	0.00
Z09087	11/22/13	175.89	1480035	6.170271986	NT	4	VL	0	161.9	0	0.00
Z09087	12/6/13	189.84	71452	4.85401439	NT	4	VL	0	161.9	0	0.00
Z09087	12/13/13	196.89	31978	4.504851298	NT	4	VL	0	161.9	0	0.00
Z09087	12/27/13	211	107505	5.031428664	NT	4	VL	0	161.9	0	0.00
Z09087	1/3/14	217.83	71657	4.855258622	NT	4	VL	0	161.9	0	0.00
Z09087	1/10/14	224.92	27531	4.439821986	NT	4	VL	0	161.9	0	0.00
Z09087	1/17/14	232	69475	4.841828555	NT	4	VL	0	161.9	0	0.00
Z09087	1/24/14	238.9	21210	4.326540669	NT	4	VL	0	161.9	0	0.00
Z09087	1/31/14	245.94	41910	4.622317661	NT	4	VL	0	161.9	0	0.00
Z09087	2/7/14	252.95	31444	4.497537788	NT	4	VL	0	161.9	0	0.00
Z09087	2/21/14	266.86	18567	4.268741737	NT	4	VL	0	161.9	0	0.00
Z09087	3/7/14	280.92	46140	4.66407759	NT	4	VL	0	161.9	0	0.00
Z09087	3/24/14	297.89	28855	4.460221079	NT	4	VL	0	161.9	0	0.00
Z09087	5/30/13	0	1078.419	3.032787531	NT	5	CD8Tem	0	161.9	0	0.00
Z09087	6/14/13	14.92	1023.682	3.010165067	NT	5	CD8Tem	0	161.9	0	0.00
Z09087	7/5/13	35.88	987.4797	2.994528176	NT	5	CD8Tem	0	161.9	0	0.00
Z09087	8/16/13	78	1023.35	3.010024194	NT	5	CD8Tem	0	161.9	0	0.00
Z09087	9/27/13	119.87	1093.304	3.038740937	NT	5	CD8Tem	0	161.9	0	0.00
Z09087	11/15/13	168.94	874.4348	2.941727433	NT	5	CD8Tem	0	161.9	0	0.00
Z09087	12/27/13	211	813.8391	2.910538551	NT	5	CD8Tem	0	161.9	0	0.00
Z09087	3/24/14	297.89	522.9427	2.718454105	NT	5	CD8Tem	0	161.9	0	0.00
Z09087	5/30/13	0	153.18744	2.185223158	NT	6	CD8Tm	0	161.9	0	0.00
Z09087	6/14/13	14.92	357.7774	2.553612904	NT	6	CD8Tm	0	161.9	0	0.00
Z09087	7/5/13	35.88	355.8945	2.551321276	NT	6	CD8Tm	0	161.9	0	0.00
Z09087	8/16/13	78	217.05035	2.33656049	NT	6	CD8Tm	0	161.9	0	0.00
Z09087	9/27/13	119.87	305.27719	2.484694355	NT	6	CD8Tm	0	161.9	0	0.00
Z09087	11/15/13	168.94	353.779	2.54873205	NT	6	CD8Tm	0	161.9	0	0.00
Z09087	12/27/13	211	72.27931	1.859013998	NT	6	CD8Tm	0	161.9	0	0.00
Z09087	3/24/14	297.89	265.8004	2.42455563	NT	6	CD8Tm	0	161.9	0	0.00
Z09106	1/24/14	0	69.25	1.840419778	NT	1	cd4+ccr5+	0	145.99	0	0.00
Z09106	1/31/14	7.04	65.04	1.813180533	NT	1	cd4+ccr5+	0	145.99	0	0.00
Z09106	2/7/14	14.05	68.79	1.837525309	NT	1	cd4+ccr5+	0	145.99	0	0.00
Z09106	2/14/14	21.08	101.76	2.007577098	NT	1	cd4+ccr5+	0	145.99	0	0.00
Z09106	2/21/14	27.97	95.75	1.981138783	NT	1	cd4+ccr5+	0	145.99	0	0.00
Z09106	2/28/14	35.04	71.84	1.856366324	NT	1	cd4+ccr5+	0	145.99	0	0.00
Z09106	3/7/14	42	59.56	1.774954689	NT	1	cd4+ccr5+	0	145.99	0	0.00
Z09106	3/20/14	54.99	59.85	1.777064155	NT	1	cd4+ccr5+	0	145.99	0	0.00
Z09106	3/28/14	62.94	117.48	2.069963938	NT	1	cd4+ccr5+	0	145.99	0	0.00
Z09106	4/4/14	69.99	108.24	2.034387784	NT	1	cd4+ccr5+	0	145.99	0	0.00
Z09106	4/11/14	76.95	103.03	2.0129637	NT	1	cd4+ccr5+	0	145.99	0	0.00
Z09106	4/18/14	83.98	100.34	2.001474097	NT	1	cd4+ccr5+	0	145.99	0	0.00
Z09106	4/25/14	90.89	98.48	1.99334804	NT	1	cd4+ccr5+	0	145.99	0	0.00
Z09106	5/2/14	97.9	81.79	1.912700208	NT	1	cd4+ccr5+	0	145.99	0	0.00
Z09106	5/9/14	104.91	92.77	1.967407557	NT	1	cd4+ccr5+	0	145.99	0	0.00
Z09106	6/6/14	133.01	90.55	1.956888455	NT	1	cd4+ccr5+	0	145.99	0	0.00
Z09106	6/13/14	139.89	65.13	1.813781078	NT	1	cd4+ccr5+	0	145.99	0	0.00
Z09106	6/19/14	145.99	74.62	1.872855245	NT	1	cd4+ccr5+	0	145.99	0	0.00
Z09106	6/27/14	153.93	64.21	1.80760267	NT	1	cd4+ccr5+	0	145.99	0	0.00
Z09106	7/11/14	167.95	78.68	1.895864351	NT	1	cd4+ccr5+	0	145.99	0	0.00
Z09106	7/18/14	174.99	109.5	2.039414119	NT	1	cd4+ccr5+	0	145.99	0	0.00
Z09106	7/25/14	182.01	122.87	2.089445858	NT	1	cd4+ccr5+	0	145.99	0	0.00
Z09106	8/1/14	188.97	101.97	2.008472419	NT	1	cd4+ccr5+	0	145.99	0	0.00
Z09106	8/8/14	195.93	91.66	1.962179853	NT	1	cd4+ccr5+	0	145.99	0	0.00
Z09106	8/15/14	202.96	86.44	1.936714758	NT	1	cd4+ccr5+	0	145.99	0	0.00
Z09106	8/22/14	209.97	85.06	1.929725378	NT	1	cd4+ccr5+	0	145.99	0	0.00
Z09106	8/29/14	216.97	76.61	1.884285462	NT	1	cd4+ccr5+	0	145.99	0	0.00
Z09106	9/5/14	223.99	147.49	2.168762576	NT	1	cd4+ccr5+	0	145.99	0	0.00
Z09106	9/12/14	231	117.58	2.070333456	NT	1	cd4+ccr5+	0	145.99	0	0.00
Z09106	10/8/14	256.34	96.17	1.983039616	NT	1	cd4+ccr5+	0	145.99	0	0.00
Z09106	1/24/14	0	657.85	2.818126879	NT	2	cd4+ccr5-	0	145.99	0	0.00
Z09106	1/31/14	7.04	512.52	2.709710817	NT	2	cd4+ccr5-	0	145.99	0	0.00
Z09106	2/7/14	14.05	777.37	2.890627776	NT	2	cd4+ccr5-	0	145.99	0	0.00
Z09106	2/14/14	21.08	698.75	2.844321821	NT	2	cd4+ccr5-	0	145.99	0	0.00
Z09106	2/21/14	27.97	762.34	2.882148708	NT	2	cd4+ccr5-	0	145.99	0	0.00
Z09106	2/28/14	35.04	541.55	2.73363856	NT	2	cd4+ccr5-	0	145.99	0	0.00
Z09106	3/7/14	42	498.8	2.697926445	NT	2	cd4+ccr5-	0	145.99	0	0.00
Z09106	3/20/14	54.99	412.27	2.615181733	NT	2	cd4+ccr5-	0	145.99	0	0.00
Z09106	3/28/14	62.94	587.41	2.768941336	NT	2	cd4+ccr5-	0	145.99	0	0.00
Z09106	4/4/14	69.99	591.94	2.772277688	NT	2	cd4+ccr5-	0	145.99	0	0.00
Z09106	4/11/14	76.95	705.96	2.848780094	NT	2	cd4+ccr5-	0	145.99	0	0.00
Z09106	4/18/14	83.98	661.52	2.820542979	NT	2	cd4+ccr5-	0	145.99	0	0.00
Z09106	4/25/14	90.89	640.1	2.806247827	NT	2	cd4+ccr5-	0	145.99	0	0.00
Z09106	5/2/14	97.9	675.7	2.829753919	NT	2	cd4+ccr5-	0	145.99	0	0.00
Z09106	5/9/14	104.91	571.14	2.756742577	NT	2	cd4+ccr5-	0	145.99	0	0.00
Z09106	6/6/14	133.01	591.82	2.772189638	NT	2	cd4+ccr5-	0	145.99	0	0.00
Z09106	6/13/14	139.89	557.51	2.746252662	NT	2	cd4+ccr5-	0	145.99	0	0.00
Z09106	6/19/14	145.99	483.85	2.684710745	NT	2	cd4+ccr5-	0	145.99	0	0.00
Z09106	6/27/14	153.93	497	2.696356389	NT	2	cd4+ccr5-	0	145.99	0	0.00
Z09106	7/11/14	167.95	408.65	2.611351503	NT	2	cd4+ccr5-	0	145.99	0	0.00
Z09106	7/18/14	174.99	316.34	2.50015411	NT	2	cd4+ccr5-	0	145.99	0	0.00
Z09106	7/25/14	182.01	480.29	2.681503544	NT	2	cd4+ccr5-	0	145.99	0	0.00
Z09106	8/1/14	188.97	383.07	2.583278142	NT	2	cd4+ccr5-	0	145.99	0	0.00
Z09106	8/8/14	195.93	446.48	2.64980201	NT	2	cd4+ccr5-	0	145.99	0	0.00
Z09106	8/15/14	202.96	509.39	2.707050415	NT	2	cd4+ccr5-	0	145.99	0	0.00
Z09106	8/22/14	209.97	457.55	2.66043856	NT	2	cd4+ccr5-	0	145.99	0	0.00
Z09106	8/29/14	216.97	406.98	2.609573067	NT	2	cd4+ccr5-	0	145.99	0	0.00
Z09106	9/5/14	223.99	445.74	2.649081609	NT	2	cd4+ccr5-	0	145.99	0	0.00
Z09106	9/12/14	231	460.24	2.662984361	NT	2	cd4+ccr5-	0	145.99	0	0.00
Z09106	10/8/14	256.34	345.68	2.538674253	NT	2	cd4+ccr5-	0	145.99	0	0.00
Z09106	1/24/14	0	1432.158	3.155990933	NT	3	cd8+	0	145.99	0	0.00
Z09106	1/31/14	7.038888889	1186.3296	3.074205367	NT	3	cd8+	0	145.99	0	0.00
Z09106	2/7/14	14.04583333	1596.0208	3.203038547	NT	3	cd8+	0	145.99	0	0.00
Z09106	2/14/14	21.08125	1539.968	3.187511696	NT	3	cd8+	0	145.99	0	0.00
Z09106	2/21/14	27.96597222	1738.2816	3.240120133	NT	3	cd8+	0	145.99	0	0.00
Z09106	2/28/14	35.0375	1188.09	3.07484934	NT	3	cd8+	0	145.99	0	0.00
Z09106	3/7/14	42.00208333	1099.3488	3.041135507	NT	3	cd8+	0	145.99	0	0.00
Z09106	3/20/14	54.99166667	910.9815	2.959509558	NT	3	cd8+	0	145.99	0	0.00
Z09106	3/28/14	62.93819444	1295.4816	3.112431249	NT	3	cd8+	0	145.99	0	0.00
Z09106	4/4/14	69.99444444	1681.1025	3.225594194	NT	3	cd8+	0	145.99	0	0.00
Z09106	4/11/14	76.95208333	1843.128	3.265555497	NT	3	cd8+	0	145.99	0	0.00
Z09106	4/18/14	83.97777778	1657.5144	3.21945731	NT	3	cd8+	0	145.99	0	0.00
Z09106	4/25/14	90.89444444	1700.6324	3.230610449	NT	3	cd8+	0	145.99	0	0.00
Z09106	5/2/14	97.89652778	1603.8913	3.205174932	NT	3	cd8+	0	145.99	0	0.00
Z09106	5/9/14	104.9090278	1307.5392	3.116454718	NT	3	cd8+	0	145.99	0	0.00
Z09106	6/6/14	133.0118056	1371.216	3.137105872	NT	3	cd8+	0	145.99	0	0.00
Z09106	6/13/14	139.89375	1125.4464	3.051324816	NT	3	cd8+	0	145.99	0	0.00
Z09106	6/19/14	145.9861111	982.1376	2.992172338	NT	3	cd8+	0	145.99	0	0.00
Z09106	6/27/14	153.9298611	922.664	2.965043576	NT	3	cd8+	0	145.99	0	0.00
Z09106	7/11/14	167.9458333	1119.3462	3.048964429	NT	3	cd8+	0	145.99	0	0.00
Z09106	7/18/14	174.9881944	1053.6622	3.0227014	NT	3	cd8+	0	145.99	0	0.00
Z09106	7/25/14	182.0083333	1846.7072	3.266398042	NT	3	cd8+	0	145.99	0	0.00
Z09106	8/1/14	188.9666667	1165.7457	3.066603822	NT	3	cd8+	0	145.99	0	0.00
Z09106	8/8/14	195.9263889	1386.7392	3.141994792	NT	3	cd8+	0	145.99	0	0.00
Z09106	8/15/14	202.9645833	1398.5016	3.145662968	NT	3	cd8+	0	145.99	0	0.00
Z09106	8/22/14	209.9701389	1340.381	3.127228263	NT	3	cd8+	0	145.99	0	0.00
Z09106	8/29/14	216.9736111	993.51	2.997172243	NT	3	cd8+	0	145.99	0	0.00
Z09106	9/5/14	223.9888889	1487.985	3.172598553	NT	3	cd8+	0	145.99	0	0.00
Z09106	9/12/14	231.0034722	1548.6834	3.189962643	NT	3	cd8+	0	145.99	0	0.00
Z09106	10/8/14	256.3375	1211.1806	3.083208906	NT	4	cd8+	0	145.99	0	0.00
Z09106	1/24/14	0	30	1.477121255	NT	4	VL	1	145.99	0	0.00
Z09106	1/31/14	7.04	30	1.477121255	NT	4	VL	1	145.99	0	0.00
Z09106	2/7/14	14.05	30	1.477121255	NT	4	VL	1	145.99	0	0.00
Z09106	2/14/14	21.08	30	1.477121255	NT	4	VL	1	145.99	0	0.00
Z09106	2/21/14	27.97	30	1.477121255	NT	4	VL	1	145.99	0	0.00
Z09106	2/28/14	35.04	30	1.477121255	NT	4	VL	1	145.99	0	0.00
Z09106	3/7/14	42	30	1.477121255	NT	4	VL	1	145.99	0	0.00
Z09106	3/20/14	54.99	30	1.477121255	NT	4	VL	1	145.99	0	0.00
Z09106	3/28/14	62.94	30	1.477121255	NT	4	VL	1	145.99	0	0.00
Z09106	4/4/14	69.99	30	1.477121255	NT	4	VL	1	145.99	0	0.00
Z09106	4/11/14	76.95	30	1.477121255	NT	4	VL	1	145.99	0	0.00
Z09106	4/18/14	83.98	30	1.477121255	NT	4	VL	1	145.99	0	0.00
Z09106	4/25/14	90.89	30	1.477121255	NT	4	VL	1	145.99	0	0.00
Z09106	5/2/14	97.9	30	1.477121255	NT	4	VL	1	145.99	0	0.00
Z09106	5/9/14	104.91	30	1.477121255	NT	4	VL	1	145.99	0	0.00
Z09106	6/6/14	133.01	30	1.477121255	NT	4	VL	1	145.99	0	0.00
Z09106	6/13/14	139.89	30	1.477121255	NT	4	VL	1	145.99	0	0.00
Z09106	6/19/14	145.99	30	1.477121255	NT	4	VL	1	145.99	0	0.00
Z09106	6/27/14	153.93	160	2.204119983	NT	4	VL	0	145.99	0	0.00
Z09106	7/11/14	167.95	150604	5.177836507	NT	4	VL	0	145.99	0	0.00
Z09106	7/18/14	174.99	31093	4.492662627	NT	4	VL	0	145.99	0	0.00
Z09106	7/25/14	182.01	3801	3.57989787	NT	4	VL	0	145.99	0	0.00
Z09106	8/1/14	188.97	2288	3.35945602	NT	4	VL	0	145.99	0	0.00
Z09106	8/8/14	195.93	9466	3.9761665	NT	4	VL	0	145.99	0	0.00
Z09106	8/15/14	202.96	5157	3.712397131	NT	4	VL	0	145.99	0	0.00
Z09106	8/22/14	209.97	4368	3.64028263	NT	4	VL	0	145.99	0	0.00
Z09106	8/29/14	216.97	2297	3.361160995	NT	4	VL	0	145.99	0	0.00
Z09106	9/5/14	223.99	2194	3.341236623	NT	4	VL	0	145.99	0	0.00
Z09106	9/12/14	231	3297	3.518118947	NT	4	VL	0	145.99	0	0.00
Z09106	10/8/14	256.34	2080	3.318063335	NT	4	VL	0	145.99	0	0.00
Z09106	1/24/14	0	800.7725	2.90350915	NT	5	CD8Tem	0	145.99	0	0.00
Z09106	1/31/14	7.04	1059.758	3.025206704	NT	5	CD8Tem	0	145.99	0	0.00
Z09106	2/14/14	21.08	1095.117	3.039460521	NT	5	CD8Tem	0	145.99	0	0.00
Z09106	3/28/14	62.94	1111.209	3.04579575	NT	5	CD8Tem	0	145.99	0	0.00
Z09106	5/9/14	104.91	825.0573	2.916484111	NT	5	CD8Tem	0	145.99	0	0.00
Z09106	7/11/14	167.95	764.9587	2.883637988	NT	5	CD8Tem	0	145.99	0	0.00
Z09106	8/15/14	202.96	1011.988	3.005175363	NT	5	CD8Tem	0	145.99	0	0.00
Z09106	10/8/14	256.34	989.5346	2.995430984	NT	5	CD8Tem	0	145.99	0	0.00
Z09106	1/24/14	0	1366.5898	3.135638175	NT	6	CD8Tm	0	145.99	0	0.00
Z09106	1/31/14	7.04	419.7535	2.622994326	NT	6	CD8Tm	0	145.99	0	0.00
Z09106	2/14/14	21.08	528.4377	2.722993794	NT	6	CD8Tm	0	145.99	0	0.00
Z09106	3/28/14	62.94	457.9324	2.660801372	NT	6	CD8Tm	0	145.99	0	0.00
Z09106	5/9/14	104.91	387.0316	2.587746425	NT	6	CD8Tm	0	145.99	0	0.00
Z09106	7/11/14	167.95	209.04659	2.320243088	NT	6	CD8Tm	0	145.99	0	0.00
Z09106	8/15/14	202.96	253.0639	2.403230197	NT	6	CD8Tm	0	145.99	0	0.00
Z09106	10/8/14	256.34	166.0529	2.220246465	NT	6	CD8Tm	0	145.99	0	0.00
Z09192	1/10/14	0	95.63	1.980594156	NT	1	cd4+ccr5+	0	160.94	0	0.00
Z09192	1/17/14	7.08	137.03	2.136815658	NT	1	cd4+ccr5+	0	160.94	0	0.00
Z09192	1/24/14	13.99	113.53	2.055110638	NT	1	cd4+ccr5+	0	160.94	0	0.00
Z09192	1/31/14	21.03	99.78	1.9990435	NT	1	cd4+ccr5+	0	160.94	0	0.00
Z09192	2/7/14	28.04	147.27	2.168114287	NT	1	cd4+ccr5+	0	160.94	0	0.00
Z09192	2/14/14	35.07	143.94	2.158181498	NT	1	cd4+ccr5+	0	160.94	0	0.00
Z09192	2/21/14	41.96	194.21	2.288271588	NT	1	cd4+ccr5+	0	160.94	0	0.00
Z09192	2/28/14	49.03	129.62	2.112672017	NT	1	cd4+ccr5+	0	160.94	0	0.00
Z09192	3/7/14	55.99	145.11	2.161697342	NT	1	cd4+ccr5+	0	160.94	0	0.00
Z09192	3/20/14	68.98	139.48	2.144511939	NT	1	cd4+ccr5+	0	160.94	0	0.00
Z09192	3/28/14	76.93	175.02	2.24308768	NT	1	cd4+ccr5+	0	160.94	0	0.00
Z09192	4/4/14	83.99	141.79	2.151645603	NT	1	cd4+ccr5+	0	160.94	0	0.00
Z09192	4/11/14	90.94	75.11	1.875697762	NT	1	cd4+ccr5+	0	160.94	0	0.00
Z09192	4/18/14	97.97	138.11	2.140225125	NT	1	cd4+ccr5+	0	160.94	0	0.00
Z09192	4/25/14	104.89	185.72	2.268858675	NT	1	cd4+ccr5+	0	160.94	0	0.00
Z09192	5/2/14	111.89	145.66	2.163340306	NT	1	cd4+ccr5+	0	160.94	0	0.00
Z09192	5/9/14	118.9	146.67	2.166341292	NT	1	cd4+ccr5+	0	160.94	0	0.00
Z09192	6/6/14	147	162.49	2.210826639	NT	1	cd4+ccr5+	0	160.94	0	0.00
Z09192	6/13/14	153.88	113.65	2.05556944	NT	1	cd4+ccr5+	0	160.94	0	0.00
Z09192	6/20/14	160.94	127.92	2.106938451	NT	1	cd4+ccr5+	0	160.94	0	0.00
Z09192	6/27/14	167.92	121.18	2.083430948	NT	1	cd4+ccr5+	0	160.94	0	0.00
Z09192	7/3/14	173.98	139.37	2.1441693	NT	1	cd4+ccr5+	0	160.94	0	0.00
Z09192	7/11/14	181.94	144.03	2.158452961	NT	1	cd4+ccr5+	0	160.94	0	0.00
Z09192	7/18/14	188.98	84.27	1.925672994	NT	1	cd4+ccr5+	0	160.94	0	0.00
Z09192	7/25/14	196	180.07	2.255441365	NT	1	cd4+ccr5+	0	160.94	0	0.00
Z09192	8/1/14	202.96	152.3	2.182699903	NT	1	cd4+ccr5+	0	160.94	0	0.00
Z09192	8/8/14	209.92	154.47	2.188844147	NT	1	cd4+ccr5+	0	160.94	0	0.00
Z09192	8/15/14	216.33	149.32	2.174117981	NT	1	cd4+ccr5+	0	160.94	0	0.00
Z09192	8/22/14	223.96	133.04	2.123982236	NT	1	cd4+ccr5+	0	160.94	0	0.00
Z09192	8/29/14	230.97	111.3	2.046495164	NT	1	cd4+ccr5+	0	160.94	0	0.00
Z09192	9/5/14	237.98	146.85	2.166873951	NT	1	cd4+ccr5+	0	160.94	0	0.00
Z09192	9/12/14	244.99	195.44	2.291013454	NT	1	cd4+ccr5+	0	160.94	0	0.00
Z09192	10/22/14	284.99	117.8	2.07114529	NT	1	cd4+ccr5+	0	160.94	0	0.00
Z09192	1/10/14	0	1276.51	3.106024221	NT	2	cd4+ccr5-	0	160.94	0	0.00
Z09192	1/17/14	7.08	1275.75	3.105765577	NT	2	cd4+ccr5-	0	160.94	0	0.00
Z09192	1/24/14	13.99	1321.86	3.121185461	NT	2	cd4+ccr5-	0	160.94	0	0.00
Z09192	1/31/14	21.03	1169.36	3.067948234	NT	2	cd4+ccr5-	0	160.94	0	0.00
Z09192	2/7/14	28.04	1721.95	3.236020537	NT	2	cd4+ccr5-	0	160.94	0	0.00
Z09192	2/14/14	35.07	1429.14	3.155074775	NT	2	cd4+ccr5-	0	160.94	0	0.00
Z09192	2/21/14	41.96	1542.24	3.188151963	NT	2	cd4+ccr5-	0	160.94	0	0.00
Z09192	2/28/14	49.03	1329.82	3.12379286	NT	2	cd4+ccr5-	0	160.94	0	0.00
Z09192	3/7/14	55.99	1319.22	3.120317227	NT	2	cd4+ccr5-	0	160.94	0	0.00
Z09192	3/20/14	68.98	1096.95	3.040186832	NT	2	cd4+ccr5-	0	160.94	0	0.00
Z09192	3/28/14	76.93	1644.15	3.215941437	NT	2	cd4+ccr5-	0	160.94	0	0.00
Z09192	4/4/14	83.99	1276.1	3.105884709	NT	2	cd4+ccr5-	0	160.94	0	0.00
Z09192	4/11/14	90.94	1700.71	3.230630265	NT	2	cd4+ccr5-	0	160.94	0	0.00
Z09192	4/18/14	97.97	1399.49	3.1459698	NT	2	cd4+ccr5-	0	160.94	0	0.00
Z09192	4/25/14	104.89	1697.98	3.229932571	NT	2	cd4+ccr5-	0	160.94	0	0.00
Z09192	5/2/14	111.89	1559.07	3.192865615	NT	2	cd4+ccr5-	0	160.94	0	0.00
Z09192	5/9/14	118.9	1438.32	3.157855519	NT	2	cd4+ccr5-	0	160.94	0	0.00
Z09192	6/6/14	147	1068.8	3.028896445	NT	2	cd4+ccr5-	0	160.94	0	0.00
Z09192	6/13/14	153.88	995.32	2.997962731	NT	2	cd4+ccr5-	0	160.94	0	0.00
Z09192	6/20/14	160.94	994.58	2.997639722	NT	2	cd4+ccr5-	0	160.94	0	0.00
Z09192	6/27/14	167.92	1090.58	3.037657529	NT	2	cd4+ccr5-	0	160.94	0	0.00
Z09192	7/3/14	173.98	1205.16	3.081044709	NT	2	cd4+ccr5-	0	160.94	0	0.00
Z09192	7/11/14	181.94	1098.24	3.040697257	NT	2	cd4+ccr5-	0	160.94	0	0.00
Z09192	7/18/14	188.98	1133.8	3.054536453	NT	2	cd4+ccr5-	0	160.94	0	0.00
Z09192	7/25/14	196	1030.15	3.012900467	NT	2	cd4+ccr5-	0	160.94	0	0.00
Z09192	8/1/14	202.96	1241.49	3.093943226	NT	2	cd4+ccr5-	0	160.94	0	0.00
Z09192	8/8/14	209.92	1156.34	3.063085549	NT	2	cd4+ccr5-	0	160.94	0	0.00
Z09192	8/15/14	216.33	1045.22	3.019207711	NT	2	cd4+ccr5-	0	160.94	0	0.00
Z09192	8/22/14	223.96	1011.91	3.005141888	NT	2	cd4+ccr5-	0	160.94	0	0.00
Z09192	8/29/14	230.97	994.54	2.997622255	NT	2	cd4+ccr5-	0	160.94	0	0.00
Z09192	9/5/14	237.98	713.29	2.853266135	NT	2	cd4+ccr5-	0	160.94	0	0.00
Z09192	9/12/14	244.99	1137.1	3.05579866	NT	2	cd4+ccr5-	0	160.94	0	0.00
Z09192	10/22/14	284.99	949.1	2.977311973	NT	2	cd4+ccr5-	0	160.94	0	0.00
Z09192	1/10/14	0	1704.78	3.231668342	NT	3	cd8+	0	160.94	0	0.00
Z09192	1/17/14	7.08	1592.33	3.202033077	NT	3	cd8+	0	160.94	0	0.00
Z09192	1/24/14	13.99	1540.82	3.187751907	NT	3	cd8+	0	160.94	0	0.00
Z09192	1/31/14	21.03	1460.71	3.164564002	NT	3	cd8+	0	160.94	0	0.00
Z09192	2/7/14	28.04	2180.76	3.338607873	NT	3	cd8+	0	160.94	0	0.00
Z09192	2/14/14	35.07	1794.14	3.253856329	NT	3	cd8+	0	160.94	0	0.00
Z09192	2/21/14	41.96	2079.17	3.31789	NT	3	cd8+	0	160.94	0	0.00
Z09192	2/28/14	49.03	1896.32	3.277911625	NT	3	cd8+	0	160.94	0	0.00
Z09192	3/7/14	55.99	1574.27	3.197079219	NT	3	cd8+	0	160.94	0	0.00
Z09192	3/20/14	68.98	1398.52	3.145668682	NT	3	cd8+	0	160.94	0	0.00
Z09192	3/28/14	76.93	1850.99	3.267404072	NT	3	cd8+	0	160.94	0	0.00
Z09192	4/4/14	83.99	1838.82	3.264539219	NT	3	cd8+	0	160.94	0	0.00
Z09192	4/11/14	90.94	2226.48	3.347618798	NT	3	cd8+	0	160.94	0	0.00
Z09192	4/18/14	97.97	1772.39	3.248559291	NT	3	cd8+	0	160.94	0	0.00
Z09192	4/25/14	104.89	2281.67	3.358252832	NT	3	cd8+	0	160.94	0	0.00
Z09192	5/2/14	111.89	2093.14	3.320798277	NT	3	cd8+	0	160.94	0	0.00
Z09192	5/9/14	118.9	1831.01	3.262690716	NT	3	cd8+	0	160.94	0	0.00
Z09192	6/6/14	147	1419.04	3.151994638	NT	3	cd8+	0	160.94	0	0.00
Z09192	6/13/14	153.88	1294.94	3.112249646	NT	3	cd8+	0	160.94	0	0.00
Z09192	6/20/14	160.94	1237.63	3.092590828	NT	3	cd8+	0	160.94	0	0.00
Z09192	6/27/14	167.92	1538.57	3.18711726	NT	3	cd8+	0	160.94	0	0.00
Z09192	7/3/14	173.98	1697.07	3.229699756	NT	3	cd8+	0	160.94	0	0.00
Z09192	7/11/14	181.94	1440.32	3.158458991	NT	3	cd8+	0	160.94	0	0.00
Z09192	7/18/14	188.98	1463.21	3.165306661	NT	3	cd8+	0	160.94	0	0.00
Z09192	7/25/14	196	1721.1	3.235806105	NT	3	cd8+	0	160.94	0	0.00
Z09192	8/1/14	202.96	1947.61	3.289501996	NT	3	cd8+	0	160.94	0	0.00
Z09192	8/8/14	209.92	1924.29	3.284270523	NT	3	cd8+	0	160.94	0	0.00
Z09192	8/15/14	216.33	1544.25	3.18871761	NT	3	cd8+	0	160.94	0	0.00
Z09192	8/22/14	223.96	1745.64	3.241954685	NT	3	cd8+	0	160.94	0	0.00
Z09192	8/29/14	230.97	1590.55	3.201547326	NT	3	cd8+	0	160.94	0	0.00
Z09192	9/5/14	237.98	1306.69	3.116172567	NT	3	cd8+	0	160.94	0	0.00
Z09192	9/12/14	244.99	1936.62	3.287044413	NT	3	cd8+	0	160.94	0	0.00
Z09192	10/22/14	284.99	1346.24	3.12912249	NT	3	cd8+	0	160.94	0	0.00
Z09192	1/10/14	0	30	1.477121255	NT	4	VL	1	160.94	0	0.00
Z09192	1/17/14	7.08	30	1.477121255	NT	4	VL	1	160.94	0	0.00
Z09192	1/24/14	13.99	30	1.477121255	NT	4	VL	1	160.94	0	0.00
Z09192	1/31/14	21.03	30	1.477121255	NT	4	VL	1	160.94	0	0.00
Z09192	2/7/14	28.04	30	1.477121255	NT	4	VL	1	160.94	0	0.00
Z09192	2/14/14	35.07	30	1.477121255	NT	4	VL	1	160.94	0	0.00
Z09192	2/21/14	41.96	30	1.477121255	NT	4	VL	1	160.94	0	0.00
Z09192	2/28/14	49.03	30	1.477121255	NT	4	VL	1	160.94	0	0.00
Z09192	3/7/14	55.99	30	1.477121255	NT	4	VL	1	160.94	0	0.00
Z09192	3/20/14	68.98	30	1.477121255	NT	4	VL	1	160.94	0	0.00
Z09192	3/28/14	76.93	30	1.477121255	NT	4	VL	1	160.94	0	0.00
Z09192	4/4/14	83.99	30	1.477121255	NT	4	VL	1	160.94	0	0.00
Z09192	4/11/14	90.94	30	1.477121255	NT	4	VL	1	160.94	0	0.00
Z09192	4/18/14	97.97	30	1.477121255	NT	4	VL	1	160.94	0	0.00
Z09192	4/25/14	104.89	30	1.477121255	NT	4	VL	1	160.94	0	0.00
Z09192	5/2/14	111.89	30	1.477121255	NT	4	VL	1	160.94	0	0.00
Z09192	5/9/14	118.9	30	1.477121255	NT	4	VL	1	160.94	0	0.00
Z09192	6/6/14	147	30	1.477121255	NT	4	VL	1	160.94	0	0.00
Z09192	6/13/14	153.88	30	1.477121255	NT	4	VL	1	160.94	0	0.00
Z09192	6/20/14	160.94	30	1.477121255	NT	4	VL	1	160.94	0	0.00
Z09192	6/27/14	167.92	30	1.477121255	NT	4	VL	1	160.94	0	0.00
Z09192	7/3/14	173.98	909	2.958563883	NT	4	VL	0	160.94	0	0.00
Z09192	7/11/14	181.94	64592	4.810178732	NT	4	VL	0	160.94	0	0.00
Z09192	7/18/14	188.98	308338	5.489027051	NT	4	VL	0	160.94	0	0.00
Z09192	7/25/14	196	38225	4.582347494	NT	4	VL	0	160.94	0	0.00
Z09192	8/1/14	202.96	20104	4.303282476	NT	4	VL	0	160.94	0	0.00
Z09192	8/8/14	209.92	25207	4.401521161	NT	4	VL	0	160.94	0	0.00
Z09192	8/15/14	216.33	21967	4.34177075	NT	4	VL	0	160.94	0	0.00
Z09192	8/22/14	223.96	5376	3.73045926	NT	4	VL	0	160.94	0	0.00
Z09192	8/29/14	230.97	10133	4.005738043	NT	4	VL	0	160.94	0	0.00
Z09192	9/5/14	237.98	2607	3.416141031	NT	4	VL	0	160.94	0	0.00
Z09192	9/12/14	244.99	4712	3.673205282	NT	4	VL	0	160.94	0	0.00
Z09192	10/22/14	284.99	3247	3.511482289	NT	4	VL	0	160.94	0	0.00
Z09192	1/10/14	0	1213.803	3.084148207	NT	5	CD8Tem	0	160.94	0	0.00
Z09192	1/31/14	21.03	1432.756	3.156172236	NT	5	CD8Tem	0	160.94	0	0.00
Z09192	2/14/14	35.07	1268.293	3.103219595	NT	5	CD8Tem	0	160.94	0	0.00
Z09192	3/28/14	76.93	1285.338	3.109017347	NT	5	CD8Tem	0	160.94	0	0.00
Z09192	5/9/14	118.9	1232.272	3.09070658	NT	5	CD8Tem	0	160.94	0	0.00
Z09192	7/3/14	173.98	894.4387	2.951550582	NT	5	CD8Tem	0	160.94	0	0.00
Z09192	8/15/14	216.33	1269.08	3.103489	NT	5	CD8Tem	0	160.94	0	0.00
Z09192	10/22/14	284.99	875.056	2.942035847	NT	5	CD8Tem	0	160.94	0	0.00
Z09192	1/10/14	0	407.61292	2.610247941	NT	6	CD8Tm	0	160.94	0	0.00
Z09192	1/31/14	21.03	615.8454	2.789471702	NT	6	CD8Tm	0	160.94	0	0.00
Z09192	2/14/14	35.07	675.10585	2.829371871	NT	6	CD8Tm	0	160.94	0	0.00
Z09192	3/28/14	76.93	459.52199	2.662306299	NT	6	CD8Tm	0	160.94	0	0.00
Z09192	5/9/14	118.9	508.1062	2.705954494	NT	6	CD8Tm	0	160.94	0	0.00
Z09192	7/3/14	173.98	482.93927	2.683892521	NT	6	CD8Tm	0	160.94	0	0.00
Z09192	8/15/14	216.33	388.5794	2.589479773	NT	6	CD8Tm	0	160.94	0	0.00
Z09192	10/22/14	284.99	392.42896	2.593761049	NT	6	CD8Tm	0	160.94	0	0.00
Z09204	5/15/14	0	172.65	2.237166583	NT	1	cd4+ccr5+	0	169.09	0	0.00
Z09204	5/23/14	8.07	197.32	2.295171107	NT	1	cd4+ccr5+	0	169.09	0	0.00
Z09204	5/30/14	14.91	222.72	2.347759218	NT	1	cd4+ccr5+	0	169.09	0	0.00
Z09204	6/6/14	22.05	434.79	2.638279547	NT	1	cd4+ccr5+	0	169.09	0	0.00
Z09204	6/13/14	28.94	180.11	2.255537826	NT	1	cd4+ccr5+	0	169.09	0	0.00
Z09204	6/20/14	35.99	156.45	2.194375567	NT	1	cd4+ccr5+	0	169.09	0	0.00
Z09204	6/27/14	42.97	200.38	2.301854372	NT	1	cd4+ccr5+	0	169.09	0	0.00
Z09204	7/11/14	56.98	209.06	2.320270946	NT	1	cd4+ccr5+	0	169.09	0	0.00
Z09204	7/16/14	62.02	107.24	2.030356805	NT	1	cd4+ccr5+	0	169.09	0	0.00
Z09204	7/25/14	71.04	187.94	2.274019223	NT	1	cd4+ccr5+	0	169.09	0	0.00
Z09204	8/1/14	78	91.69	1.962321973	NT	1	cd4+ccr5+	0	169.09	0	0.00
Z09204	8/8/14	84.97	323.93	2.510451171	NT	1	cd4+ccr5+	0	169.09	0	0.00
Z09204	8/15/14	92	171.8	2.235023159	NT	1	cd4+ccr5+	0	169.09	0	0.00
Z09204	8/22/14	99	97.84	1.990516444	NT	1	cd4+ccr5+	0	169.09	0	0.00
Z09204	8/29/14	106.01	187.18	2.272259443	NT	1	cd4+ccr5+	0	169.09	0	0.00
Z09204	9/5/14	113.02	173.6	2.239549721	NT	1	cd4+ccr5+	0	169.09	0	0.00
Z09204	9/12/14	120.04	184.77	2.266631459	NT	1	cd4+ccr5+	0	169.09	0	0.00
Z09204	9/19/14	126.99	172.8	2.237543738	NT	1	cd4+ccr5+	0	169.09	0	0.00
Z09204	9/26/14	133.91	95.83	1.981501488	NT	1	cd4+ccr5+	0	169.09	0	0.00
Z09204	10/31/14	169.09	63.44	1.802363174	NT	1	cd4+ccr5+	0	169.09	0	0.00
Z09204	11/7/14	175.95	155.57	2.191925852	NT	1	cd4+ccr5+	0	169.09	0	0.00
Z09204	11/14/14	183	218.89	2.340225921	NT	1	cd4+ccr5+	0	169.09	0	0.00
Z09204	11/21/14	190.03	198.91	2.298656617	NT	1	cd4+ccr5+	0	169.09	0	0.00
Z09204	12/5/14	204.03	121.84	2.08578989	NT	1	cd4+ccr5+	0	169.09	0	0.00
Z09204	12/12/14	211.1	237.76	2.376138792	NT	1	cd4+ccr5+	0	169.09	0	0.00
Z09204	12/19/14	218.05	188.14	2.27448114	NT	1	cd4+ccr5+	0	169.09	0	0.00
Z09204	1/2/15	231.96	237.88	2.37635793	NT	1	cd4+ccr5+	0	169.09	0	0.00
Z09204	1/16/15	246.02	120.69	2.081671287	NT	1	cd4+ccr5+	0	169.09	0	0.00
Z09204	1/23/15	253.01	420.26	2.623518056	NT	1	cd4+ccr5+	0	169.09	0	0.00
Z09204	2/2/15	263	86.25	1.935759104	NT	1	cd4+ccr5+	0	169.09	0	0.00
Z09204	5/15/14	0	1347.31	3.129467533	NT	2	cd4+ccr5-	0	169.09	0	0.00
Z09204	5/23/14	8.07	1285.84	3.109186932	NT	2	cd4+ccr5-	0	169.09	0	0.00
Z09204	5/30/14	14.91	1632	3.212720154	NT	2	cd4+ccr5-	0	169.09	0	0.00
Z09204	6/6/14	22.05	1187.17	3.074512913	NT	2	cd4+ccr5-	0	169.09	0	0.00
Z09204	6/13/14	28.94	1454.23	3.1626331	NT	2	cd4+ccr5-	0	169.09	0	0.00
Z09204	6/20/14	35.99	979.61	2.99105321	NT	2	cd4+ccr5-	0	169.09	0	0.00
Z09204	6/27/14	42.97	1253.98	3.09829061	NT	2	cd4+ccr5-	0	169.09	0	0.00
Z09204	7/11/14	56.98	1250.93	3.097233008	NT	2	cd4+ccr5-	0	169.09	0	0.00
Z09204	7/16/14	62.02	918.88	2.963258799	NT	2	cd4+ccr5-	0	169.09	0	0.00
Z09204	7/25/14	71.04	1435.82	3.157099998	NT	2	cd4+ccr5-	0	169.09	0	0.00
Z09204	8/1/14	78	1546.76	3.189422932	NT	2	cd4+ccr5-	0	169.09	0	0.00
Z09204	8/8/14	84.97	1450.44	3.161499768	NT	2	cd4+ccr5-	0	169.09	0	0.00
Z09204	8/15/14	92	1187.34	3.074575099	NT	2	cd4+ccr5-	0	169.09	0	0.00
Z09204	8/22/14	99	1167.13	3.067119232	NT	2	cd4+ccr5-	0	169.09	0	0.00
Z09204	8/29/14	106.01	1531.07	3.184995047	NT	2	cd4+ccr5-	0	169.09	0	0.00
Z09204	9/5/14	113.02	1112.47	3.046288308	NT	2	cd4+ccr5-	0	169.09	0	0.00
Z09204	9/12/14	120.04	1359.35	3.133331292	NT	2	cd4+ccr5-	0	169.09	0	0.00
Z09204	9/19/14	126.99	1265.86	3.102385677	NT	2	cd4+ccr5-	0	169.09	0	0.00
Z09204	9/26/14	133.91	1275.22	3.105585115	NT	2	cd4+ccr5-	0	169.09	0	0.00
Z09204	10/31/14	169.09	886.06	2.947463131	NT	2	cd4+ccr5-	0	169.09	0	0.00
Z09204	11/7/14	175.95	1369.78	3.136650821	NT	2	cd4+ccr5-	0	169.09	0	0.00
Z09204	11/14/14	183	1236.74	3.092278407	NT	2	cd4+ccr5-	0	169.09	0	0.00
Z09204	11/21/14	190.03	1292.93	3.111575013	NT	2	cd4+ccr5-	0	169.09	0	0.00
Z09204	12/5/14	204.03	1295.89	3.112568139	NT	2	cd4+ccr5-	0	169.09	0	0.00
Z09204	12/12/14	211.1	1089.21	3.03711162	NT	2	cd4+ccr5-	0	169.09	0	0.00
Z09204	12/19/14	218.05	974.38	2.988728361	NT	2	cd4+ccr5-	0	169.09	0	0.00
Z09204	1/2/15	231.96	1154.95	3.062563183	NT	2	cd4+ccr5-	0	169.09	0	0.00
Z09204	1/16/15	246.02	1247.09	3.095897797	NT	2	cd4+ccr5-	0	169.09	0	0.00
Z09204	1/23/15	253.01	1115.99	3.047660303	NT	2	cd4+ccr5-	0	169.09	0	0.00
Z09204	2/2/15	263	813.59	2.910405602	NT	2	cd4+ccr5-	0	169.09	0	0.00
Z09204	5/15/14	0	937.7	2.972063916	NT	3	cd8+	0	169.09	0	0.00
Z09204	5/23/14	8.07	887.92	2.948373838	NT	3	cd8+	0	169.09	0	0.00
Z09204	5/30/14	14.91	1102.08	3.042213121	NT	3	cd8+	0	169.09	0	0.00
Z09204	6/6/14	22.05	1107.77	3.0444496	NT	3	cd8+	0	169.09	0	0.00
Z09204	6/13/14	28.94	890.55	2.949658308	NT	3	cd8+	0	169.09	0	0.00
Z09204	6/20/14	35.99	592.1	2.772395061	NT	3	cd8+	0	169.09	0	0.00
Z09204	6/27/14	42.97	862.92	2.935970535	NT	3	cd8+	0	169.09	0	0.00
Z09204	7/11/14	56.98	980.18	2.991305837	NT	3	cd8+	0	169.09	0	0.00
Z09204	7/16/14	62.02	523.57	2.718974754	NT	3	cd8+	0	169.09	0	0.00
Z09204	7/25/14	71.04	898.33	2.953435903	NT	3	cd8+	0	169.09	0	0.00
Z09204	8/1/14	78	1008.58	3.003710352	NT	3	cd8+	0	169.09	0	0.00
Z09204	8/8/14	84.97	1145.85	3.059127769	NT	3	cd8+	0	169.09	0	0.00
Z09204	8/15/14	92	752.11	2.876281363	NT	3	cd8+	0	169.09	0	0.00
Z09204	8/22/14	99	730.33	2.863519141	NT	3	cd8+	0	169.09	0	0.00
Z09204	8/29/14	106.01	1127.91	3.052274447	NT	3	cd8+	0	169.09	0	0.00
Z09204	9/5/14	113.02	722.75	2.8589881	NT	3	cd8+	0	169.09	0	0.00
Z09204	9/12/14	120.04	1060.21	3.025391896	NT	3	cd8+	0	169.09	0	0.00
Z09204	9/19/14	126.99	1056.89	3.024029789	NT	3	cd8+	0	169.09	0	0.00
Z09204	9/26/14	133.91	995.11	2.997871091	NT	3	cd8+	0	169.09	0	0.00
Z09204	10/31/14	169.09	537.13	2.730079409	NT	3	cd8+	0	169.09	0	0.00
Z09204	11/7/14	175.95	971.37	2.987384686	NT	3	cd8+	0	169.09	0	0.00
Z09204	11/14/14	183	948.53	2.977051071	NT	3	cd8+	0	169.09	0	0.00
Z09204	11/21/14	190.03	919.97	2.963773665	NT	3	cd8+	0	169.09	0	0.00
Z09204	12/5/14	204.03	985.76	2.993771191	NT	3	cd8+	0	169.09	0	0.00
Z09204	12/12/14	211.1	848.23	2.928513628	NT	3	cd8+	0	169.09	0	0.00
Z09204	12/19/14	218.05	727.27	2.861695673	NT	3	cd8+	0	169.09	0	0.00
Z09204	1/2/15	231.96	999.8	2.999913132	NT	3	cd8+	0	169.09	0	0.00
Z09204	1/16/15	246.02	1032.54	3.013906885	NT	3	cd8+	0	169.09	0	0.00
Z09204	1/23/15	253.01	1101.86	3.042126417	NT	3	cd8+	0	169.09	0	0.00
Z09204	2/2/15	263	561.82	2.749597195	NT	3	cd8+	0	169.09	0	0.00
Z09204	5/15/14	0	30	1.477121255	NT	4	VL	1	169.09	0	0.00
Z09204	5/23/14	8.07	30	1.477121255	NT	4	VL	1	169.09	0	0.00
Z09204	5/30/14	14.91	30	1.477121255	NT	4	VL	1	169.09	0	0.00
Z09204	6/6/14	22.05	30	1.477121255	NT	4	VL	1	169.09	0	0.00
Z09204	6/13/14	28.94	30	1.477121255	NT	4	VL	1	169.09	0	0.00
Z09204	6/20/14	35.99	30	1.477121255	NT	4	VL	1	169.09	0	0.00
Z09204	6/27/14	42.97	30	1.477121255	NT	4	VL	1	169.09	0	0.00
Z09204	7/11/14	56.98	30	1.477121255	NT	4	VL	1	169.09	0	0.00
Z09204	7/16/14	62.02	30	1.477121255	NT	4	VL	1	169.09	0	0.00
Z09204	7/25/14	71.04	30	1.477121255	NT	4	VL	1	169.09	0	0.00
Z09204	8/1/14	78	30	1.477121255	NT	4	VL	1	169.09	0	0.00
Z09204	8/8/14	84.97	30	1.477121255	NT	4	VL	1	169.09	0	0.00
Z09204	8/15/14	92	30	1.477121255	NT	4	VL	1	169.09	0	0.00
Z09204	8/22/14	99	30	1.477121255	NT	4	VL	1	169.09	0	0.00
Z09204	8/29/14	106.01	30	1.477121255	NT	4	VL	1	169.09	0	0.00
Z09204	9/5/14	113.02	30	1.477121255	NT	4	VL	1	169.09	0	0.00
Z09204	9/12/14	120.04	30	1.477121255	NT	4	VL	1	169.09	0	0.00
Z09204	9/19/14	126.99	30	1.477121255	NT	4	VL	1	169.09	0	0.00
Z09204	9/26/14	133.91	30	1.477121255	NT	4	VL	1	169.09	0	0.00
Z09204	10/31/14	169.09	30	1.477121255	NT	4	VL	1	169.09	0	0.00
Z09204	11/7/14	175.95	30	1.477121255	NT	4	VL	1	169.09	0	0.00
Z09204	11/14/14	183	58	1.763427994	NT	4	VL	0	169.09	0	0.00
Z09204	11/21/14	190.03	1455	3.162862993	NT	4	VL	0	169.09	0	0.00
Z09204	12/5/14	204.03	1156	3.062957834	NT	4	VL	0	169.09	0	0.00
Z09204	12/12/14	211.1	495	2.694605199	NT	4	VL	0	169.09	0	0.00
Z09204	12/19/14	218.05	65	1.812913357	NT	4	VL	0	169.09	0	0.00
Z09204	1/2/15	231.96	606	2.782472624	NT	4	VL	0	169.09	0	0.00
Z09204	1/16/15	246.02	530	2.72427587	NT	4	VL	0	169.09	0	0.00
Z09204	1/23/15	253.01	462	2.664641976	NT	4	VL	0	169.09	0	0.00
Z09204	2/2/15	263	438	2.641474111	NT	4	VL	0	169.09	0	0.00
Z09204	5/15/14	0	484.7911	2.685554638	NT	5	CD8Tem	0	169.09	0	0.00
Z09204	5/30/14	14.91	643.6148	2.808626022	NT	5	CD8Tem	0	169.09	0	0.00
Z09204	6/20/14	35.99	339.8639	2.531305037	NT	5	CD8Tem	0	169.09	0	0.00
Z09204	8/1/14	78	407.4681	2.610093614	NT	5	CD8Tem	0	169.09	0	0.00
Z09204	9/26/14	133.91	576.1699	2.760550566	NT	5	CD8Tem	0	169.09	0	0.00
Z09204	11/14/14	183	605.1634	2.781872654	NT	5	CD8Tem	0	169.09	0	0.00
Z09204	12/19/14	218.05	484.3632	2.68517114	NT	5	CD8Tem	0	169.09	0	0.00
Z09204	2/2/15	263	400.0153	2.602076603	NT	5	CD8Tem	0	169.09	0	0.00
Z09204	5/15/14	0	192.79124	2.285087297	NT	6	CD8Tm	0	169.09	0	0.00
Z09204	5/30/14	14.91	153.07892	2.18491539	NT	6	CD8Tm	0	169.09	0	0.00
Z09204	6/20/14	35.99	93.01851	1.968569379	NT	6	CD8Tm	0	169.09	0	0.00
Z09204	8/1/14	78	183.25978	2.263067161	NT	6	CD8Tm	0	169.09	0	0.00
Z09204	9/26/14	133.91	101.99898	2.008595829	NT	6	CD8Tm	0	169.09	0	0.00
Z09204	11/14/14	183	94.37894	1.974875095	NT	6	CD8Tm	0	169.09	0	0.00
Z09204	12/19/14	218.05	56.87267	1.754903618	NT	6	CD8Tm	0	169.09	0	0.00
Z09204	2/2/15	263	69.6094	1.84266789	NT	6	CD8Tm	0	169.09	0	0.00
A11201	5/8/14	0	54.55	1.736758131	NT	1	cd4+ccr5+	0	141.5423611	0	0.00
A11201	5/16/14	8	70.04	1.845316373	NT	1	cd4+ccr5+	0	141.5423611	0	0.00
A11201	5/23/14	15	140.06	2.146319083	NT	1	cd4+ccr5+	0	141.5423611	0	0.00
A11201	5/30/14	22	67.58	1.829847105	NT	1	cd4+ccr5+	0	141.5423611	0	0.00
A11201	6/6/14	29	71.34	1.853357455	NT	1	cd4+ccr5+	0	141.5423611	0	0.00
A11201	6/13/14	36	51.48	1.711626727	NT	1	cd4+ccr5+	0	141.5423611	0	0.00
A11201	6/20/14	43	45.1	1.654176542	NT	1	cd4+ccr5+	0	141.5423611	0	0.00
A11201	6/27/14	50	81.25	1.909818024	NT	1	cd4+ccr5+	0	141.5423611	0	0.00
A11201	7/18/14	71	100.7	2.00302602	NT	1	cd4+ccr5+	0	141.5423611	0	0.00
A11201	7/22/14	75	65.24	1.814514618	NT	1	cd4+ccr5+	0	141.5423611	0	0.00
A11201	8/1/14	85	72.35	1.859433733	NT	1	cd4+ccr5+	0	141.5423611	0	0.00
A11201	8/8/14	92	55.19	1.741888722	NT	1	cd4+ccr5+	0	141.5423611	0	0.00
A11201	8/15/14	99	77.78	1.890870731	NT	1	cd4+ccr5+	0	141.5423611	0	0.00
A11201	8/22/14	106	39.46	1.596192299	NT	1	cd4+ccr5+	0	141.5423611	0	0.00
A11201	8/29/14	113	59.69	1.775904489	NT	1	cd4+ccr5+	0	141.5423611	0	0.00
A11201	9/5/14	120	88.21	1.945515853	NT	1	cd4+ccr5+	0	141.5423611	0	0.00
A11201	9/26/14	141.5423611	52.77	1.722415898	NT	1	cd4+ccr5+	0	141.5423611	0	0.00
A11201	10/1/14	146.6222222	65.52	1.816373889	NT	1	cd4+ccr5+	0	141.5423611	0	0.00
A11201	5/8/14	0	858	2.933487288	NT	2	cd4+ccr5-	0	141.5423611	0	0.00
A11201	5/16/14	8.045138889	786	2.895422546	NT	2	cd4+ccr5-	0	141.5423611	0	0.00
A11201	5/23/14	15.08125	838	2.923244019	NT	2	cd4+ccr5-	0	141.5423611	0	0.00
A11201	5/30/14	21.92291667	818	2.912753304	NT	2	cd4+ccr5-	0	141.5423611	0	0.00
A11201	6/6/14	29.05625	912	2.959994838	NT	2	cd4+ccr5-	0	141.5423611	0	0.00
A11201	6/13/14	35.94166667	875	2.942008053	NT	2	cd4+ccr5-	0	141.5423611	0	0.00
A11201	6/20/14	42.99444444	675	2.829303773	NT	2	cd4+ccr5-	0	141.5423611	0	0.00
A11201	6/27/14	49.97361111	1032	3.013679697	NT	2	cd4+ccr5-	0	141.5423611	0	0.00
A11201	7/18/14	71.03263889	953	2.979092901	NT	2	cd4+ccr5-	0	141.5423611	0	0.00
A11201	7/22/14	75.07430556	906	2.957128198	NT	2	cd4+ccr5-	0	141.5423611	0	0.00
A11201	8/1/14	85.0125	990	2.995635195	NT	2	cd4+ccr5-	0	141.5423611	0	0.00
A11201	8/8/14	91.97430556	666	2.823474229	NT	2	cd4+ccr5-	0	141.5423611	0	0.00
A11201	8/15/14	99.00902778	816	2.911690159	NT	2	cd4+ccr5-	0	141.5423611	0	0.00
A11201	8/22/14	106.0152778	547	2.737987326	NT	2	cd4+ccr5-	0	141.5423611	0	0.00
A11201	8/29/14	113.0201389	747	2.873320602	NT	2	cd4+ccr5-	0	141.5423611	0	0.00
A11201	9/5/14	120.0319444	1061	3.025715384	NT	2	cd4+ccr5-	0	141.5423611	0	0.00
A11201	9/26/14	141.5423611	904.03	2.956184284	NT	2	cd4+ccr5-	0	141.5423611	0	0.00
A11201	10/1/14	146.6222222	970.2	2.98686127	NT	2	cd4+ccr5-	0	141.5423611	0	0.00
A11201	5/8/14	0	703	2.846955325	NT	3	cd8+	0	141.5423611	0	0.00
A11201	5/16/14	8.045138889	788	2.896526217	NT	3	cd8+	0	141.5423611	0	0.00
A11201	5/23/14	15.08125	1020	3.008600172	NT	3	cd8+	0	141.5423611	0	0.00
A11201	5/30/14	21.92291667	1011	3.004751156	NT	3	cd8+	0	141.5423611	0	0.00
A11201	6/6/14	29.05625	1057	3.024074987	NT	3	cd8+	0	141.5423611	0	0.00
A11201	6/13/14	35.94166667	875	2.942008053	NT	3	cd8+	0	141.5423611	0	0.00
A11201	6/20/14	42.99444444	653	2.814913181	NT	3	cd8+	0	141.5423611	0	0.00
A11201	6/27/14	49.97361111	1043	3.018284308	NT	3	cd8+	0	141.5423611	0	0.00
A11201	7/18/14	71.03263889	1129	3.052693942	NT	3	cd8+	0	141.5423611	0	0.00
A11201	7/22/14	75.07430556	916	2.961895474	NT	3	cd8+	0	141.5423611	0	0.00
A11201	8/1/14	85.0125	889	2.948901761	NT	3	cd8+	0	141.5423611	0	0.00
A11201	8/8/14	91.97430556	716	2.854913022	NT	3	cd8+	0	141.5423611	0	0.00
A11201	8/15/14	99.00902778	829	2.918554531	NT	3	cd8+	0	141.5423611	0	0.00
A11201	8/22/14	106.0152778	466	2.668385917	NT	3	cd8+	0	141.5423611	0	0.00
A11201	8/29/14	113.0201389	696	2.84260924	NT	3	cd8+	0	141.5423611	0	0.00
A11201	9/5/14	120.0319444	950	2.977723605	NT	3	cd8+	0	141.5423611	0	0.00
A11201	9/26/14	141.5423611	883.38	2.946148792	NT	3	cd8+	0	141.5423611	0	0.00
A11201	10/1/14	146.6222222	927.36	2.967248359	NT	3	cd8+	0	141.5423611	0	0.00
Z09144	6/7/13	7.852777778	3.89	0.589949601	T	1	cd4+ccr5+	0	161.9	0	6450000.00
Z09144	6/14/13	14.92222222	23.1	1.36361198	T	1	cd4+ccr5+	0	161.9	0	6450000.00
Z09144	6/21/13	21.93194444	55.39	1.743431365	T	1	cd4+ccr5+	0	161.9	0	6450000.00
Z09144	7/5/13	35.88194444	77.13	1.887223331	T	1	cd4+ccr5+	0	161.9	0	6450000.00
Z09144	7/19/13	49.87847222	126	2.100370545	T	1	cd4+ccr5+	0	161.9	0	6450000.00
Z09144	7/25/13	55.65069444	153.62	2.186447761	T	1	cd4+ccr5+	0	161.9	0	6450000.00
Z09144	8/2/13	63.96944444	139.53	2.144667594	T	1	cd4+ccr5+	0	161.9	0	6450000.00
Z09144	8/9/13	70.98888889	114.17	2.057552001	T	1	cd4+ccr5+	0	161.9	0	6450000.00
Z09144	8/16/13	77.99861111	342.54	2.534711293	T	1	cd4+ccr5+	0	161.9	0	6450000.00
Z09144	8/23/13	84.90069444	160.4	2.205204364	T	1	cd4+ccr5+	0	161.9	0	6450000.00
Z09144	8/30/13	91.89930556	376.61	2.575891848	T	1	cd4+ccr5+	0	161.9	0	6450000.00
Z09144	9/6/13	98.95347222	155.58	2.191953767	T	1	cd4+ccr5+	0	161.9	0	6450000.00
Z09144	10/4/13	126.8513889	168.22	2.225877629	T	1	cd4+ccr5+	0	161.9	0	6450000.00
Z09144	10/11/13	133.8784722	278.91	2.445464086	T	1	cd4+ccr5+	0	161.9	0	6450000.00
Z09144	10/18/13	140.8881944	152.94	2.184521086	T	1	cd4+ccr5+	0	161.9	0	6450000.00
Z09144	10/25/13	147.9020833	123.38	2.091244766	T	1	cd4+ccr5+	0	161.9	0	6450000.00
Z09144	11/1/13	154.9298611	265.91	2.42473467	T	1	cd4+ccr5+	0	161.9	0	6450000.00
Z09144	11/8/13	161.8958333	238.16	2.376868822	T	1	cd4+ccr5+	0	161.9	0	6450000.00
Z09144	11/15/13	168.9409722	185.59	2.268554572	T	1	cd4+ccr5+	0	161.9	0	6450000.00
Z09144	11/22/13	175.89375	154.79	2.1897429	T	1	cd4+ccr5+	0	161.9	0	6450000.00
Z09144	12/6/13	189.8347222	54.53	1.736635498	T	1	cd4+ccr5+	0	161.9	0	6450000.00
Z09144	12/13/13	196.8916667	268.35	2.4287016	T	1	cd4+ccr5+	0	161.9	0	6450000.00
Z09144	12/27/13	210.9986111	74.88	1.874365836	T	1	cd4+ccr5+	0	161.9	0	6450000.00
Z09144	1/3/14	217.8305556	12.47	1.095866453	T	1	cd4+ccr5+	0	161.9	0	6450000.00
Z09144	1/10/14	224.9159722	104.74	2.02011257	T	1	cd4+ccr5+	0	161.9	0	6450000.00
Z09144	1/17/14	231.9951389	53.4	1.727541257	T	1	cd4+ccr5+	0	161.9	0	6450000.00
Z09144	1/24/14	238.9020833	158.95	2.201260532	T	1	cd4+ccr5+	0	161.9	0	6450000.00
Z09144	1/31/14	245.9416667	84.38	1.926239521	T	1	cd4+ccr5+	0	161.9	0	6450000.00
Z09144	2/7/14	252.9513889	74.89	1.874423831	T	1	cd4+ccr5+	0	161.9	0	6450000.00
Z09144	2/21/14	266.8645833	119.74	2.078239254	T	1	cd4+ccr5+	0	161.9	0	6450000.00
Z09144	3/7/14	280.9236111	160.22	2.204716727	T	1	cd4+ccr5+	0	161.9	0	6450000.00
Z09144	4/1/14	305.8861111	52.44	1.719662683	T	1	cd4+ccr5+	0	161.9	0	6450000.00
Z09144	6/7/13	7.852777778	20.45	1.310693312	T	2	cd4+ccr5-	0	161.9	0	6450000.00
Z09144	6/14/13	14.92222222	111.65	2.047858727	T	2	cd4+ccr5-	0	161.9	0	6450000.00
Z09144	6/21/13	21.93194444	102.03	2.008727887	T	2	cd4+ccr5-	0	161.9	0	6450000.00
Z09144	7/5/13	35.88194444	59.82	1.776846409	T	2	cd4+ccr5-	0	161.9	0	6450000.00
Z09144	7/19/13	49.87847222	116	2.064457989	T	2	cd4+ccr5-	0	161.9	0	6450000.00
Z09144	7/25/13	55.65069444	131.08	2.117536433	T	2	cd4+ccr5-	0	161.9	0	6450000.00
Z09144	8/2/13	63.96944444	131.2	2.117933835	T	2	cd4+ccr5-	0	161.9	0	6450000.00
Z09144	8/9/13	70.98888889	193.39	2.286434013	T	2	cd4+ccr5-	0	161.9	0	6450000.00
Z09144	8/16/13	77.99861111	225.85	2.353820095	T	2	cd4+ccr5-	0	161.9	0	6450000.00
Z09144	8/23/13	84.90069444	396.46	2.598199377	T	2	cd4+ccr5-	0	161.9	0	6450000.00
Z09144	8/30/13	91.89930556	369.15	2.567202873	T	2	cd4+ccr5-	0	161.9	0	6450000.00
Z09144	9/6/13	98.95347222	371.21	2.569619667	T	2	cd4+ccr5-	0	161.9	0	6450000.00
Z09144	10/4/13	126.8513889	240.91	2.381854828	T	2	cd4+ccr5-	0	161.9	0	6450000.00
Z09144	10/11/13	133.8784722	388.86	2.589793272	T	2	cd4+ccr5-	0	161.9	0	6450000.00
Z09144	10/18/13	140.8881944	395.7	2.59736605	T	2	cd4+ccr5-	0	161.9	0	6450000.00
Z09144	10/25/13	147.9020833	262.43	2.41901348	T	2	cd4+ccr5-	0	161.9	0	6450000.00
Z09144	11/1/13	154.9298611	586.83	2.768512308	T	2	cd4+ccr5-	0	161.9	0	6450000.00
Z09144	11/8/13	161.8958333	556.78	2.745683627	T	2	cd4+ccr5-	0	161.9	0	6450000.00
Z09144	11/15/13	168.9409722	620.89	2.793014665	T	2	cd4+ccr5-	0	161.9	0	6450000.00
Z09144	11/22/13	175.89375	722.35	2.858747677	T	2	cd4+ccr5-	0	161.9	0	6450000.00
Z09144	12/6/13	189.8347222	423.84	2.627201941	T	2	cd4+ccr5-	0	161.9	0	6450000.00
Z09144	12/13/13	196.8916667	256.88	2.409730293	T	2	cd4+ccr5-	0	161.9	0	6450000.00
Z09144	12/27/13	210.9986111	151.68	2.18092832	T	2	cd4+ccr5-	0	161.9	0	6450000.00
Z09144	1/3/14	217.8305556	353.19	2.548008399	T	2	cd4+ccr5-	0	161.9	0	6450000.00
Z09144	1/10/14	224.9159722	242.35	2.384443024	T	2	cd4+ccr5-	0	161.9	0	6450000.00
Z09144	1/17/14	231.9951389	292.73	2.466467233	T	2	cd4+ccr5-	0	161.9	0	6450000.00
Z09144	1/24/14	238.9020833	219.42	2.341276211	T	2	cd4+ccr5-	0	161.9	0	6450000.00
Z09144	1/31/14	245.9416667	162.16	2.209943736	T	2	cd4+ccr5-	0	161.9	0	6450000.00
Z09144	2/7/14	252.9513889	247.28	2.393188992	T	2	cd4+ccr5-	0	161.9	0	6450000.00
Z09144	2/21/14	266.8645833	247.6	2.39375064	T	2	cd4+ccr5-	0	161.9	0	6450000.00
Z09144	3/7/14	280.9236111	366.88	2.564524037	T	2	cd4+ccr5-	0	161.9	0	6450000.00
Z09144	4/1/14	305.8861111	437	2.640481437	T	2	cd4+ccr5-	0	161.9	0	6450000.00
Z09144	5/30/13	0	38.4982	1.585440424	T	3	cd8+	0	161.9	0	6450000.00
Z09144	6/7/13	7.852777778	25.2	1.401400541	T	3	cd8+	0	161.9	0	6450000.00
Z09144	6/14/13	14.92222222	93.5	1.970811611	T	3	cd8+	0	161.9	0	6450000.00
Z09144	6/21/13	21.93194444	290.33	2.462891914	T	3	cd8+	0	161.9	0	6450000.00
Z09144	7/5/13	35.88194444	953.9	2.979502849	T	3	cd8+	0	161.9	0	6450000.00
Z09144	7/19/13	49.87847222	832	2.920123326	T	3	cd8+	0	161.9	0	6450000.00
Z09144	7/25/13	55.65069444	649.28	2.812432025	T	3	cd8+	0	161.9	0	6450000.00
Z09144	8/2/13	63.96944444	385.28	2.585776465	T	3	cd8+	0	161.9	0	6450000.00
Z09144	8/9/13	70.98888889	414.74	2.617775923	T	3	cd8+	0	161.9	0	6450000.00
Z09144	8/16/13	77.99861111	850.71	2.929781538	T	3	cd8+	0	161.9	0	6450000.00
Z09144	8/23/13	84.90069444	747.52	2.873622817	T	3	cd8+	0	161.9	0	6450000.00
Z09144	8/30/13	91.89930556	917.28	2.962501924	T	3	cd8+	0	161.9	0	6450000.00
Z09144	9/6/13	98.95347222	499.5	2.698535493	T	3	cd8+	0	161.9	0	6450000.00
Z09144	10/4/13	126.8513889	247.14	2.392943042	T	3	cd8+	0	161.9	0	6450000.00
Z09144	10/11/13	133.8784722	413	2.615950052	T	3	cd8+	0	161.9	0	6450000.00
Z09144	10/18/13	140.8881944	303.45	2.482087142	T	3	cd8+	0	161.9	0	6450000.00
Z09144	10/25/13	147.9020833	176.26	2.246153766	T	3	cd8+	0	161.9	0	6450000.00
Z09144	11/1/13	154.9298611	461.52	2.664190526	T	3	cd8+	0	161.9	0	6450000.00
Z09144	11/8/13	161.8958333	431.27	2.634749249	T	3	cd8+	0	161.9	0	6450000.00
Z09144	11/15/13	168.9409722	408.3	2.61097938	T	3	cd8+	0	161.9	0	6450000.00
Z09144	11/22/13	175.89375	391.67	2.592920308	T	3	cd8+	0	161.9	0	6450000.00
Z09144	12/6/13	189.8347222	480.85	2.68200962	T	3	cd8+	0	161.9	0	6450000.00
Z09144	12/13/13	196.8916667	415.14	2.618194581	T	3	cd8+	0	161.9	0	6450000.00
Z09144	12/27/13	210.9986111	213.12	2.328624207	T	3	cd8+	0	161.9	0	6450000.00
Z09144	1/3/14	217.8305556	425.91	2.629317837	T	3	cd8+	0	161.9	0	6450000.00
Z09144	1/10/14	224.9159722	425.14	2.628531968	T	3	cd8+	0	161.9	0	6450000.00
Z09144	1/17/14	231.9951389	375.8	2.574956776	T	3	cd8+	0	161.9	0	6450000.00
Z09144	1/24/14	238.9020833	459.57	2.662351671	T	3	cd8+	0	161.9	0	6450000.00
Z09144	1/31/14	245.9416667	270.27	2.431797842	T	3	cd8+	0	161.9	0	6450000.00
Z09144	2/7/14	252.9513889	449.33	2.652565416	T	3	cd8+	0	161.9	0	6450000.00
Z09144	2/21/14	266.8645833	489.11	2.689406542	T	3	cd8+	0	161.9	0	6450000.00
Z09144	3/7/14	280.9236111	659.45	2.819181873	T	3	cd8+	0	161.9	0	6450000.00
Z09144	4/1/14	305.8861111	524.4	2.719662683	T	3	cd8+	0	161.9	0	6450000.00
Z09144	5/30/13	0	30	1.477121255	T	4	VL	1	161.9	0	6450000.00
Z09144	6/7/13	7.852777778	30	1.477121255	T	4	VL	1	161.9	0	6450000.00
Z09144	6/14/13	14.92222222	30	1.477121255	T	4	VL	1	161.9	0	6450000.00
Z09144	6/21/13	21.93194444	30	1.477121255	T	4	VL	1	161.9	0	6450000.00
Z09144	7/5/13	35.88194444	30	1.477121255	T	4	VL	1	161.9	0	6450000.00
Z09144	7/19/13	49.87847222	30	1.477121255	T	4	VL	1	161.9	0	6450000.00
Z09144	7/25/13	55.65069444	30	1.477121255	T	4	VL	1	161.9	0	6450000.00
Z09144	8/2/13	63.96944444	30	1.477121255	T	4	VL	1	161.9	0	6450000.00
Z09144	8/9/13	70.98888889	30	1.477121255	T	4	VL	1	161.9	0	6450000.00
Z09144	8/16/13	77.99861111	30	1.477121255	T	4	VL	1	161.9	0	6450000.00
Z09144	8/23/13	84.90069444	30	1.477121255	T	4	VL	1	161.9	0	6450000.00
Z09144	8/30/13	91.89930556	30	1.477121255	T	4	VL	1	161.9	0	6450000.00
Z09144	9/6/13	98.95347222	30	1.477121255	T	4	VL	1	161.9	0	6450000.00
Z09144	10/4/13	126.8513889	30	1.477121255	T	4	VL	1	161.9	0	6450000.00
Z09144	10/11/13	133.8784722	30	1.477121255	T	4	VL	1	161.9	0	6450000.00
Z09144	10/18/13	140.8881944	30	1.477121255	T	4	VL	1	161.9	0	6450000.00
Z09144	10/25/13	147.9020833	30	1.477121255	T	4	VL	1	161.9	0	6450000.00
Z09144	11/1/13	154.9298611	30	1.477121255	T	4	VL	1	161.9	0	6450000.00
Z09144	11/8/13	161.8958333	30	1.477121255	T	4	VL	1	161.9	0	6450000.00
Z09144	11/15/13	168.9409722	27	1.431363764	T	4	VL	1	161.9	0	6450000.00
Z09144	11/22/13	175.89375	2265122	6.355091598	T	4	VL	0	161.9	0	6450000.00
Z09144	12/6/13	189.8347222	3189573	6.503732546	T	4	VL	0	161.9	0	6450000.00
Z09144	12/13/13	196.8916667	1834873	6.26360601	T	4	VL	0	161.9	0	6450000.00
Z09144	12/27/13	210.9986111	3325736	6.521887772	T	4	VL	0	161.9	0	6450000.00
Z09144	1/3/14	217.8305556	2143865	6.331197434	T	4	VL	0	161.9	0	6450000.00
Z09144	1/10/14	224.9159722	2009707	6.303132745	T	4	VL	0	161.9	0	6450000.00
Z09144	1/17/14	231.9951389	1428364	6.154838896	T	4	VL	0	161.9	0	6450000.00
Z09144	1/24/14	238.9020833	1386949	6.142060492	T	4	VL	0	161.9	0	6450000.00
Z09144	1/31/14	245.9416667	1058507	6.024693734	T	4	VL	0	161.9	0	6450000.00
Z09144	2/7/14	252.9513889	1515525	6.180563105	T	4	VL	0	161.9	0	6450000.00
Z09144	2/21/14	266.8645833	688485	5.837894483	T	4	VL	0	161.9	0	6450000.00
Z09144	3/7/14	280.9236111	1107020	6.044155467	T	4	VL	0	161.9	0	6450000.00
Z09144	4/1/14	305.8861111	1585047	6.200042144	T	4	VL	0	161.9	0	6450000.00
Z09144	5/30/13	0	25.90929	1.413455512	T	5	CD8Tem	0	161.9	0	6450000.00
Z09144	6/14/13	14.92	16.7328	1.22356862	T	5	CD8Tem	0	161.9	0	6450000.00
Z09144	7/5/13	35.88	277.8496	2.443809776	T	5	CD8Tem	0	161.9	0	6450000.00
Z09144	8/16/13	78	391.0998	2.592287594	T	5	CD8Tem	0	161.9	0	6450000.00
Z09144	10/4/13	126.85	214.5168	2.33146131	T	5	CD8Tem	0	161.9	0	6450000.00
Z09144	11/15/13	168.94	347.1688	2.540540688	T	5	CD8Tem	0	161.9	0	6450000.00
Z09144	12/27/13	211	372.7972	2.571472642	T	5	CD8Tem	0	161.9	0	6450000.00
Z09144	4/1/14	305.89	464.094	2.666605954	T	5	CD8Tem	0	161.9	0	6450000.00
Z09144	5/30/13	0	8.43226115	0.925944048	T	6	CD8Tm	0	161.9	0	6450000.00
Z09144	6/14/13	14.92	6.954948	0.842293887	T	6	CD8Tm	0	161.9	0	6450000.00
Z09144	7/5/13	35.88	5.3973091	0.732177291	T	6	CD8Tm	0	161.9	0	6450000.00
Z09144	8/16/13	78	8.925205	0.9506182	T	6	CD8Tm	0	161.9	0	6450000.00
Z09144	10/4/13	126.85	16.78075	1.224811367	T	6	CD8Tm	0	161.9	0	6450000.00
Z09144	11/15/13	168.94	59.85966	1.777134246	T	6	CD8Tm	0	161.9	0	6450000.00
Z09144	12/27/13	211	19.623746	1.292781914	T	6	CD8Tm	0	161.9	0	6450000.00
Z09144	4/1/14	305.89	31.41156	1.497089505	T	6	CD8Tm	0	161.9	0	6450000.00
Z08214	1/9/14	0	3	0.477121255	T	1	cd4+ccr5+	0	161.95	0	4140000.00
Z08214	1/17/14	8.09	4.42	0.645422269	T	1	cd4+ccr5+	0	161.95	0	4140000.00
Z08214	1/24/14	15	7.64	0.883093359	T	1	cd4+ccr5+	0	161.95	0	4140000.00
Z08214	1/31/14	22.04	25.46	1.405858399	T	1	cd4+ccr5+	0	161.95	0	4140000.00
Z08214	2/7/14	29.05	58.68	1.768490105	T	1	cd4+ccr5+	0	161.95	0	4140000.00
Z08214	2/14/14	36.08	313.56	2.496320656	T	1	cd4+ccr5+	0	161.95	0	4140000.00
Z08214	2/21/14	42.96	441.36	2.644792971	T	1	cd4+ccr5+	0	161.95	0	4140000.00
Z08214	2/28/14	50.04	616.86	2.79018661	T	1	cd4+ccr5+	0	161.95	0	4140000.00
Z08214	3/7/14	57	609.92	2.785272875	T	1	cd4+ccr5+	0	161.95	0	4140000.00
Z08214	3/21/14	71.01	496.39	2.695823024	T	1	cd4+ccr5+	0	161.95	0	4140000.00
Z08214	3/27/14	76.94	645.98	2.810219072	T	1	cd4+ccr5+	0	161.95	0	4140000.00
Z08214	4/4/14	84.99	619.8	2.792251572	T	1	cd4+ccr5+	0	161.95	0	4140000.00
Z08214	4/11/14	91.95	535.5	2.728759475	T	1	cd4+ccr5+	0	161.95	0	4140000.00
Z08214	4/18/14	98.98	343.06	2.535370083	T	1	cd4+ccr5+	0	161.95	0	4140000.00
Z08214	4/25/14	105.89	556.45	2.745426147	T	1	cd4+ccr5+	0	161.95	0	4140000.00
Z08214	5/2/14	112.9	437.64	2.641117009	T	1	cd4+ccr5+	0	161.95	0	4140000.00
Z08214	5/9/14	119.91	408.69	2.611394011	T	1	cd4+ccr5+	0	161.95	0	4140000.00
Z08214	5/16/14	126.34	308.74	2.4895929	T	1	cd4+ccr5+	0	161.95	0	4140000.00
Z08214	6/20/14	161.95	240.91	2.381854828	T	1	cd4+ccr5+	0	161.95	0	4140000.00
Z08214	6/27/14	168.93	278.3	2.444513206	T	1	cd4+ccr5+	0	161.95	0	4140000.00
Z08214	7/3/14	174.99	187.75	2.273579946	T	1	cd4+ccr5+	0	161.95	0	4140000.00
Z08214	7/11/14	182.95	197.43	2.295413146	T	1	cd4+ccr5+	0	161.95	0	4140000.00
Z08214	7/18/14	189.99	57.37	1.75868485	T	1	cd4+ccr5+	0	161.95	0	4140000.00
Z08214	7/25/14	197.01	6.44	0.808885867	T	1	cd4+ccr5+	0	161.95	0	4140000.00
Z08214	8/1/14	203.97	25.09	1.399500661	T	1	cd4+ccr5+	0	161.95	0	4140000.00
Z08214	8/8/14	210.92	4	0.602059991	T	1	cd4+ccr5+	0	161.95	0	4140000.00
Z08214	8/15/14	217.96	22.97	1.361160995	T	1	cd4+ccr5+	0	161.95	0	4140000.00
Z08214	8/22/14	224.97	3.97	0.598790507	T	1	cd4+ccr5+	0	161.95	0	4140000.00
Z08214	1/9/14	0	62.2	1.793790385	T	2	cd4+ccr5-	0	161.95	0	4140000.00
Z08214	1/17/14	8.09	23.07	1.363047595	T	2	cd4+ccr5-	0	161.95	0	4140000.00
Z08214	1/24/14	15	84.82	1.928498268	T	2	cd4+ccr5-	0	161.95	0	4140000.00
Z08214	1/31/14	22.04	101.46	2.006294858	T	2	cd4+ccr5-	0	161.95	0	4140000.00
Z08214	2/7/14	29.05	29.88	1.475380593	T	2	cd4+ccr5-	0	161.95	0	4140000.00
Z08214	2/14/14	36.08	54.6	1.737192643	T	2	cd4+ccr5-	0	161.95	0	4140000.00
Z08214	2/21/14	42.96	66.58	1.823343791	T	2	cd4+ccr5-	0	161.95	0	4140000.00
Z08214	2/28/14	50.04	89.61	1.952356477	T	2	cd4+ccr5-	0	161.95	0	4140000.00
Z08214	3/7/14	57	98.97	1.99550357	T	2	cd4+ccr5-	0	161.95	0	4140000.00
Z08214	3/21/14	71.01	234.53	2.370198404	T	2	cd4+ccr5-	0	161.95	0	4140000.00
Z08214	3/27/14	76.94	144.79	2.160738568	T	2	cd4+ccr5-	0	161.95	0	4140000.00
Z08214	4/4/14	84.99	99.17	1.996380313	T	2	cd4+ccr5-	0	161.95	0	4140000.00
Z08214	4/11/14	91.95	153	2.184691431	T	2	cd4+ccr5-	0	161.95	0	4140000.00
Z08214	4/18/14	98.98	98.9	1.995196292	T	2	cd4+ccr5-	0	161.95	0	4140000.00
Z08214	4/25/14	105.89	211.31	2.32492005	T	2	cd4+ccr5-	0	161.95	0	4140000.00
Z08214	5/2/14	112.9	280.09	2.447297604	T	2	cd4+ccr5-	0	161.95	0	4140000.00
Z08214	5/9/14	119.91	300.58	2.47796008	T	2	cd4+ccr5-	0	161.95	0	4140000.00
Z08214	5/16/14	126.34	216.54	2.335538132	T	2	cd4+ccr5-	0	161.95	0	4140000.00
Z08214	6/20/14	161.95	320.48	2.505800932	T	2	cd4+ccr5-	0	161.95	0	4140000.00
Z08214	6/27/14	168.93	421.43	2.624725448	T	2	cd4+ccr5-	0	161.95	0	4140000.00
Z08214	7/3/14	174.99	499.13	2.698213674	T	2	cd4+ccr5-	0	161.95	0	4140000.00
Z08214	7/11/14	182.95	366.66	2.564263534	T	2	cd4+ccr5-	0	161.95	0	4140000.00
Z08214	7/18/14	189.99	252.94	2.403017514	T	2	cd4+ccr5-	0	161.95	0	4140000.00
Z08214	7/25/14	197.01	214.55	2.331528519	T	2	cd4+ccr5-	0	161.95	0	4140000.00
Z08214	8/1/14	203.97	98.96	1.995459687	T	2	cd4+ccr5-	0	161.95	0	4140000.00
Z08214	8/8/14	210.92	171.9	2.235275877	T	2	cd4+ccr5-	0	161.95	0	4140000.00
Z08214	8/15/14	217.96	91.9	1.963315511	T	2	cd4+ccr5-	0	161.95	0	4140000.00
Z08214	8/22/14	224.97	81.99	1.913760886	T	2	cd4+ccr5-	0	161.95	0	4140000.00
Z08214	1/9/14	0	24.6	1.390935107	T	3	cd8+	0	161.95	0	4140000.00
Z08214	1/17/14	8.09	22.91	1.360025089	T	3	cd8+	0	161.95	0	4140000.00
Z08214	1/24/14	15	59.09	1.77151399	T	3	cd8+	0	161.95	0	4140000.00
Z08214	1/31/14	22.04	120.46	2.080842859	T	3	cd8+	0	161.95	0	4140000.00
Z08214	2/7/14	29.05	240.48	2.381078963	T	3	cd8+	0	161.95	0	4140000.00
Z08214	2/14/14	36.08	1046.76	3.019847119	T	3	cd8+	0	161.95	0	4140000.00
Z08214	2/21/14	42.96	1158.56	3.06391853	T	3	cd8+	0	161.95	0	4140000.00
Z08214	2/28/14	50.04	887.78	2.948305357	T	3	cd8+	0	161.95	0	4140000.00
Z08214	3/7/14	57	688.18	2.837702047	T	3	cd8+	0	161.95	0	4140000.00
Z08214	3/21/14	71.01	482.72	2.683695293	T	3	cd8+	0	161.95	0	4140000.00
Z08214	3/27/14	76.94	405.41	2.607894457	T	3	cd8+	0	161.95	0	4140000.00
Z08214	4/4/14	84.99	495.84	2.695341559	T	3	cd8+	0	161.95	0	4140000.00
Z08214	4/11/14	91.95	550.38	2.740662644	T	3	cd8+	0	161.95	0	4140000.00
Z08214	4/18/14	98.98	369.33	2.567414586	T	3	cd8+	0	161.95	0	4140000.00
Z08214	4/25/14	105.89	678.54	2.831575454	T	3	cd8+	0	161.95	0	4140000.00
Z08214	5/2/14	112.9	851.94	2.93040901	T	3	cd8+	0	161.95	0	4140000.00
Z08214	5/9/14	119.91	914.93	2.961387868	T	3	cd8+	0	161.95	0	4140000.00
Z08214	5/16/14	126.34	516.7	2.713238462	T	3	cd8+	0	161.95	0	4140000.00
Z08214	6/20/14	161.95	512.77	2.709922609	T	3	cd8+	0	161.95	0	4140000.00
Z08214	6/27/14	168.93	601.66	2.779351139	T	3	cd8+	0	161.95	0	4140000.00
Z08214	7/3/14	174.99	595.3	2.774735883	T	3	cd8+	0	161.95	0	4140000.00
Z08214	7/11/14	182.95	461.23	2.663917548	T	3	cd8+	0	161.95	0	4140000.00
Z08214	7/18/14	189.99	816.18	2.911785948	T	3	cd8+	0	161.95	0	4140000.00
Z08214	7/25/14	197.01	669.4	2.825685708	T	3	cd8+	0	161.95	0	4140000.00
Z08214	8/1/14	203.97	360.99	2.557495171	T	3	cd8+	0	161.95	0	4140000.00
Z08214	8/8/14	210.92	617.63	2.790728383	T	3	cd8+	0	161.95	0	4140000.00
Z08214	8/15/14	217.96	470.97	2.672993244	T	3	cd8+	0	161.95	0	4140000.00
Z08214	8/22/14	224.97	327.96	2.515820878	T	3	cd8+	0	161.95	0	4140000.00
Z08214	1/9/14	0	90	1.954242509	T	4	VL	0	161.95	0	4140000.00
Z08214	1/17/14	8.09	30	1.477121255	T	4	VL	1	161.95	0	4140000.00
Z08214	1/24/14	15	30	1.477121255	T	4	VL	1	161.95	0	4140000.00
Z08214	1/31/14	22.04	30	1.477121255	T	4	VL	1	161.95	0	4140000.00
Z08214	2/7/14	29.05	30	1.477121255	T	4	VL	1	161.95	0	4140000.00
Z08214	2/14/14	36.08	30	1.477121255	T	4	VL	1	161.95	0	4140000.00
Z08214	2/21/14	42.96	30	1.477121255	T	4	VL	1	161.95	0	4140000.00
Z08214	2/28/14	50.04	30	1.477121255	T	4	VL	1	161.95	0	4140000.00
Z08214	3/7/14	57	30	1.477121255	T	4	VL	1	161.95	0	4140000.00
Z08214	3/21/14	71.01	30	1.477121255	T	4	VL	1	161.95	0	4140000.00
Z08214	3/27/14	76.94	30	1.477121255	T	4	VL	1	161.95	0	4140000.00
Z08214	4/4/14	84.99	30	1.477121255	T	4	VL	1	161.95	0	4140000.00
Z08214	4/11/14	91.95	30	1.477121255	T	4	VL	1	161.95	0	4140000.00
Z08214	4/18/14	98.98	30	1.477121255	T	4	VL	1	161.95	0	4140000.00
Z08214	4/25/14	105.89	30	1.477121255	T	4	VL	1	161.95	0	4140000.00
Z08214	5/2/14	112.9	30	1.477121255	T	4	VL	1	161.95	0	4140000.00
Z08214	5/9/14	119.91	30	1.477121255	T	4	VL	1	161.95	0	4140000.00
Z08214	5/16/14	126.34	30	1.477121255	T	4	VL	1	161.95	0	4140000.00
Z08214	6/20/14	161.95	30	1.477121255	T	4	VL	1	161.95	0	4140000.00
Z08214	6/27/14	168.93	30	1.477121255	T	4	VL	1	161.95	0	4140000.00
Z08214	7/3/14	174.99	225	2.352182518	T	4	VL	0	161.95	0	4140000.00
Z08214	7/11/14	182.95	8126623	6.909910113	T	4	VL	0	161.95	0	4140000.00
Z08214	7/18/14	189.99	11889296	7.07515614	T	4	VL	0	161.95	0	4140000.00
Z08214	7/25/14	197.01	4980666	6.697287419	T	4	VL	0	161.95	0	4140000.00
Z08214	8/1/14	203.97	2582242	6.411996941	T	4	VL	0	161.95	0	4140000.00
Z08214	8/8/14	210.92	4224602	6.6257858	T	4	VL	0	161.95	0	4140000.00
Z08214	8/15/14	217.96	2270709	6.356161481	T	4	VL	0	161.95	0	4140000.00
Z08214	8/22/14	224.97	1243847	6.094766963	T	4	VL	0	161.95	0	4140000.00
Z08214	1/9/14	0	15.375	1.186815124	T	5	CD8Tem	0	161.95	0	4140000.00
Z08214	1/31/14	22.04	145.7309	2.163551647	T	5	CD8Tem	0	161.95	0	4140000.00
Z08214	2/14/14	36.08	969.7161	2.986644606	T	5	CD8Tem	0	161.95	0	4140000.00
Z08214	3/27/14	76.94	393.6938	2.595158575	T	5	CD8Tem	0	161.95	0	4140000.00
Z08214	5/9/14	119.91	440.7485	2.644190843	T	5	CD8Tem	0	161.95	0	4140000.00
Z08214	7/3/14	174.99	329.3181	2.517615601	T	5	CD8Tem	0	161.95	0	4140000.00
Z08214	1/9/14	0	6.151	0.788945727	T	6	CD8Tm	0	161.95	0	4140000.00
Z08214	1/31/14	22.04	65.944426	1.819178092	T	6	CD8Tm	0	161.95	0	4140000.00
Z08214	2/14/14	36.08	78.78319	1.896433562	T	6	CD8Tm	0	161.95	0	4140000.00
Z08214	3/27/14	76.94	43.593899	1.639425714	T	6	CD8Tm	0	161.95	0	4140000.00
Z08214	5/9/14	119.91	36.009106	1.556412339	T	6	CD8Tm	0	161.95	0	4140000.00
Z08214	7/3/14	174.99	72.4592	1.860093535	T	6	CD8Tm	0	161.95	0	4140000.00
A11200	5/8/14	0	33.12	1.520090328	T	1	cd4+ccr5+	0	161.93	0	2080000.00
A11200	5/16/14	8.05	12.42	1.094121596	T	1	cd4+ccr5+	0	161.93	0	2080000.00
A11200	5/23/14	15.08	31.18	1.493876111	T	1	cd4+ccr5+	0	161.93	0	2080000.00
A11200	5/30/14	21.97	38.61	1.586699802	T	1	cd4+ccr5+	0	161.93	0	2080000.00
A11200	6/6/14	29.06	29.45	1.469085299	T	1	cd4+ccr5+	0	161.93	0	2080000.00
A11200	6/6/14	29.06	32.3	1.509202522	T	1	cd4+ccr5+	0	161.93	0	2080000.00
A11200	6/13/14	35.94	94	1.973127854	T	1	cd4+ccr5+	0	161.93	0	2080000.00
A11200	6/20/14	43	104.54	2.019282496	T	1	cd4+ccr5+	0	161.93	0	2080000.00
A11200	6/27/14	49.97	124.66	2.095727123	T	1	cd4+ccr5+	0	161.93	0	2080000.00
A11200	7/18/14	71.03	279.92	2.447033929	T	1	cd4+ccr5+	0	161.93	0	2080000.00
A11200	7/22/14	75.07	180.73	2.257030249	T	1	cd4+ccr5+	0	161.93	0	2080000.00
A11200	8/1/14	85.01	223.47	2.349219229	T	1	cd4+ccr5+	0	161.93	0	2080000.00
A11200	8/8/14	91.97	285.82	2.456092615	T	1	cd4+ccr5+	0	161.93	0	2080000.00
A11200	8/15/14	99.01	237.72	2.376065722	T	1	cd4+ccr5+	0	161.93	0	2080000.00
A11200	8/22/14	106.02	122.25	2.087248868	T	1	cd4+ccr5+	0	161.93	0	2080000.00
A11200	8/29/14	113.02	483.78	2.68464791	T	1	cd4+ccr5+	0	161.93	0	2080000.00
A11200	10/3/14	148	158.56	2.200193637	T	1	cd4+ccr5+	0	161.93	0	2080000.00
A11200	10/10/14	155.05	127.77	2.106428895	T	1	cd4+ccr5+	0	161.93	0	2080000.00
A11200	10/17/14	161.93	186.12	2.269793044	T	1	cd4+ccr5+	0	161.93	0	2080000.00
A11200	10/24/14	169.07	181.1	2.25791845	T	1	cd4+ccr5+	0	161.93	0	2080000.00
A11200	10/31/14	176.1	211.39	2.325084439	T	1	cd4+ccr5+	0	161.93	0	2080000.00
A11200	11/7/14	182.95	137.86	2.139438274	T	1	cd4+ccr5+	0	161.93	0	2080000.00
A11200	11/14/14	190.01	186.47	2.270608971	T	1	cd4+ccr5+	0	161.93	0	2080000.00
A11200	11/21/14	197.04	86.13	1.935154447	T	1	cd4+ccr5+	0	161.93	0	2080000.00
A11200	12/5/14	211.04	88.37	1.946304855	T	1	cd4+ccr5+	0	161.93	0	2080000.00
A11200	12/12/14	218.1	80.76	1.90719631	T	1	cd4+ccr5+	0	161.93	0	2080000.00
A11200	12/19/14	225.06	74.82	1.874017704	T	1	cd4+ccr5+	0	161.93	0	2080000.00
A11200	1/2/15	238.97	90.83	1.958229314	T	1	cd4+ccr5+	0	161.93	0	2080000.00
A11200	1/12/15	249.01	70.97	1.851074805	T	1	cd4+ccr5+	0	161.93	0	2080000.00
A11200	5/8/14	0	135.54	2.132067481	T	2	cd4+ccr5-	0	161.93	0	2080000.00
A11200	5/16/14	8.05	58.51	1.767230098	T	2	cd4+ccr5-	0	161.93	0	2080000.00
A11200	5/23/14	15.08	74.97	1.874887511	T	2	cd4+ccr5-	0	161.93	0	2080000.00
A11200	5/30/14	21.97	80.73	1.907034952	T	2	cd4+ccr5-	0	161.93	0	2080000.00
A11200	6/6/14	29.06	51.15	1.708845638	T	2	cd4+ccr5-	0	161.93	0	2080000.00
A11200	6/6/14	29.06	56.1	1.748962861	T	2	cd4+ccr5-	0	161.93	0	2080000.00
A11200	6/13/14	35.94	43.97	1.643156466	T	2	cd4+ccr5-	0	161.93	0	2080000.00
A11200	6/20/14	43	34.85	1.542202782	T	2	cd4+ccr5-	0	161.93	0	2080000.00
A11200	6/27/14	49.97	40.07	1.602819342	T	2	cd4+ccr5-	0	161.93	0	2080000.00
A11200	7/18/14	71.03	93.31	1.969928189	T	2	cd4+ccr5-	0	161.93	0	2080000.00
A11200	7/22/14	75.07	139.02	2.143077284	T	2	cd4+ccr5-	0	161.93	0	2080000.00
A11200	8/1/14	85.01	111.73	2.048169799	T	2	cd4+ccr5-	0	161.93	0	2080000.00
A11200	8/8/14	91.97	258.48	2.412426945	T	2	cd4+ccr5-	0	161.93	0	2080000.00
A11200	8/15/14	99.01	115.26	2.061678615	T	2	cd4+ccr5-	0	161.93	0	2080000.00
A11200	8/22/14	106.02	106.97	2.029261996	T	2	cd4+ccr5-	0	161.93	0	2080000.00
A11200	8/29/14	113.02	241.89	2.383617915	T	2	cd4+ccr5-	0	161.93	0	2080000.00
A11200	10/3/14	148	164.22	2.215426048	T	2	cd4+ccr5-	0	161.93	0	2080000.00
A11200	10/10/14	155.05	134.71	2.129399836	T	2	cd4+ccr5-	0	161.93	0	2080000.00
A11200	10/17/14	161.93	184.14	2.265148139	T	2	cd4+ccr5-	0	161.93	0	2080000.00
A11200	10/24/14	169.07	123.75	2.092545208	T	2	cd4+ccr5-	0	161.93	0	2080000.00
A11200	10/31/14	176.1	211.39	2.325084439	T	2	cd4+ccr5-	0	161.93	0	2080000.00
A11200	11/7/14	182.95	148.07	2.170467076	T	2	cd4+ccr5-	0	161.93	0	2080000.00
A11200	11/14/14	190.01	184.93	2.26700737	T	2	cd4+ccr5-	0	161.93	0	2080000.00
A11200	11/21/14	197.04	118.29	2.072948032	T	2	cd4+ccr5-	0	161.93	0	2080000.00
A11200	12/5/14	211.04	181.4	2.258637283	T	2	cd4+ccr5-	0	161.93	0	2080000.00
A11200	12/12/14	218.1	153.32	2.185598811	T	2	cd4+ccr5-	0	161.93	0	2080000.00
A11200	12/19/14	225.06	162.46	2.210746449	T	2	cd4+ccr5-	0	161.93	0	2080000.00
A11200	1/2/15	238.97	214.35	2.331123488	T	2	cd4+ccr5-	0	161.93	0	2080000.00
A11200	1/12/15	249.01	205.48	2.312769557	T	2	cd4+ccr5-	0	161.93	0	2080000.00
A11200	5/8/14	0	112.89	2.052655473	T	3	cd8+	0	161.93	0	2080000.00
A11200	5/16/14	8.05	63.76	1.804548308	T	3	cd8+	0	161.93	0	2080000.00
A11200	5/23/14	15.08	114.95	2.060508976	T	3	cd8+	0	161.93	0	2080000.00
A11200	5/30/14	21.97	282.56	2.451110682	T	3	cd8+	0	161.93	0	2080000.00
A11200	6/6/14	29.06	256.53	2.409138161	T	3	cd8+	0	161.93	0	2080000.00
A11200	6/6/14	29.06	281.35	2.449246919	T	3	cd8+	0	161.93	0	2080000.00
A11200	6/13/14	35.94	529.15	2.7235788	T	3	cd8+	0	161.93	0	2080000.00
A11200	6/20/14	43	613.71	2.7879632	T	3	cd8+	0	161.93	0	2080000.00
A11200	6/27/14	49.97	612.15	2.786857854	T	3	cd8+	0	161.93	0	2080000.00
A11200	7/18/14	71.03	924.78	2.966038429	T	3	cd8+	0	161.93	0	2080000.00
A11200	7/22/14	75.07	893.7	2.951191758	T	3	cd8+	0	161.93	0	2080000.00
A11200	8/1/14	85.01	952.17	2.978714494	T	3	cd8+	0	161.93	0	2080000.00
A11200	8/8/14	91.97	1391.8	3.143576832	T	3	cd8+	0	161.93	0	2080000.00
A11200	8/15/14	99.01	854.83	2.931879755	T	3	cd8+	0	161.93	0	2080000.00
A11200	8/22/14	106.02	424.81	2.628194731	T	3	cd8+	0	161.93	0	2080000.00
A11200	8/29/14	113.02	1491.15	3.173521333	T	3	cd8+	0	161.93	0	2080000.00
A11200	10/3/14	148	683.31	2.834617777	T	3	cd8+	0	161.93	0	2080000.00
A11200	10/10/14	155.05	473.58	2.675393353	T	3	cd8+	0	161.93	0	2080000.00
A11200	10/17/14	161.93	726.66	2.861331255	T	3	cd8+	0	161.93	0	2080000.00
A11200	10/24/14	169.07	490.49	2.690630158	T	3	cd8+	0	161.93	0	2080000.00
A11200	10/31/14	176.1	687.51	2.837279019	T	3	cd8+	0	161.93	0	2080000.00
A11200	11/7/14	182.95	411.03	2.613873521	T	3	cd8+	0	161.93	0	2080000.00
A11200	11/14/14	190.01	582.54	2.765325751	T	3	cd8+	0	161.93	0	2080000.00
A11200	11/21/14	197.04	443.28	2.646678137	T	3	cd8+	0	161.93	0	2080000.00
A11200	12/5/14	211.04	376.75	2.576053261	T	3	cd8+	0	161.93	0	2080000.00
A11200	12/12/14	218.1	392.08	2.59337469	T	3	cd8+	0	161.93	0	2080000.00
A11200	12/19/14	225.06	320.64	2.5060177	T	3	cd8+	0	161.93	0	2080000.00
A11200	1/2/15	238.97	386.31	2.58693595	T	3	cd8+	0	161.93	0	2080000.00
A11200	1/12/15	249.01	294.46	2.469026308	T	3	cd8+	0	161.93	0	2080000.00
A11200	5/8/14	0	30	1.477121255	T	4	VL	1	161.93	0	2080000.00
A11200	5/16/14	8.05	30	1.477121255	T	4	VL	1	161.93	0	2080000.00
A11200	5/23/14	15.08	30	1.477121255	T	4	VL	1	161.93	0	2080000.00
A11200	5/30/14	21.97	30	1.477121255	T	4	VL	1	161.93	0	2080000.00
A11200	6/6/14	29.06	30	1.477121255	T	4	VL	1	161.93	0	2080000.00
A11200	6/13/14	35.94	30	1.477121255	T	4	VL	1	161.93	0	2080000.00
A11200	6/20/14	43	30	1.477121255	T	4	VL	1	161.93	0	2080000.00
A11200	7/18/14	71.03	30	1.477121255	T	4	VL	1	161.93	0	2080000.00
A11200	7/22/14	75.07	30	1.477121255	T	4	VL	1	161.93	0	2080000.00
A11200	8/1/14	85.01	30	1.477121255	T	4	VL	1	161.93	0	2080000.00
A11200	8/8/14	91.97	30	1.477121255	T	4	VL	1	161.93	0	2080000.00
A11200	8/15/14	99.01	30	1.477121255	T	4	VL	1	161.93	0	2080000.00
A11200	8/22/14	106.02	30	1.477121255	T	4	VL	1	161.93	0	2080000.00
A11200	8/29/14	113.02	30	1.477121255	T	4	VL	1	161.93	0	2080000.00
A11200	10/3/14	148	30	1.477121255	T	4	VL	1	161.93	0	2080000.00
A11200	10/10/14	155.05	30	1.477121255	T	4	VL	1	161.93	0	2080000.00
A11200	10/17/14	161.93	30	1.477121255	T	4	VL	1	161.93	0	2080000.00
A11200	10/24/14	169.07	30	1.477121255	T	4	VL	1	161.93	0	2080000.00
A11200	10/31/14	176.1	30	1.477121255	T	4	VL	1	161.93	0	2080000.00
A11200	11/7/14	182.95	24748	4.393540107	T	4	VL	0	161.93	0	2080000.00
A11200	11/14/14	190.01	385471	5.58599171	T	4	VL	0	161.93	0	2080000.00
A11200	11/21/14	197.04	1066664	6.028027638	T	4	VL	0	161.93	0	2080000.00
A11200	12/5/14	211.04	1096	3.039810554	T	4	VL	0	161.93	0	2080000.00
A11200	12/12/14	218.1	1299	3.113609151	T	4	VL	0	161.93	0	2080000.00
A11200	12/19/14	225.06	827	2.91750551	T	4	VL	0	161.93	0	2080000.00
A11200	1/2/15	238.97	4313	3.634779458	T	4	VL	0	161.93	0	2080000.00
A11200	1/12/15	249.01	3741	3.572987708	T	4	VL	0	161.93	0	2080000.00
A11200	5/8/14	0	75.29897	1.876789036	T	5	CD8Tem	0	161.93	0	2080000.00
A11200	5/23/14	15.08	66.90323	1.825447085	T	5	CD8Tem	0	161.93	0	2080000.00
A11200	6/13/14	35.94	453.4848	2.656562735	T	5	CD8Tem	0	161.93	0	2080000.00
A11200	7/22/14	75.07	650.6136	2.813323137	T	5	CD8Tem	0	161.93	0	2080000.00
A11200	10/3/14	148	494.7173	2.694357098	T	5	CD8Tem	0	161.93	0	2080000.00
A11200	10/31/14	176.1	523.1942	2.718662921	T	5	CD8Tem	0	161.93	0	2080000.00
A11200	12/12/14	218.1	278.3796	2.444637406	T	5	CD8Tem	0	161.93	0	2080000.00
A11200	1/12/15	249.01	182.2693	2.260713526	T	5	CD8Tem	0	161.93	0	2080000.00
A11200	5/8/14	0	18.85396	1.275402581	T	6	CD8Tm	0	161.93	0	2080000.00
A11200	5/23/14	15.08	32.2905826	1.509075881	T	6	CD8Tm	0	161.93	0	2080000.00
A11200	6/13/14	35.94	22.324996	1.34879139	T	6	CD8Tm	0	161.93	0	2080000.00
A11200	7/22/14	75.07	24.1299	1.382555522	T	6	CD8Tm	0	161.93	0	2080000.00
A11200	10/3/14	148	29.51904	1.47010223	T	6	CD8Tm	0	161.93	0	2080000.00
A11200	10/31/14	176.1	29.837882	1.474767992	T	6	CD8Tm	0	161.93	0	2080000.00
A11200	12/12/14	218.1	45.52096	1.658211412	T	6	CD8Tm	0	161.93	0	2080000.00
A11200	1/12/15	249.01	32.94981	1.517852915	T	6	CD8Tm	0	161.93	0	2080000.00
Z09196	5/15/14	0	1.55	0.190331698	T	1	cd4+ccr5+	0	169.09	0	2390000.00
Z09196	5/23/14	8.07	1.94	0.28780173	T	1	cd4+ccr5+	0	169.09	0	2390000.00
Z09196	5/30/14	14.96	41.54	1.618466492	T	1	cd4+ccr5+	0	169.09	0	2390000.00
Z09196	6/6/14	22.05	76	1.880813592	T	1	cd4+ccr5+	0	169.09	0	2390000.00
Z09196	6/13/14	28.94	118.2	2.072617477	T	1	cd4+ccr5+	0	169.09	0	2390000.00
Z09196	6/20/14	35.99	157.61	2.197583769	T	1	cd4+ccr5+	0	169.09	0	2390000.00
Z09196	6/27/14	42.97	192.1	2.283527365	T	1	cd4+ccr5+	0	169.09	0	2390000.00
Z09196	7/11/14	56.98	57.93	1.762903528	T	1	cd4+ccr5+	0	169.09	0	2390000.00
Z09196	7/16/14	62.02	74.84	1.874133779	T	1	cd4+ccr5+	0	169.09	0	2390000.00
Z09196	7/25/14	71.04	112.44	2.050920837	T	1	cd4+ccr5+	0	169.09	0	2390000.00
Z09196	8/1/14	78	98.59	1.993832867	T	1	cd4+ccr5+	0	169.09	0	2390000.00
Z09196	8/8/14	84.97	132.3	2.121559844	T	1	cd4+ccr5+	0	169.09	0	2390000.00
Z09196	8/15/14	92	131.08	2.117536433	T	1	cd4+ccr5+	0	169.09	0	2390000.00
Z09196	8/22/14	99.01	114.89	2.060282229	T	1	cd4+ccr5+	0	169.09	0	2390000.00
Z09196	8/29/14	106.01	115.53	2.062694773	T	1	cd4+ccr5+	0	169.09	0	2390000.00
Z09196	9/5/14	113.02	122.44	2.087923321	T	1	cd4+ccr5+	0	169.09	0	2390000.00
Z09196	9/12/14	120.04	150.19	2.176641017	T	1	cd4+ccr5+	0	169.09	0	2390000.00
Z09196	9/19/14	126.99	154.7	2.189490314	T	1	cd4+ccr5+	0	169.09	0	2390000.00
Z09196	9/26/14	133.91	91.58	1.961800639	T	1	cd4+ccr5+	0	169.09	0	2390000.00
Z09196	10/8/14	145.37	96.17	1.983039616	T	1	cd4+ccr5+	0	169.09	0	2390000.00
Z09196	10/24/14	162.06	98.8	1.994756945	T	1	cd4+ccr5+	0	169.09	0	2390000.00
Z09196	10/31/14	169.09	176.8	2.247482261	T	1	cd4+ccr5+	0	169.09	0	2390000.00
Z09196	11/7/14	175.95	125.28	2.097881745	T	1	cd4+ccr5+	0	169.09	0	2390000.00
Z09196	11/14/14	183	139.99	2.146097014	T	1	cd4+ccr5+	0	169.09	0	2390000.00
Z09196	11/21/14	190.03	145.36	2.162444914	T	1	cd4+ccr5+	0	169.09	0	2390000.00
Z09196	12/5/14	204.03	40.19	1.604118006	T	1	cd4+ccr5+	0	169.09	0	2390000.00
Z09196	12/12/14	211.1	65.75	1.817895757	T	1	cd4+ccr5+	0	169.09	0	2390000.00
Z09196	12/19/14	218.05	77.76	1.890756252	T	1	cd4+ccr5+	0	169.09	0	2390000.00
Z09196	1/2/15	231.96	163.12	2.212507213	T	1	cd4+ccr5+	0	169.09	0	2390000.00
Z09196	1/16/15	246.02	70.99	1.851197176	T	1	cd4+ccr5+	0	169.09	0	2390000.00
Z09196	1/26/15	255.37	59.82	1.776846409	T	1	cd4+ccr5+	0	169.09	0	2390000.00
Z09196	5/15/14	0	38.42	1.584557361	T	2	cd4+ccr5-	0	169.09	0	2390000.00
Z09196	5/23/14	8.07	23.04	1.362482475	T	2	cd4+ccr5-	0	169.09	0	2390000.00
Z09196	5/30/14	14.96	62.15	1.793441133	T	2	cd4+ccr5-	0	169.09	0	2390000.00
Z09196	6/6/14	22.05	106.4	2.026941628	T	2	cd4+ccr5-	0	169.09	0	2390000.00
Z09196	6/13/14	28.94	66.48	1.822691011	T	2	cd4+ccr5-	0	169.09	0	2390000.00
Z09196	6/20/14	35.99	76.81	1.885417765	T	2	cd4+ccr5-	0	169.09	0	2390000.00
Z09196	6/27/14	42.97	100.46	2.001993174	T	2	cd4+ccr5-	0	169.09	0	2390000.00
Z09196	7/11/14	56.98	114.26	2.05789422	T	2	cd4+ccr5-	0	169.09	0	2390000.00
Z09196	7/16/14	62.02	105.29	2.022387126	T	2	cd4+ccr5-	0	169.09	0	2390000.00
Z09196	7/25/14	71.04	129.55	2.112437417	T	2	cd4+ccr5-	0	169.09	0	2390000.00
Z09196	8/1/14	78	94.07	1.973451144	T	2	cd4+ccr5-	0	169.09	0	2390000.00
Z09196	8/8/14	84.97	137.59	2.138586871	T	2	cd4+ccr5-	0	169.09	0	2390000.00
Z09196	8/15/14	92	129.95	2.113776284	T	2	cd4+ccr5-	0	169.09	0	2390000.00
Z09196	8/22/14	99.01	150.58	2.177767293	T	2	cd4+ccr5-	0	169.09	0	2390000.00
Z09196	8/29/14	106.01	156.61	2.19481949	T	2	cd4+ccr5-	0	169.09	0	2390000.00
Z09196	9/5/14	113.02	150.7	2.178113252	T	2	cd4+ccr5-	0	169.09	0	2390000.00
Z09196	9/12/14	120.04	219.79	2.342007929	T	2	cd4+ccr5-	0	169.09	0	2390000.00
Z09196	9/19/14	126.99	291.2	2.464191371	T	2	cd4+ccr5-	0	169.09	0	2390000.00
Z09196	9/26/14	133.91	267.97	2.428086176	T	2	cd4+ccr5-	0	169.09	0	2390000.00
Z09196	10/8/14	145.37	345.68	2.538674253	T	2	cd4+ccr5-	0	169.09	0	2390000.00
Z09196	10/24/14	162.06	363.58	2.560599985	T	2	cd4+ccr5-	0	169.09	0	2390000.00
Z09196	10/31/14	169.09	466.34	2.668702668	T	2	cd4+ccr5-	0	169.09	0	2390000.00
Z09196	11/7/14	175.95	419.69	2.622928621	T	2	cd4+ccr5-	0	169.09	0	2390000.00
Z09196	11/14/14	183	472.17	2.67409839	T	2	cd4+ccr5-	0	169.09	0	2390000.00
Z09196	11/21/14	190.03	490.33	2.690488466	T	2	cd4+ccr5-	0	169.09	0	2390000.00
Z09196	12/5/14	204.03	285.55	2.455682165	T	2	cd4+ccr5-	0	169.09	0	2390000.00
Z09196	12/12/14	211.1	442.72	2.646129142	T	2	cd4+ccr5-	0	169.09	0	2390000.00
Z09196	12/19/14	218.05	392.26	2.593574024	T	2	cd4+ccr5-	0	169.09	0	2390000.00
Z09196	1/2/15	231.96	489.35	2.689619593	T	2	cd4+ccr5-	0	169.09	0	2390000.00
Z09196	1/16/15	246.02	558.14	2.746743148	T	2	cd4+ccr5-	0	169.09	0	2390000.00
Z09196	1/26/15	255.37	507.45	2.705393257	T	2	cd4+ccr5-	0	169.09	0	2390000.00
Z09196	5/15/14	0	18.4	1.264817823	T	3	cd8+	0	169.09	0	2390000.00
Z09196	5/23/14	8.07	31.61	1.499824496	T	3	cd8+	0	169.09	0	2390000.00
Z09196	5/30/14	14.96	202.86	2.307196421	T	3	cd8+	0	169.09	0	2390000.00
Z09196	6/6/14	22.05	680.2	2.832636628	T	3	cd8+	0	169.09	0	2390000.00
Z09196	6/13/14	28.94	574.56	2.759335388	T	3	cd8+	0	169.09	0	2390000.00
Z09196	6/20/14	35.99	702.24	2.846485564	T	3	cd8+	0	169.09	0	2390000.00
Z09196	6/27/14	42.97	657.98	2.818212693	T	3	cd8+	0	169.09	0	2390000.00
Z09196	7/11/14	56.98	339.62	2.530993258	T	3	cd8+	0	169.09	0	2390000.00
Z09196	7/16/14	62.02	280.2	2.447468131	T	3	cd8+	0	169.09	0	2390000.00
Z09196	7/25/14	71.04	427.77	2.631210324	T	3	cd8+	0	169.09	0	2390000.00
Z09196	8/1/14	78	272.25	2.434967888	T	3	cd8+	0	169.09	0	2390000.00
Z09196	8/8/14	84.97	408.81	2.611521511	T	3	cd8+	0	169.09	0	2390000.00
Z09196	8/15/14	92	291.54	2.464698149	T	3	cd8+	0	169.09	0	2390000.00
Z09196	8/22/14	99.01	287.77	2.459045517	T	3	cd8+	0	169.09	0	2390000.00
Z09196	8/29/14	106.01	337.61	2.528415302	T	3	cd8+	0	169.09	0	2390000.00
Z09196	9/5/14	113.02	308.12	2.488719889	T	3	cd8+	0	169.09	0	2390000.00
Z09196	9/12/14	120.04	454.24	2.657285375	T	3	cd8+	0	169.09	0	2390000.00
Z09196	9/19/14	126.99	513.24	2.710320496	T	3	cd8+	0	169.09	0	2390000.00
Z09196	9/26/14	133.91	405.34	2.607819463	T	3	cd8+	0	169.09	0	2390000.00
Z09196	10/8/14	145.37	1211.18	3.083208691	T	3	cd8+	0	169.09	0	2390000.00
Z09196	10/24/14	162.06	464.36	2.666854803	T	3	cd8+	0	169.09	0	2390000.00
Z09196	10/31/14	169.09	681.57	2.833510466	T	3	cd8+	0	169.09	0	2390000.00
Z09196	11/7/14	175.95	519.91	2.715928171	T	3	cd8+	0	169.09	0	2390000.00
Z09196	11/14/14	183	612.16	2.786864948	T	3	cd8+	0	169.09	0	2390000.00
Z09196	11/21/14	190.03	570.6	2.756331767	T	3	cd8+	0	169.09	0	2390000.00
Z09196	12/5/14	204.03	782.62	2.893550942	T	3	cd8+	0	169.09	0	2390000.00
Z09196	12/12/14	211.1	764.9	2.883604661	T	3	cd8+	0	169.09	0	2390000.00
Z09196	12/19/14	218.05	514.94	2.711756629	T	3	cd8+	0	169.09	0	2390000.00
Z09196	1/2/15	231.96	791.25	2.898313723	T	3	cd8+	0	169.09	0	2390000.00
Z09196	1/16/15	246.02	719.71	2.857157537	T	3	cd8+	0	169.09	0	2390000.00
Z09196	1/26/15	255.37	581.71	2.76470653	T	3	cd8+	0	169.09	0	2390000.00
Z09196	5/15/14	0	30	1.477121255	T	4	VL	1	169.09	0	2390000.00
Z09196	5/23/14	8.07	30	1.477121255	T	4	VL	1	169.09	0	2390000.00
Z09196	5/30/14	14.96	30	1.477121255	T	4	VL	1	169.09	0	2390000.00
Z09196	6/6/14	22.05	30	1.477121255	T	4	VL	1	169.09	0	2390000.00
Z09196	6/13/14	28.94	30	1.477121255	T	4	VL	1	169.09	0	2390000.00
Z09196	6/20/14	35.99	30	1.477121255	T	4	VL	1	169.09	0	2390000.00
Z09196	6/27/14	42.97	30	1.477121255	T	4	VL	1	169.09	0	2390000.00
Z09196	7/11/14	56.98	30	1.477121255	T	4	VL	1	169.09	0	2390000.00
Z09196	7/16/14	62.02	30	1.477121255	T	4	VL	1	169.09	0	2390000.00
Z09196	7/25/14	71.04	30	1.477121255	T	4	VL	1	169.09	0	2390000.00
Z09196	8/1/14	78	30	1.477121255	T	4	VL	1	169.09	0	2390000.00
Z09196	8/8/14	84.97	30	1.477121255	T	4	VL	1	169.09	0	2390000.00
Z09196	8/15/14	92	30	1.477121255	T	4	VL	1	169.09	0	2390000.00
Z09196	8/22/14	99.01	30	1.477121255	T	4	VL	1	169.09	0	2390000.00
Z09196	8/29/14	106.01	30	1.477121255	T	4	VL	1	169.09	0	2390000.00
Z09196	9/5/14	113.02	30	1.477121255	T	4	VL	1	169.09	0	2390000.00
Z09196	9/12/14	120.04	30	1.477121255	T	4	VL	1	169.09	0	2390000.00
Z09196	9/19/14	126.99	30	1.477121255	T	4	VL	1	169.09	0	2390000.00
Z09196	9/26/14	133.91	30	1.477121255	T	4	VL	1	169.09	0	2390000.00
Z09196	10/24/14	162.06	30	1.477121255	T	4	VL	1	169.09	0	2390000.00
Z09196	10/31/14	169.09	30	1.477121255	T	4	VL	1	169.09	0	2390000.00
Z09196	11/7/14	175.95	30	1.477121255	T	4	VL	1	169.09	0	2390000.00
Z09196	11/14/14	183	80	1.903089987	T	4	VL	0	169.09	0	2390000.00
Z09196	11/21/14	190.03	295096	5.469963323	T	4	VL	0	169.09	0	2390000.00
Z09196	12/5/14	204.03	1238924	6.093044666	T	4	VL	0	169.09	0	2390000.00
Z09196	12/12/14	211.1	57415	4.759025369	T	4	VL	0	169.09	0	2390000.00
Z09196	12/19/14	218.05	7402	3.869349081	T	4	VL	0	169.09	0	2390000.00
Z09196	1/2/15	231.96	6592	3.819017199	T	4	VL	0	169.09	0	2390000.00
Z09196	1/16/15	246.02	16244	4.210692981	T	4	VL	0	169.09	0	2390000.00
Z09196	1/26/15	255.37	19143	4.282009999	T	4	VL	0	169.09	0	2390000.00
Z09196	5/30/14	14.96	163.3023	2.212992302	T	5	CD8Tem	0	169.09	0	2390000.00
Z09196	6/20/14	35.99	650.9765	2.813565311	T	5	CD8Tem	0	169.09	0	2390000.00
Z09196	8/1/14	78	242.5788	2.384852843	T	5	CD8Tem	0	169.09	0	2390000.00
Z09196	9/26/14	133.91	269.5538	2.430645459	T	5	CD8Tem	0	169.09	0	2390000.00
Z09196	11/14/14	183	464.0147	2.666531739	T	5	CD8Tem	0	169.09	0	2390000.00
Z09196	12/19/14	218.05	291.4583	2.464576427	T	5	CD8Tem	0	169.09	0	2390000.00
Z09196	1/26/15	255.37	353.6794	2.548609765	T	5	CD8Tem	0	169.09	0	2390000.00
Z09196	5/30/14	14.96	22.913037	1.360082656	T	6	CD8Tm	0	169.09	0	2390000.00
Z09196	6/20/14	35.99	27.843818	1.444728786	T	6	CD8Tm	0	169.09	0	2390000.00
Z09196	8/1/14	78	8.49434	0.92912964	T	6	CD8Tm	0	169.09	0	2390000.00
Z09196	9/26/14	133.91	92.82378	1.96765925	T	6	CD8Tm	0	169.09	0	2390000.00
Z09196	11/14/14	183	102.84231	2.012171823	T	6	CD8Tm	0	169.09	0	2390000.00
Z09196	12/19/14	218.05	164.26713	2.215550669	T	6	CD8Tm	0	169.09	0	2390000.00
Z09196	1/26/15	255.37	176.25802	2.246148887	T	6	CD8Tm	0	169.09	0	2390000.00
Z09125	1/16/14	0	3	0.442793226	T	1	cd4+ccr5+	0	200	0	6280000.00
Z09125	1/24/14	8.661111111	9	0.938319543	T	1	cd4+ccr5+	0	200	0	6280000.00
Z09125	1/31/14	15.7	3	0.500785173	T	1	cd4+ccr5+	0	200	0	6280000.00
Z09125	2/7/14	22.70555556	28	1.451602243	T	1	cd4+ccr5+	0	200	0	6280000.00
Z09125	2/14/14	29.74236111	55	1.741844656	T	1	cd4+ccr5+	0	200	0	6280000.00
Z09125	1/16/14	0	79	1.896111566	T	2	cd4+ccr5-	0	200	0	6280000.00
Z09125	1/24/14	8.661111111	82	1.911447397	T	2	cd4+ccr5-	0	200	0	6280000.00
Z09125	1/31/14	15.7	48	1.680371779	T	2	cd4+ccr5-	0	200	0	6280000.00
Z09125	2/7/14	22.70555556	79	1.897846932	T	2	cd4+ccr5-	0	200	0	6280000.00
Z09125	2/14/14	29.74236111	144	2.157275396	T	2	cd4+ccr5-	0	200	0	6280000.00
Z09125	1/16/14	0	77	1.885795298	T	3	cd8+	0	200	0	6280000.00
Z09125	1/24/14	8.661111111	120	2.080552535	T	3	cd8+	0	200	0	6280000.00
Z09125	1/31/14	15.7	44	1.641236076	T	3	cd8+	0	200	0	6280000.00
Z09125	2/7/14	22.70555556	82	1.915758521	T	3	cd8+	0	200	0	6280000.00
Z09125	2/14/14	29.74236111	400	2.601977468	T	3	cd8+	0	200	0	6280000.00
A11219	9/11/14	0	4	0.602059991	TP	1	cd4+ccr5+	0	218.02	32.96	10600000.00
A11219	9/19/14	7.993055556	4	0.602059991	TP	1	cd4+ccr5+	0	218.02	32.96	10600000.00
A11219	9/26/14	14.91388889	42	1.62324929	TP	1	cd4+ccr5+	0	218.02	32.96	10600000.00
A11219	10/10/14	29.0375	75	1.875061263	TP	1	cd4+ccr5+	0	218.02	32.96	10600000.00
A11219	10/17/14	35.91527778	96	1.982271233	TP	1	cd4+ccr5+	0	218.02	32.96	10600000.00
A11219	10/24/14	43.06041667	206	2.31386722	TP	1	cd4+ccr5+	0	218.02	32.96	10600000.00
A11219	10/31/14	50.09027778	238	2.376576957	TP	1	cd4+ccr5+	0	218.02	32.96	10600000.00
A11219	11/7/14	56.94791667	269	2.42975228	TP	1	cd4+ccr5+	0	218.02	32.96	10600000.00
A11219	11/13/14	62.99027778	237	2.374748346	TP	1	cd4+ccr5+	0	218.02	32.96	10600000.00
A11219	11/21/14	71.03472222	265	2.423245874	TP	1	cd4+ccr5+	0	218.02	32.96	10600000.00
A11219	12/5/14	85.03402778	488	2.688419822	TP	1	cd4+ccr5+	0	218.02	32.96	10600000.00
A11219	12/12/14	92.09652778	460	2.662757832	TP	1	cd4+ccr5+	0	218.02	32.96	10600000.00
A11219	12/19/14	99.05208333	264	2.421603927	TP	1	cd4+ccr5+	0	218.02	32.96	10600000.00
A11219	1/2/15	112.9604167	297	2.472756449	TP	1	cd4+ccr5+	0	218.02	32.96	10600000.00
A11219	1/9/15	120.0076389	322	2.507855872	TP	1	cd4+ccr5+	0	218.02	32.96	10600000.00
A11219	2/6/15	148.0381944	223	2.348304863	TP	1	cd4+ccr5+	0	218.02	32.96	10600000.00
A11219	2/13/15	154.3673611	209	2.320146286	TP	1	cd4+ccr5+	0	218.02	32.96	10600000.00
A11219	2/20/15	162.0256944	197	2.294466226	TP	1	cd4+ccr5+	0	218.02	32.96	10600000.00
A11219	2/27/15	169.0784722	222	2.346352974	TP	1	cd4+ccr5+	0	218.02	32.96	10600000.00
A11219	3/6/15	175.9847222	310	2.491361694	TP	1	cd4+ccr5+	0	218.02	32.96	10600000.00
A11219	3/13/15	182.9583333	225	2.352182518	TP	1	cd4+ccr5+	0	218.02	32.96	10600000.00
A11219	3/20/15	189.9791667	277	2.442479769	TP	1	cd4+ccr5+	0	218.02	32.96	10600000.00
A11219	4/2/15	202.9847222	125	2.096910013	TP	1	cd4+ccr5+	0	218.02	32.96	10600000.00
A11219	4/17/15	218.0229167	189	2.276461804	TP	1	cd4+ccr5+	0	218.02	32.96	10600000.00
A11219	4/24/15	225.0055556	192	2.283301229	TP	1	cd4+ccr5+	0	218.02	32.96	10600000.00
A11219	5/1/15	232.0333333	169	2.227886705	TP	1	cd4+ccr5+	0	218.02	32.96	10600000.00
A11219	5/8/15	239.0666667	223	2.348304863	TP	1	cd4+ccr5+	0	218.02	32.96	10600000.00
A11219	5/15/15	246.0256944	132	2.120573931	TP	1	cd4+ccr5+	0	218.02	32.96	10600000.00
A11219	5/22/15	252.9944444	133	2.123851641	TP	1	cd4+ccr5+	0	218.02	32.96	10600000.00
A11219	5/29/15	260.0222222	103	2.012837225	TP	1	cd4+ccr5+	0	218.02	32.96	10600000.00
A11219	6/5/15	267.0076389	146	2.164352856	TP	1	cd4+ccr5+	0	218.02	32.96	10600000.00
A11219	6/12/15	274.05625	94	1.973127854	TP	1	cd4+ccr5+	0	218.02	32.96	10600000.00
A11219	6/19/15	281.0041667	237	2.374748346	TP	1	cd4+ccr5+	0	218.02	32.96	10600000.00
A11219	6/26/15	288.0451389	149	2.173186268	TP	1	cd4+ccr5+	0	218.02	32.96	10600000.00
A11219	7/10/15	301.9409722	129	2.11058971	TP	1	cd4+ccr5+	0	218.02	32.96	10600000.00
A11219	7/17/15	309.0763889	107	2.029383778	TP	1	cd4+ccr5+	0	218.02	32.96	10600000.00
A11219	7/24/15	315.9597222	123	2.089905111	TP	1	cd4+ccr5+	0	218.02	32.96	10600000.00
A11219	7/31/15	322.9263889	124	2.093421685	TP	1	cd4+ccr5+	0	218.02	32.96	10600000.00
A11219	8/7/15	329.9861111	114	2.056904851	TP	1	cd4+ccr5+	0	218.02	32.96	10600000.00
A11219	8/14/15	336.9395833	113	2.053078443	TP	1	cd4+ccr5+	0	218.02	32.96	10600000.00
A11219	8/21/15	343.9958333	96	1.982271233	TP	1	cd4+ccr5+	0	218.02	32.96	10600000.00
A11219	8/28/15	351.0270833	85	1.929418926	TP	1	cd4+ccr5+	0	218.02	32.96	10600000.00
A11219	9/4/15	357.9909722	83	1.919078092	TP	1	cd4+ccr5+	0	218.02	32.96	10600000.00
A11219	9/11/15	365.06875	53	1.72427587	TP	1	cd4+ccr5+	0	218.02	32.96	10600000.00
A11219	9/18/15	372.0458333	47	1.672097858	TP	1	cd4+ccr5+	0	218.02	32.96	10600000.00
A11219	9/25/15	379.1597222	35	1.544068044	TP	1	cd4+ccr5+	0	218.02	32.96	10600000.00
A11219	10/30/15	413.9645833	31	1.491361694	TP	1	cd4+ccr5+	0	218.02	32.96	10600000.00
A11219	11/16/15	430.9854167	32	1.505149978	TP	1	cd4+ccr5+	0	218.02	32.96	10600000.00
A11219	9/11/14	0	70	1.84509804	TP	2	cd4+ccr5-	0	218.02	32.96	10600000.00
A11219	9/19/14	7.993055556	27	1.431363764	TP	2	cd4+ccr5-	0	218.02	32.96	10600000.00
A11219	9/26/14	14.91388889	72	1.857332496	TP	2	cd4+ccr5-	0	218.02	32.96	10600000.00
A11219	10/10/14	29.0375	40	1.602059991	TP	2	cd4+ccr5-	0	218.02	32.96	10600000.00
A11219	10/17/14	35.91527778	43	1.633468456	TP	2	cd4+ccr5-	0	218.02	32.96	10600000.00
A11219	10/24/14	43.06041667	49	1.69019608	TP	2	cd4+ccr5-	0	218.02	32.96	10600000.00
A11219	10/31/14	50.09027778	116	2.064457989	TP	2	cd4+ccr5-	0	218.02	32.96	10600000.00
A11219	11/7/14	56.94791667	104	2.017033339	TP	2	cd4+ccr5-	0	218.02	32.96	10600000.00
A11219	11/13/14	62.99027778	106	2.025305865	TP	2	cd4+ccr5-	0	218.02	32.96	10600000.00
A11219	11/21/14	71.03472222	91	1.959041392	TP	2	cd4+ccr5-	0	218.02	32.96	10600000.00
A11219	12/5/14	85.03402778	141	2.149219113	TP	2	cd4+ccr5-	0	218.02	32.96	10600000.00
A11219	12/12/14	92.09652778	131	2.117271296	TP	2	cd4+ccr5-	0	218.02	32.96	10600000.00
A11219	12/19/14	99.05208333	243	2.385606274	TP	2	cd4+ccr5-	0	218.02	32.96	10600000.00
A11219	1/2/15	112.9604167	144	2.158362492	TP	2	cd4+ccr5-	0	218.02	32.96	10600000.00
A11219	1/9/15	120.0076389	161	2.206825876	TP	2	cd4+ccr5-	0	218.02	32.96	10600000.00
A11219	2/6/15	148.0381944	192	2.283301229	TP	2	cd4+ccr5-	0	218.02	32.96	10600000.00
A11219	2/13/15	154.3673611	213	2.328379603	TP	2	cd4+ccr5-	0	218.02	32.96	10600000.00
A11219	2/20/15	162.0256944	209	2.320146286	TP	2	cd4+ccr5-	0	218.02	32.96	10600000.00
A11219	2/27/15	169.0784722	250	2.397940009	TP	2	cd4+ccr5-	0	218.02	32.96	10600000.00
A11219	3/6/15	175.9847222	219	2.340444115	TP	2	cd4+ccr5-	0	218.02	32.96	10600000.00
A11219	3/13/15	182.9583333	179	2.252853031	TP	2	cd4+ccr5-	0	218.02	32.96	10600000.00
A11219	3/20/15	189.9791667	305	2.484299839	TP	2	cd4+ccr5-	0	218.02	32.96	10600000.00
A11219	4/2/15	202.9847222	196	2.292256071	TP	2	cd4+ccr5-	0	218.02	32.96	10600000.00
A11219	4/17/15	218.0229167	282	2.450249108	TP	2	cd4+ccr5-	0	218.02	32.96	10600000.00
A11219	4/24/15	225.0055556	246	2.390935107	TP	2	cd4+ccr5-	0	218.02	32.96	10600000.00
A11219	5/1/15	232.0333333	244	2.387389826	TP	2	cd4+ccr5-	0	218.02	32.96	10600000.00
A11219	5/8/15	239.0666667	277	2.442479769	TP	2	cd4+ccr5-	0	218.02	32.96	10600000.00
A11219	5/15/15	246.0256944	197	2.294466226	TP	2	cd4+ccr5-	0	218.02	32.96	10600000.00
A11219	5/22/15	252.9944444	158	2.198657087	TP	2	cd4+ccr5-	0	218.02	32.96	10600000.00
A11219	5/29/15	260.0222222	155	2.190331698	TP	2	cd4+ccr5-	0	218.02	32.96	10600000.00
A11219	6/5/15	267.0076389	226	2.354108439	TP	2	cd4+ccr5-	0	218.02	32.96	10600000.00
A11219	6/12/15	274.05625	240	2.380211242	TP	2	cd4+ccr5-	0	218.02	32.96	10600000.00
A11219	6/19/15	281.0041667	318	2.50242712	TP	2	cd4+ccr5-	0	218.02	32.96	10600000.00
A11219	6/26/15	288.0451389	243	2.385606274	TP	2	cd4+ccr5-	0	218.02	32.96	10600000.00
A11219	7/10/15	301.9409722	289	2.460897843	TP	2	cd4+ccr5-	0	218.02	32.96	10600000.00
A11219	7/17/15	309.0763889	286	2.456366033	TP	2	cd4+ccr5-	0	218.02	32.96	10600000.00
A11219	7/24/15	315.9597222	265	2.423245874	TP	2	cd4+ccr5-	0	218.02	32.96	10600000.00
A11219	7/31/15	322.9263889	280	2.447158031	TP	2	cd4+ccr5-	0	218.02	32.96	10600000.00
A11219	8/7/15	329.9861111	284	2.45331834	TP	2	cd4+ccr5-	0	218.02	32.96	10600000.00
A11219	8/14/15	336.9395833	340	2.531478917	TP	2	cd4+ccr5-	0	218.02	32.96	10600000.00
A11219	8/21/15	343.9958333	253	2.403120521	TP	2	cd4+ccr5-	0	218.02	32.96	10600000.00
A11219	8/28/15	351.0270833	301	2.478566496	TP	2	cd4+ccr5-	0	218.02	32.96	10600000.00
A11219	9/4/15	357.9909722	262	2.418301291	TP	2	cd4+ccr5-	0	218.02	32.96	10600000.00
A11219	9/11/15	365.06875	204	2.309630167	TP	2	cd4+ccr5-	0	218.02	32.96	10600000.00
A11219	9/18/15	372.0458333	236	2.372912003	TP	2	cd4+ccr5-	0	218.02	32.96	10600000.00
A11219	9/25/15	379.1597222	223	2.348304863	TP	2	cd4+ccr5-	0	218.02	32.96	10600000.00
A11219	10/30/15	413.9645833	209	2.320146286	TP	2	cd4+ccr5-	0	218.02	32.96	10600000.00
A11219	11/16/15	430.9854167	171	2.23299611	TP	2	cd4+ccr5-	0	218.02	32.96	10600000.00
A11219	9/11/14	0	32	1.505149978	TP	3	cd8+	0	218.02	32.96	10600000.00
A11219	9/19/14	7.993055556	24	1.380211242	TP	3	cd8+	0	218.02	32.96	10600000.00
A11219	9/26/14	14.91388889	137	2.136720567	TP	3	cd8+	0	218.02	32.96	10600000.00
A11219	10/10/14	29.0375	187	2.271841607	TP	3	cd8+	0	218.02	32.96	10600000.00
A11219	10/17/14	35.91527778	231	2.36361198	TP	3	cd8+	0	218.02	32.96	10600000.00
A11219	10/24/14	43.06041667	278	2.444044796	TP	3	cd8+	0	218.02	32.96	10600000.00
A11219	10/31/14	50.09027778	326	2.5132176	TP	3	cd8+	0	218.02	32.96	10600000.00
A11219	11/7/14	56.94791667	275	2.439332694	TP	3	cd8+	0	218.02	32.96	10600000.00
A11219	11/13/14	62.99027778	265	2.423245874	TP	3	cd8+	0	218.02	32.96	10600000.00
A11219	11/21/14	71.03472222	257	2.409933123	TP	3	cd8+	0	218.02	32.96	10600000.00
A11219	12/5/14	85.03402778	604	2.781036939	TP	3	cd8+	0	218.02	32.96	10600000.00
A11219	12/12/14	92.09652778	436	2.639486489	TP	3	cd8+	0	218.02	32.96	10600000.00
A11219	12/19/14	99.05208333	390	2.591064607	TP	3	cd8+	0	218.02	32.96	10600000.00
A11219	1/2/15	112.9604167	330	2.51851394	TP	3	cd8+	0	218.02	32.96	10600000.00
A11219	1/9/15	120.0076389	311	2.492760389	TP	3	cd8+	0	218.02	32.96	10600000.00
A11219	2/6/15	148.0381944	245	2.389166084	TP	3	cd8+	0	218.02	32.96	10600000.00
A11219	2/13/15	154.3673611	265	2.423245874	TP	3	cd8+	0	218.02	32.96	10600000.00
A11219	2/20/15	162.0256944	240	2.380211242	TP	3	cd8+	0	218.02	32.96	10600000.00
A11219	2/27/15	169.0784722	287	2.457881897	TP	3	cd8+	0	218.02	32.96	10600000.00
A11219	3/6/15	175.9847222	384	2.584331224	TP	3	cd8+	0	218.02	32.96	10600000.00
A11219	3/13/15	182.9583333	278	2.444044796	TP	3	cd8+	0	218.02	32.96	10600000.00
A11219	3/20/15	189.9791667	382	2.582063363	TP	3	cd8+	0	218.02	32.96	10600000.00
A11219	4/2/15	202.9847222	240	2.380211242	TP	3	cd8+	0	218.02	32.96	10600000.00
A11219	4/17/15	218.0229167	286	2.456366033	TP	3	cd8+	0	218.02	32.96	10600000.00
A11219	4/24/15	225.0055556	290	2.462397998	TP	3	cd8+	0	218.02	32.96	10600000.00
A11219	5/1/15	232.0333333	237	2.374748346	TP	3	cd8+	0	218.02	32.96	10600000.00
A11219	5/8/15	239.0666667	322	2.507855872	TP	3	cd8+	0	218.02	32.96	10600000.00
A11219	5/15/15	246.0256944	238	2.376576957	TP	3	cd8+	0	218.02	32.96	10600000.00
A11219	5/22/15	252.9944444	325	2.511883361	TP	3	cd8+	0	218.02	32.96	10600000.00
A11219	5/29/15	260.0222222	292	2.465382851	TP	3	cd8+	0	218.02	32.96	10600000.00
A11219	6/5/15	267.0076389	361	2.557507202	TP	3	cd8+	0	218.02	32.96	10600000.00
A11219	6/12/15	274.05625	348	2.541579244	TP	3	cd8+	0	218.02	32.96	10600000.00
A11219	6/19/15	281.0041667	532	2.725911632	TP	3	cd8+	0	218.02	32.96	10600000.00
A11219	6/26/15	288.0451389	367	2.564666064	TP	3	cd8+	0	218.02	32.96	10600000.00
A11219	7/10/15	301.9409722	418	2.621176282	TP	3	cd8+	0	218.02	32.96	10600000.00
A11219	7/17/15	309.0763889	373	2.571708832	TP	3	cd8+	0	218.02	32.96	10600000.00
A11219	7/24/15	315.9597222	449	2.652246341	TP	3	cd8+	0	218.02	32.96	10600000.00
A11219	7/31/15	322.9263889	407	2.609594409	TP	3	cd8+	0	218.02	32.96	10600000.00
A11219	8/7/15	329.9861111	369	2.567026366	TP	3	cd8+	0	218.02	32.96	10600000.00
A11219	8/14/15	336.9395833	459	2.661812686	TP	3	cd8+	0	218.02	32.96	10600000.00
A11219	8/21/15	343.9958333	306	2.485721426	TP	3	cd8+	0	218.02	32.96	10600000.00
A11219	8/28/15	351.0270833	389	2.589949601	TP	3	cd8+	0	218.02	32.96	10600000.00
A11219	9/4/15	357.9909722	322	2.507855872	TP	3	cd8+	0	218.02	32.96	10600000.00
A11219	9/11/15	365.06875	252	2.401400541	TP	3	cd8+	0	218.02	32.96	10600000.00
A11219	9/18/15	372.0458333	282	2.450249108	TP	3	cd8+	0	218.02	32.96	10600000.00
A11219	9/25/15	379.1597222	207	2.315970345	TP	3	cd8+	0	218.02	32.96	10600000.00
A11219	10/30/15	413.9645833	240	2.380211242	TP	3	cd8+	0	218.02	32.96	10600000.00
A11219	11/16/15	430.9854167	201	2.303196057	TP	3	cd8+	0	218.02	32.96	10600000.00
A11219	4/2/15	202.9847222	0.51	0.214075208	TP	7	dCCR5	0	218.02	32.96	10600000.00
A11219	9/25/15	379.1597222	2.05	0.723098073	TP	7	dCCR5	0	218.02	32.96	10600000.00
A11219	9/11/14	0	30	1.477121255	TP	4	VL	1	218.02	32.96	10600000.00
A11219	9/19/14	7.993055556	30	1.477121255	TP	4	VL	1	218.02	32.96	10600000.00
A11219	9/26/14	14.91388889	30	1.477121255	TP	4	VL	1	218.02	32.96	10600000.00
A11219	10/10/14	29.0375	30	1.477121255	TP	4	VL	1	218.02	32.96	10600000.00
A11219	10/17/14	35.91527778	30	1.477121255	TP	4	VL	1	218.02	32.96	10600000.00
A11219	10/24/14	43.06041667	30	1.477121255	TP	4	VL	1	218.02	32.96	10600000.00
A11219	10/31/14	50.09027778	30	1.477121255	TP	4	VL	1	218.02	32.96	10600000.00
A11219	11/7/14	56.94791667	30	1.477121255	TP	4	VL	1	218.02	32.96	10600000.00
A11219	11/13/14	62.99027778	30	1.477121255	TP	4	VL	1	218.02	32.96	10600000.00
A11219	11/21/14	71.03472222	30	1.477121255	TP	4	VL	1	218.02	32.96	10600000.00
A11219	12/5/14	85.03402778	30	1.477121255	TP	4	VL	1	218.02	32.96	10600000.00
A11219	12/12/14	92.09652778	30	1.477121255	TP	4	VL	1	218.02	32.96	10600000.00
A11219	12/19/14	99.05208333	30	1.477121255	TP	4	VL	1	218.02	32.96	10600000.00
A11219	1/2/15	112.9604167	30	1.477121255	TP	4	VL	1	218.02	32.96	10600000.00
A11219	1/9/15	120.0076389	30	1.477121255	TP	4	VL	1	218.02	32.96	10600000.00
A11219	2/6/15	148.0381944	30	1.477121255	TP	4	VL	1	218.02	32.96	10600000.00
A11219	2/13/15	154.3673611	30	1.477121255	TP	4	VL	1	218.02	32.96	10600000.00
A11219	2/20/15	162.0256944	30	1.477121255	TP	4	VL	1	218.02	32.96	10600000.00
A11219	2/27/15	169.0784722	30	1.477121255	TP	4	VL	1	218.02	32.96	10600000.00
A11219	3/6/15	175.9847222	30	1.477121255	TP	4	VL	1	218.02	32.96	10600000.00
A11219	3/13/15	182.9583333	30	1.477121255	TP	4	VL	1	218.02	32.96	10600000.00
A11219	3/20/15	189.9791667	30	1.477121255	TP	4	VL	1	218.02	32.96	10600000.00
A11219	4/2/15	202.9847222	30	1.477121255	TP	4	VL	1	218.02	32.96	10600000.00
A11219	4/17/15	218.0229167	30	1.477121255	TP	4	VL	1	218.02	32.96	10600000.00
A11219	4/24/15	225.0055556	30	1.477121255	TP	4	VL	1	218.02	32.96	10600000.00
A11219	5/1/15	232.0333333	30	1.477121255	TP	4	VL	1	218.02	32.96	10600000.00
A11219	5/8/15	239.0666667	8737	3.941362336	TP	4	VL	0	218.02	32.96	10600000.00
A11219	5/15/15	246.0256944	2012426	6.30371992	TP	4	VL	0	218.02	32.96	10600000.00
A11219	5/22/15	252.9944444	2578075	6.411295547	TP	4	VL	0	218.02	32.96	10600000.00
A11219	5/29/15	260.0222222	163676	5.213985003	TP	4	VL	0	218.02	32.96	10600000.00
A11219	6/5/15	267.0076389	247175	5.393004543	TP	4	VL	0	218.02	32.96	10600000.00
A11219	6/12/15	274.05625	581730	5.764721461	TP	4	VL	0	218.02	32.96	10600000.00
A11219	6/19/15	281.0041667	353628	5.548546645	TP	4	VL	0	218.02	32.96	10600000.00
A11219	6/26/15	288.0451389	288604	5.460302346	TP	4	VL	0	218.02	32.96	10600000.00
A11219	7/10/15	301.9409722	342794	5.535033212	TP	4	VL	0	218.02	32.96	10600000.00
A11219	7/17/15	309.0763889	178959	5.252753544	TP	4	VL	0	218.02	32.96	10600000.00
A11219	7/24/15	315.9597222	126271	5.10130362	TP	4	VL	0	218.02	32.96	10600000.00
A11219	7/31/15	322.9263889	76912	4.885994105	TP	4	VL	0	218.02	32.96	10600000.00
A11219	8/7/15	329.9861111	127457	5.105363692	TP	4	VL	0	218.02	32.96	10600000.00
A11219	8/14/15	336.9395833	60589	4.782393785	TP	4	VL	0	218.02	32.96	10600000.00
A11219	8/21/15	343.9958333	132344	5.121704257	TP	4	VL	0	218.02	32.96	10600000.00
A11219	8/28/15	351.0270833	133623	5.125881218	TP	4	VL	0	218.02	32.96	10600000.00
A11219	9/4/15	357.9909722	144575	5.160093201	TP	4	VL	0	218.02	32.96	10600000.00
A11219	9/11/15	365.06875	161567	5.208352661	TP	4	VL	0	218.02	32.96	10600000.00
A11219	9/18/15	372.0458333	94403	4.974985796	TP	4	VL	0	218.02	32.96	10600000.00
A11219	9/25/15	379.1597222	100311	5.00134856	TP	4	VL	0	218.02	32.96	10600000.00
A11219	10/30/15	413.9645833	127650	5.106020819	TP	4	VL	0	218.02	32.96	10600000.00
A11219	11/16/15	430.9854167	101882	5.008097462	TP	4	VL	0	218.02	32.96	10600000.00
T10187	12/17/14	0	4.032	0.605520523	TP	1	cd4+ccr5+	0	208.59	26.9	16000000.00
T10187	12/29/14	12.63819444	86.67	1.937868797	TP	1	cd4+ccr5+	0	208.59	26.9	16000000.00
T10187	1/5/15	19.63958333	205.436	2.31267655	TP	1	cd4+ccr5+	0	208.59	26.9	16000000.00
T10187	1/12/15	26.63819444	42.174	1.625044794	TP	1	cd4+ccr5+	0	208.59	26.9	16000000.00
T10187	1/26/15	40.65277778	211.328	2.324957043	TP	1	cd4+ccr5+	0	208.59	26.9	16000000.00
T10187	2/2/15	47.63958333	236.06	2.373022403	TP	1	cd4+ccr5+	0	208.59	26.9	16000000.00
T10187	2/9/15	54.67430556	223.4652	2.349209901	TP	1	cd4+ccr5+	0	208.59	26.9	16000000.00
T10187	2/23/15	68.70833333	145.2276	2.16204916	TP	1	cd4+ccr5+	0	208.59	26.9	16000000.00
T10187	3/2/15	75.59444444	174.636	2.242133775	TP	1	cd4+ccr5+	0	208.59	26.9	16000000.00
T10187	3/9/15	82.64791667	161.0196	2.206878743	TP	1	cd4+ccr5+	0	208.59	26.9	16000000.00
T10187	3/16/15	89.58055556	303.5214	2.482189317	TP	1	cd4+ccr5+	0	208.59	26.9	16000000.00
T10187	3/26/15	99.61875	168.1328	2.225652446	TP	1	cd4+ccr5+	0	208.59	26.9	16000000.00
T10187	4/6/15	110.7534722	206.0136	2.313895891	TP	1	cd4+ccr5+	0	208.59	26.9	16000000.00
T10187	5/4/15	138.6875	158.224	2.19927236	TP	1	cd4+ccr5+	0	208.59	26.9	16000000.00
T10187	5/11/15	145.6861111	239.148	2.378666753	TP	1	cd4+ccr5+	0	208.59	26.9	16000000.00
T10187	5/18/15	152.6381944	206.8512	2.315658045	TP	1	cd4+ccr5+	0	208.59	26.9	16000000.00
T10187	5/26/15	160.6458333	179.305	2.2535924	TP	1	cd4+ccr5+	0	208.59	26.9	16000000.00
T10187	6/23/15	188.6236111	139.7921	2.145482629	TP	1	cd4+ccr5+	0	208.59	26.9	16000000.00
T10187	7/13/15	208.5861111	213.0975	2.328578355	TP	1	cd4+ccr5+	0	208.59	26.9	16000000.00
T10187	7/20/15	215.5576389	182.2125	2.260578167	TP	1	cd4+ccr5+	0	208.59	26.9	16000000.00
T10187	7/27/15	222.5569444	19.4856	1.289713783	TP	1	cd4+ccr5+	0	208.59	26.9	16000000.00
T10187	8/3/15	229.6479167	117.6672	2.070655419	TP	1	cd4+ccr5+	0	208.59	26.9	16000000.00
T10187	8/10/15	236.6208333	32.7561	1.515292188	TP	1	cd4+ccr5+	0	208.59	26.9	16000000.00
T10187	8/17/15	243.6756944	53.567	1.728897325	TP	1	cd4+ccr5+	0	208.59	26.9	16000000.00
T10187	8/24/15	250.5166667	85.842	1.933699828	TP	1	cd4+ccr5+	0	208.59	26.9	16000000.00
T10187	8/31/15	257.6243056	107.1252	2.029891646	TP	1	cd4+ccr5+	0	208.59	26.9	16000000.00
T10187	9/14/15	271.6763889	111.4344	2.047019279	TP	1	cd4+ccr5+	0	208.59	26.9	16000000.00
T10187	9/21/15	278.5722222	113.0976	2.053453389	TP	1	cd4+ccr5+	0	208.59	26.9	16000000.00
T10187	9/28/15	285.6395833	401.2643	2.603430523	TP	1	cd4+ccr5+	0	208.59	26.9	16000000.00
T10187	10/5/15	292.5770833	284.59	2.454219636	TP	1	cd4+ccr5+	0	208.59	26.9	16000000.00
T10187	10/12/15	299.5861111	288.284	2.459820539	TP	1	cd4+ccr5+	0	208.59	26.9	16000000.00
T10187	10/26/15	313.69375	211.8912	2.326112921	TP	1	cd4+ccr5+	0	208.59	26.9	16000000.00
T10187	11/9/15	327.6708333	243.44	2.386391939	TP	1	cd4+ccr5+	0	208.59	26.9	16000000.00
T10187	11/30/15	348.7090278	236.094	2.37308495	TP	1	cd4+ccr5+	0	208.59	26.9	16000000.00
T10187	12/17/14	0	61.824	1.7911571	TP	2	cd4+ccr5-	0	208.59	26.9	16000000.00
T10187	12/29/14	12.63819444	76.14	1.881612872	TP	2	cd4+ccr5-	0	208.59	26.9	16000000.00
T10187	1/5/15	19.63958333	194.068	2.28795393	TP	2	cd4+ccr5-	0	208.59	26.9	16000000.00
T10187	1/12/15	26.63819444	53.658	1.729634481	TP	2	cd4+ccr5-	0	208.59	26.9	16000000.00
T10187	1/26/15	40.65277778	108.16	2.034066679	TP	2	cd4+ccr5-	0	208.59	26.9	16000000.00
T10187	2/2/15	47.63958333	182.41	2.261048643	TP	2	cd4+ccr5-	0	208.59	26.9	16000000.00
T10187	2/9/15	54.67430556	226.485	2.355039444	TP	2	cd4+ccr5-	0	208.59	26.9	16000000.00
T10187	2/23/15	68.70833333	182.1108	2.260335702	TP	2	cd4+ccr5-	0	208.59	26.9	16000000.00
T10187	3/2/15	75.59444444	202.7025	2.306859105	TP	2	cd4+ccr5-	0	208.59	26.9	16000000.00
T10187	3/9/15	82.64791667	144.3624	2.159454094	TP	2	cd4+ccr5-	0	208.59	26.9	16000000.00
T10187	3/16/15	89.58055556	275.6754	2.440398013	TP	2	cd4+ccr5-	0	208.59	26.9	16000000.00
T10187	3/26/15	99.61875	190.6872	2.280321542	TP	2	cd4+ccr5-	0	208.59	26.9	16000000.00
T10187	4/6/15	110.7534722	279.1152	2.445783488	TP	2	cd4+ccr5-	0	208.59	26.9	16000000.00
T10187	5/4/15	138.6875	403.4712	2.60581254	TP	2	cd4+ccr5-	0	208.59	26.9	16000000.00
T10187	5/11/15	145.6861111	478.296	2.679696749	TP	2	cd4+ccr5-	0	208.59	26.9	16000000.00
T10187	5/18/15	152.6381944	467.1984	2.669501347	TP	2	cd4+ccr5-	0	208.59	26.9	16000000.00
T10187	5/26/15	160.6458333	637.105	2.804211013	TP	2	cd4+ccr5-	0	208.59	26.9	16000000.00
T10187	6/23/15	188.6236111	571.0656	2.756686	TP	2	cd4+ccr5-	0	208.59	26.9	16000000.00
T10187	7/13/15	208.5861111	871.332	2.940183664	TP	2	cd4+ccr5-	0	208.59	26.9	16000000.00
T10187	7/20/15	215.5576389	809.3625	2.908143078	TP	2	cd4+ccr5-	0	208.59	26.9	16000000.00
T10187	7/27/15	222.5569444	771.14262	2.887134707	TP	2	cd4+ccr5-	0	208.59	26.9	16000000.00
T10187	8/3/15	229.6479167	726.768	2.861395797	TP	2	cd4+ccr5-	0	208.59	26.9	16000000.00
T10187	8/10/15	236.6208333	350.2383	2.544363636	TP	2	cd4+ccr5-	0	208.59	26.9	16000000.00
T10187	8/17/15	243.6756944	614.445	2.788483015	TP	2	cd4+ccr5-	0	208.59	26.9	16000000.00
T10187	8/24/15	250.5166667	683.8746	2.834976474	TP	2	cd4+ccr5-	0	208.59	26.9	16000000.00
T10187	8/31/15	257.6243056	502.6644	2.701278128	TP	2	cd4+ccr5-	0	208.59	26.9	16000000.00
T10187	9/14/15	271.6763889	589.0104	2.770122963	TP	2	cd4+ccr5-	0	208.59	26.9	16000000.00
T10187	9/21/15	278.5722222	653.4528	2.815214223	TP	2	cd4+ccr5-	0	208.59	26.9	16000000.00
T10187	9/28/15	285.6395833	103.1182	2.013335323	TP	2	cd4+ccr5-	0	208.59	26.9	16000000.00
T10187	10/5/15	292.5770833	242.57	2.384837088	TP	2	cd4+ccr5-	0	208.59	26.9	16000000.00
T10187	10/12/15	299.5861111	81.73	1.912381499	TP	2	cd4+ccr5-	0	208.59	26.9	16000000.00
T10187	10/26/15	313.69375	29.6192	1.471573324	TP	2	cd4+ccr5-	0	208.59	26.9	16000000.00
T10187	11/9/15	327.6708333	35.36	1.548512256	TP	2	cd4+ccr5-	0	208.59	26.9	16000000.00
T10187	11/30/15	348.7090278	42.2484	1.625810266	TP	2	cd4+ccr5-	0	208.59	26.9	16000000.00
T10187	12/17/14	0	55.776	1.746447365	TP	3	cd8+	0	208.59	26.9	16000000.00
T10187	12/29/14	12.63819444	68.85	1.837903945	TP	3	cd8+	0	208.59	26.9	16000000.00
T10187	1/5/15	19.63958333	300.44	2.477757753	TP	3	cd8+	0	208.59	26.9	16000000.00
T10187	1/12/15	26.63819444	69.498	1.841972307	TP	3	cd8+	0	208.59	26.9	16000000.00
T10187	1/26/15	40.65277778	1163.136	3.065630498	TP	3	cd8+	0	208.59	26.9	16000000.00
T10187	2/2/15	47.63958333	1732.895	3.238772249	TP	3	cd8+	0	208.59	26.9	16000000.00
T10187	2/9/15	54.67430556	1500.8406	3.17633457	TP	3	cd8+	0	208.59	26.9	16000000.00
T10187	2/23/15	68.70833333	749.19	2.874591972	TP	3	cd8+	0	208.59	26.9	16000000.00
T10187	3/2/15	75.59444444	595.6335	2.774979116	TP	3	cd8+	0	208.59	26.9	16000000.00
T10187	3/9/15	82.64791667	346.0996	2.539201097	TP	3	cd8+	0	208.59	26.9	16000000.00
T10187	3/16/15	89.58055556	779.688	2.89192085	TP	3	cd8+	0	208.59	26.9	16000000.00
T10187	3/26/15	99.61875	293.2072	2.467174631	TP	3	cd8+	0	208.59	26.9	16000000.00
T10187	4/6/15	110.7534722	671.2056	2.826855571	TP	3	cd8+	0	208.59	26.9	16000000.00
T10187	5/4/15	138.6875	518.1836	2.714483664	TP	3	cd8+	0	208.59	26.9	16000000.00
T10187	5/11/15	145.6861111	781.976	2.893193424	TP	3	cd8+	0	208.59	26.9	16000000.00
T10187	5/18/15	152.6381944	613.4208	2.787758498	TP	3	cd8+	0	208.59	26.9	16000000.00
T10187	5/26/15	160.6458333	740.11	2.869296272	TP	3	cd8+	0	208.59	26.9	16000000.00
T10187	6/23/15	188.6236111	347.9931	2.541570633	TP	3	cd8+	0	208.59	26.9	16000000.00
T10187	7/13/15	208.5861111	762.4155	2.882191717	TP	3	cd8+	0	208.59	26.9	16000000.00
T10187	7/20/15	215.5576389	453.4125	2.656493489	TP	3	cd8+	0	208.59	26.9	16000000.00
T10187	7/27/15	222.5569444	574.8252	2.759535799	TP	3	cd8+	0	208.59	26.9	16000000.00
T10187	8/3/15	229.6479167	657.552	2.817930103	TP	3	cd8+	0	208.59	26.9	16000000.00
T10187	8/10/15	236.6208333	367.8762	2.565701692	TP	3	cd8+	0	208.59	26.9	16000000.00
T10187	8/17/15	243.6756944	740.485	2.869516265	TP	3	cd8+	0	208.59	26.9	16000000.00
T10187	8/24/15	250.5166667	849.8358	2.929335022	TP	3	cd8+	0	208.59	26.9	16000000.00
T10187	8/31/15	257.6243056	604.296	2.78124972	TP	3	cd8+	0	208.59	26.9	16000000.00
T10187	9/14/15	271.6763889	729.63	2.863102682	TP	3	cd8+	0	208.59	26.9	16000000.00
T10187	9/21/15	278.5722222	775.9752	2.889847842	TP	3	cd8+	0	208.59	26.9	16000000.00
T10187	9/28/15	285.6395833	499.8991	2.698882355	TP	3	cd8+	0	208.59	26.9	16000000.00
T10187	10/5/15	292.5770833	399.19	2.601179653	TP	3	cd8+	0	208.59	26.9	16000000.00
T10187	10/12/15	299.5861111	237.76	2.376138792	TP	3	cd8+	0	208.59	26.9	16000000.00
T10187	10/26/15	313.69375	145.8176	2.163809946	TP	3	cd8+	0	208.59	26.9	16000000.00
T10187	11/9/15	327.6708333	167.28	2.22344402	TP	3	cd8+	0	208.59	26.9	16000000.00
T10187	11/30/15	348.7090278	123.0174	2.089966544	TP	3	cd8+	0	208.59	26.9	16000000.00
T10187	6/23/15	188.6236111	2.02	1.157134042	TP	7	dCCR5	0	208.59	26.9	16000000.00
T10187	11/9/15	327.6708333	4.14	1.06229311	TP	7	dCCR5	0	208.59	26.9	16000000.00
T10187	12/17/14	0	30	1.477121255	TP	4	VL	1	208.59	26.9	16000000.00
T10187	12/29/14	12.63819444	30	1.477121255	TP	4	VL	1	208.59	26.9	16000000.00
T10187	1/5/15	19.63958333	30	1.477121255	TP	4	VL	1	208.59	26.9	16000000.00
T10187	1/12/15	26.63819444	30	1.477121255	TP	4	VL	1	208.59	26.9	16000000.00
T10187	1/26/15	40.65277778	30	1.477121255	TP	4	VL	1	208.59	26.9	16000000.00
T10187	2/2/15	47.63958333	30	1.477121255	TP	4	VL	1	208.59	26.9	16000000.00
T10187	2/9/15	54.67430556	30	1.477121255	TP	4	VL	1	208.59	26.9	16000000.00
T10187	2/23/15	68.70833333	30	1.477121255	TP	4	VL	1	208.59	26.9	16000000.00
T10187	3/2/15	75.59444444	30	1.477121255	TP	4	VL	1	208.59	26.9	16000000.00
T10187	3/9/15	82.64791667	30	1.477121255	TP	4	VL	1	208.59	26.9	16000000.00
T10187	3/16/15	89.58055556	30	1.477121255	TP	4	VL	1	208.59	26.9	16000000.00
T10187	3/26/15	99.61875	30	1.477121255	TP	4	VL	1	208.59	26.9	16000000.00
T10187	4/6/15	110.7534722	30	1.477121255	TP	4	VL	1	208.59	26.9	16000000.00
T10187	5/4/15	138.6875	30	1.477121255	TP	4	VL	1	208.59	26.9	16000000.00
T10187	5/11/15	145.6861111	30	1.477121255	TP	4	VL	1	208.59	26.9	16000000.00
T10187	5/18/15	152.6381944	30	1.477121255	TP	4	VL	1	208.59	26.9	16000000.00
T10187	5/26/15	160.6458333	30	1.477121255	TP	4	VL	1	208.59	26.9	16000000.00
T10187	6/23/15	188.6236111	30	1.477121255	TP	4	VL	1	208.59	26.9	16000000.00
T10187	7/13/15	208.5861111	30	1.477121255	TP	4	VL	1	208.59	26.9	16000000.00
T10187	7/20/15	215.5576389	30	1.477121255	TP	4	VL	1	208.59	26.9	16000000.00
T10187	7/27/15	222.5569444	41603	4.619124649	TP	4	VL	0	208.59	26.9	16000000.00
T10187	8/3/15	229.6479167	14860417	7.172030996	TP	4	VL	0	208.59	26.9	16000000.00
T10187	8/10/15	236.6208333	3603696	6.556748148	TP	4	VL	0	208.59	26.9	16000000.00
T10187	8/17/15	243.6756944	1678402	6.224895988	TP	4	VL	0	208.59	26.9	16000000.00
T10187	8/24/15	250.5166667	1432077	6.15596637	TP	4	VL	0	208.59	26.9	16000000.00
T10187	8/31/15	257.6243056	1279346	6.106988016	TP	4	VL	0	208.59	26.9	16000000.00
T10187	9/14/15	271.6763889	678547	5.831579935	TP	4	VL	0	208.59	26.9	16000000.00
T10187	9/21/15	278.5722222	906327	5.957284918	TP	4	VL	0	208.59	26.9	16000000.00
T10187	9/28/15	285.6395833	744077	5.87161788	TP	4	VL	0	208.59	26.9	16000000.00
T10187	10/5/15	292.5770833	351800	5.546295835	TP	4	VL	0	208.59	26.9	16000000.00
T10187	10/12/15	299.5861111	313596	5.496370515	TP	4	VL	0	208.59	26.9	16000000.00
T10187	10/26/15	313.69375	134440	5.128528504	TP	4	VL	0	208.59	26.9	16000000.00
T10187	11/9/15	327.6708333	175442	5.24413357	TP	4	VL	0	208.59	26.9	16000000.00
T10187	11/30/15	348.7090278	61332	4.787687127	TP	4	VL	0	208.59	26.9	16000000.00
R10159	1/16/15	0	12.728	1.104760167	TP	1	cd4+ccr5+	0	198.99	56.1	6700000.00
R10159	1/26/15	9.996527778	20.064	1.302417519	TP	1	cd4+ccr5+	0	198.99	56.1	6700000.00
R10159	2/2/15	17.00277778	108.576	2.035733838	TP	1	cd4+ccr5+	0	198.99	56.1	6700000.00
R10159	2/9/15	24.01805556	123.9102	2.093107058	TP	1	cd4+ccr5+	0	198.99	56.1	6700000.00
R10159	2/17/15	31.98333333	126	2.100370545	TP	1	cd4+ccr5+	0	198.99	56.1	6700000.00
R10159	2/23/15	38.05138889	212.257	2.326862022	TP	1	cd4+ccr5+	0	198.99	56.1	6700000.00
R10159	3/2/15	44.9375	501.2127	2.700022067	TP	1	cd4+ccr5+	0	198.99	56.1	6700000.00
R10159	3/9/15	51.99166667	583.2	2.765817515	TP	1	cd4+ccr5+	0	198.99	56.1	6700000.00
R10159	3/16/15	58.92430556	571.2	2.756788199	TP	1	cd4+ccr5+	0	198.99	56.1	6700000.00
R10159	3/23/15	65.97569444	401.6985	2.60390021	TP	1	cd4+ccr5+	0	198.99	56.1	6700000.00
R10159	3/30/15	73.03055556	486.6752	2.687239216	TP	1	cd4+ccr5+	0	198.99	56.1	6700000.00
R10159	4/9/15	82.96111111	357.1324	2.552829252	TP	1	cd4+ccr5+	0	198.99	56.1	6700000.00
R10159	4/13/15	86.96041667	491.656	2.691661344	TP	1	cd4+ccr5+	0	198.99	56.1	6700000.00
R10159	4/20/15	93.96736111	529.84	2.724144742	TP	1	cd4+ccr5+	0	198.99	56.1	6700000.00
R10159	4/27/15	101.0069444	376.25	2.575476509	TP	1	cd4+ccr5+	0	198.99	56.1	6700000.00
R10159	5/4/15	108.03125	434.2338	2.637723625	TP	1	cd4+ccr5+	0	198.99	56.1	6700000.00
R10159	5/11/15	115.0298611	460.224	2.662969263	TP	1	cd4+ccr5+	0	198.99	56.1	6700000.00
R10159	5/18/15	121.9819444	496.32	2.695761776	TP	1	cd4+ccr5+	0	198.99	56.1	6700000.00
R10159	5/26/15	129.9902778	496.9756	2.696335067	TP	1	cd4+ccr5+	0	198.99	56.1	6700000.00
R10159	6/1/15	135.96875	690.5688	2.839206953	TP	1	cd4+ccr5+	0	198.99	56.1	6700000.00
R10159	6/8/15	142.9388889	674.958	2.829276749	TP	1	cd4+ccr5+	0	198.99	56.1	6700000.00
R10159	7/6/15	170.93125	702.7776	2.846817911	TP	1	cd4+ccr5+	0	198.99	56.1	6700000.00
R10159	7/20/15	184.9013889	487.9812	2.688403091	TP	1	cd4+ccr5+	0	198.99	56.1	6700000.00
R10159	8/3/15	198.9923611	524.4414	2.719696968	TP	1	cd4+ccr5+	0	198.99	56.1	6700000.00
R10159	8/10/15	205.9645833	256.1544	2.40850182	TP	1	cd4+ccr5+	0	198.99	56.1	6700000.00
R10159	8/17/15	213.0194444	298.178	2.474475597	TP	1	cd4+ccr5+	0	198.99	56.1	6700000.00
R10159	8/24/15	219.8666667	578.6088	2.762385035	TP	1	cd4+ccr5+	0	198.99	56.1	6700000.00
R10159	8/31/15	226.9680556	408.175	2.610846401	TP	1	cd4+ccr5+	0	198.99	56.1	6700000.00
R10159	9/14/15	241.0194444	527.826	2.722490779	TP	1	cd4+ccr5+	0	198.99	56.1	6700000.00
R10159	9/21/15	247.9159722	378.5472	2.578120038	TP	1	cd4+ccr5+	0	198.99	56.1	6700000.00
R10159	9/28/15	254.9833333	497.7126	2.696978635	TP	1	cd4+ccr5+	0	198.99	56.1	6700000.00
R10159	10/5/15	261.9208333	479.4744	2.680765424	TP	1	cd4+ccr5+	0	198.99	56.1	6700000.00
R10159	10/12/15	268.9298611	458.0856	2.66094664	TP	1	cd4+ccr5+	0	198.99	56.1	6700000.00
R10159	10/19/15	275.9756944	371.1372	2.569534487	TP	1	cd4+ccr5+	0	198.99	56.1	6700000.00
R10159	10/26/15	283.0368056	314.792	2.498023687	TP	1	cd4+ccr5+	0	198.99	56.1	6700000.00
R10159	11/2/15	290.0166667	528.228	2.722821418	TP	1	cd4+ccr5+	0	198.99	56.1	6700000.00
R10159	11/16/15	303.9618056	768.2688	2.885513197	TP	1	cd4+ccr5+	0	198.99	56.1	6700000.00
R10159	11/30/15	318.0506944	564.408	2.751593161	TP	1	cd4+ccr5+	0	198.99	56.1	6700000.00
R10159	12/14/15	332.00625	431.456	2.634936513	TP	1	cd4+ccr5+	0	198.99	56.1	6700000.00
R10159	12/21/15	338.9680556	311.696	2.493731229	TP	1	cd4+ccr5+	0	198.99	56.1	6700000.00
R10159	12/28/15	345.9597222	44.226	1.645677662	TP	1	cd4+ccr5+	0	198.99	56.1	6700000.00
R10159	1/4/16	353.0847222	325.5	2.512550993	TP	1	cd4+ccr5+	0	198.99	56.1	6700000.00
R10159	1/11/16	359.9916667	364.364	2.561535461	TP	1	cd4+ccr5+	0	198.99	56.1	6700000.00
R10159	1/25/16	374.0354167	313.4868	2.496219259	TP	1	cd4+ccr5+	0	198.99	56.1	6700000.00
R10159	2/8/16	388.0263889	347.9426	2.541507604	TP	1	cd4+ccr5+	0	198.99	56.1	6700000.00
R10159	3/2/16	410.95	537.432	2.730323522	TP	1	cd4+ccr5+	0	198.99	56.1	6700000.00
R10159	1/16/15	0	73.444	1.865956322	TP	2	cd4+ccr5-	0	198.99	56.1	6700000.00
R10159	1/26/15	9.996527778	63.624	1.803620969	TP	2	cd4+ccr5-	0	198.99	56.1	6700000.00
R10159	2/2/15	17.00277778	117.312	2.069342439	TP	2	cd4+ccr5-	0	198.99	56.1	6700000.00
R10159	2/9/15	24.01805556	45.8298	1.661147962	TP	2	cd4+ccr5-	0	198.99	56.1	6700000.00
R10159	2/17/15	31.98333333	44.64	1.649724186	TP	2	cd4+ccr5-	0	198.99	56.1	6700000.00
R10159	2/23/15	38.05138889	64.821	1.811715727	TP	2	cd4+ccr5-	0	198.99	56.1	6700000.00
R10159	3/2/15	44.9375	109.2609	2.038464774	TP	2	cd4+ccr5-	0	198.99	56.1	6700000.00
R10159	3/9/15	51.99166667	174.6	2.242044239	TP	2	cd4+ccr5-	0	198.99	56.1	6700000.00
R10159	3/16/15	58.92430556	306.1632	2.485952988	TP	2	cd4+ccr5-	0	198.99	56.1	6700000.00
R10159	3/23/15	65.97569444	215.838	2.334127908	TP	2	cd4+ccr5-	0	198.99	56.1	6700000.00
R10159	3/30/15	73.03055556	257.5232	2.41081636	TP	2	cd4+ccr5-	0	198.99	56.1	6700000.00
R10159	4/9/15	82.96111111	249.5624	2.397179154	TP	2	cd4+ccr5-	0	198.99	56.1	6700000.00
R10159	4/13/15	86.96041667	354.7745	2.549952397	TP	2	cd4+ccr5-	0	198.99	56.1	6700000.00
R10159	4/20/15	93.96736111	307.84	2.48832505	TP	2	cd4+ccr5-	0	198.99	56.1	6700000.00
R10159	4/27/15	101.0069444	177.1875	2.248433081	TP	2	cd4+ccr5-	0	198.99	56.1	6700000.00
R10159	5/4/15	108.03125	172.0017	2.235532739	TP	2	cd4+ccr5-	0	198.99	56.1	6700000.00
R10159	5/11/15	115.0298611	205.632	2.3130907	TP	2	cd4+ccr5-	0	198.99	56.1	6700000.00
R10159	5/18/15	121.9819444	200.64	2.302417519	TP	2	cd4+ccr5-	0	198.99	56.1	6700000.00
R10159	5/26/15	129.9902778	249.876	2.397724545	TP	2	cd4+ccr5-	0	198.99	56.1	6700000.00
R10159	6/1/15	135.96875	347.1712	2.540543691	TP	2	cd4+ccr5-	0	198.99	56.1	6700000.00
R10159	6/8/15	142.9388889	322.368	2.508351925	TP	2	cd4+ccr5-	0	198.99	56.1	6700000.00
R10159	7/6/15	170.93125	344.8816	2.537670025	TP	2	cd4+ccr5-	0	198.99	56.1	6700000.00
R10159	7/20/15	184.9013889	348.9192	2.542724868	TP	2	cd4+ccr5-	0	198.99	56.1	6700000.00
R10159	8/3/15	198.9923611	424.2672	2.627639458	TP	2	cd4+ccr5-	0	198.99	56.1	6700000.00
R10159	8/10/15	205.9645833	329.6802	2.518092865	TP	2	cd4+ccr5-	0	198.99	56.1	6700000.00
R10159	8/17/15	213.0194444	452.408	2.655530276	TP	2	cd4+ccr5-	0	198.99	56.1	6700000.00
R10159	8/24/15	219.8666667	781.4976	2.892927649	TP	2	cd4+ccr5-	0	198.99	56.1	6700000.00
R10159	8/31/15	226.9680556	587.772	2.769208894	TP	2	cd4+ccr5-	0	198.99	56.1	6700000.00
R10159	9/14/15	241.0194444	893.244	2.950970108	TP	2	cd4+ccr5-	0	198.99	56.1	6700000.00
R10159	9/21/15	247.9159722	696.0384	2.8426332	TP	2	cd4+ccr5-	0	198.99	56.1	6700000.00
R10159	9/28/15	254.9833333	987.525	2.994548099	TP	2	cd4+ccr5-	0	198.99	56.1	6700000.00
R10159	10/5/15	261.9208333	901.0812	2.954763929	TP	2	cd4+ccr5-	0	198.99	56.1	6700000.00
R10159	10/12/15	268.9298611	850.7304	2.929791952	TP	2	cd4+ccr5-	0	198.99	56.1	6700000.00
R10159	10/19/15	275.9756944	801.3936	2.90384587	TP	2	cd4+ccr5-	0	198.99	56.1	6700000.00
R10159	10/26/15	283.0368056	658.464	2.818532036	TP	2	cd4+ccr5-	0	198.99	56.1	6700000.00
R10159	11/2/15	290.0166667	958.636	2.981653734	TP	2	cd4+ccr5-	0	198.99	56.1	6700000.00
R10159	11/16/15	303.9618056	1090.752	3.037726018	TP	2	cd4+ccr5-	0	198.99	56.1	6700000.00
R10159	11/30/15	318.0506944	854.451	2.931687162	TP	2	cd4+ccr5-	0	198.99	56.1	6700000.00
R10159	12/14/15	332.00625	695.296	2.842169731	TP	2	cd4+ccr5-	0	198.99	56.1	6700000.00
R10159	12/21/15	338.9680556	412.16	2.615065841	TP	2	cd4+ccr5-	0	198.99	56.1	6700000.00
R10159	12/28/15	345.9597222	770.2695	2.886642702	TP	2	cd4+ccr5-	0	198.99	56.1	6700000.00
R10159	1/4/16	353.0847222	601.4	2.779163424	TP	2	cd4+ccr5-	0	198.99	56.1	6700000.00
R10159	1/11/16	359.9916667	763.763	2.882958615	TP	2	cd4+ccr5-	0	198.99	56.1	6700000.00
R10159	1/25/16	374.0354167	611.4288	2.786345891	TP	2	cd4+ccr5-	0	198.99	56.1	6700000.00
R10159	2/8/16	388.0263889	874.7342	2.941876107	TP	2	cd4+ccr5-	0	198.99	56.1	6700000.00
R10159	3/2/16	410.95	867.5688	2.938303925	TP	2	cd4+ccr5-	0	198.99	56.1	6700000.00
R10159	1/16/15	0	44.204	1.64546157	TP	3	cd8+	0	198.99	56.1	6700000.00
R10159	1/26/15	9.996527778	43.956	1.643018165	TP	3	cd8+	0	198.99	56.1	6700000.00
R10159	2/2/15	17.00277778	838.656	2.923583858	TP	3	cd8+	0	198.99	56.1	6700000.00
R10159	2/9/15	24.01805556	593.2413	2.773231378	TP	3	cd8+	0	198.99	56.1	6700000.00
R10159	2/17/15	31.98333333	365.76	2.563196209	TP	3	cd8+	0	198.99	56.1	6700000.00
R10159	2/23/15	38.05138889	815.982	2.911680579	TP	3	cd8+	0	198.99	56.1	6700000.00
R10159	3/2/15	44.9375	1004.1597	3.001802788	TP	3	cd8+	0	198.99	56.1	6700000.00
R10159	3/9/15	51.99166667	912.6	2.960280464	TP	3	cd8+	0	198.99	56.1	6700000.00
R10159	3/16/15	58.92430556	1162.9632	3.065565972	TP	3	cd8+	0	198.99	56.1	6700000.00
R10159	3/23/15	65.97569444	633.5245	2.801763415	TP	3	cd8+	0	198.99	56.1	6700000.00
R10159	3/30/15	73.03055556	694.0032	2.841361473	TP	3	cd8+	0	198.99	56.1	6700000.00
R10159	4/9/15	82.96111111	516.336	2.712932406	TP	3	cd8+	0	198.99	56.1	6700000.00
R10159	4/13/15	86.96041667	751.4515	2.875900956	TP	3	cd8+	0	198.99	56.1	6700000.00
R10159	4/20/15	93.96736111	737.04	2.867491058	TP	3	cd8+	0	198.99	56.1	6700000.00
R10159	4/27/15	101.0069444	430.9375	2.634414288	TP	3	cd8+	0	198.99	56.1	6700000.00
R10159	5/4/15	108.03125	470.8899	2.672919375	TP	3	cd8+	0	198.99	56.1	6700000.00
R10159	5/11/15	115.0298611	526.32	2.721249873	TP	3	cd8+	0	198.99	56.1	6700000.00
R10159	5/18/15	121.9819444	506.88	2.704905156	TP	3	cd8+	0	198.99	56.1	6700000.00
R10159	5/26/15	129.9902778	577.4912	2.761545371	TP	3	cd8+	0	198.99	56.1	6700000.00
R10159	6/1/15	135.96875	830.192	2.919178544	TP	3	cd8+	0	198.99	56.1	6700000.00
R10159	6/8/15	142.9388889	745.476	2.872433666	TP	3	cd8+	0	198.99	56.1	6700000.00
R10159	7/6/15	170.93125	800.3856	2.903299266	TP	3	cd8+	0	198.99	56.1	6700000.00
R10159	7/20/15	184.9013889	591.6456	2.772061639	TP	3	cd8+	0	198.99	56.1	6700000.00
R10159	8/3/15	198.9923611	654.0786	2.81562994	TP	3	cd8+	0	198.99	56.1	6700000.00
R10159	8/10/15	205.9645833	362.8854	2.559769496	TP	3	cd8+	0	198.99	56.1	6700000.00
R10159	8/17/15	213.0194444	483.254	2.684175457	TP	3	cd8+	0	198.99	56.1	6700000.00
R10159	8/24/15	219.8666667	912.9996	2.960470587	TP	3	cd8+	0	198.99	56.1	6700000.00
R10159	8/31/15	226.9680556	705.3264	2.84839014	TP	3	cd8+	0	198.99	56.1	6700000.00
R10159	9/14/15	241.0194444	1006.9296	3.002999108	TP	3	cd8+	0	198.99	56.1	6700000.00
R10159	9/21/15	247.9159722	705.1968	2.848310333	TP	3	cd8+	0	198.99	56.1	6700000.00
R10159	9/28/15	254.9833333	951.9741	2.978625133	TP	3	cd8+	0	198.99	56.1	6700000.00
R10159	10/5/15	261.9208333	934.1484	2.970415874	TP	3	cd8+	0	198.99	56.1	6700000.00
R10159	10/12/15	268.9298611	868.9084	2.938973996	TP	3	cd8+	0	198.99	56.1	6700000.00
R10159	10/19/15	275.9756944	738.99	2.868638562	TP	3	cd8+	0	198.99	56.1	6700000.00
R10159	10/26/15	283.0368056	586.264	2.768093227	TP	3	cd8+	0	198.99	56.1	6700000.00
R10159	11/2/15	290.0166667	954.7232	2.979877476	TP	3	cd8+	0	198.99	56.1	6700000.00
R10159	11/16/15	303.9618056	1195.0848	3.077398723	TP	3	cd8+	0	198.99	56.1	6700000.00
R10159	11/30/15	318.0506944	905.4045	2.956842649	TP	3	cd8+	0	198.99	56.1	6700000.00
R10159	12/14/15	332.00625	713.92	2.853649549	TP	3	cd8+	0	198.99	56.1	6700000.00
R10159	12/21/15	338.9680556	440.496	2.643941969	TP	3	cd8+	0	198.99	56.1	6700000.00
R10159	12/28/15	345.9597222	733.4145	2.865349492	TP	3	cd8+	0	198.99	56.1	6700000.00
R10159	1/4/16	353.0847222	551.8	2.741781696	TP	3	cd8+	0	198.99	56.1	6700000.00
R10159	1/11/16	359.9916667	721.721	2.858369342	TP	3	cd8+	0	198.99	56.1	6700000.00
R10159	1/25/16	374.0354167	557.022	2.745872348	TP	3	cd8+	0	198.99	56.1	6700000.00
R10159	2/8/16	388.0263889	764.173	2.883191689	TP	3	cd8+	0	198.99	56.1	6700000.00
R10159	3/2/16	410.95	998.088	2.999168834	TP	3	cd8+	0	198.99	56.1	6700000.00
R10159	7/20/15	184.9013889	1.18	0.994555783	TP	7	dCCR5	0	198.99	56.1	6700000.00
R10159	11/16/15	303.9618056	3.87	1.857410233	TP	7	dCCR5	0	198.99	56.1	6700000.00
R10159	1/16/15	0	30	1.477121255	TP	4	VL	1	198.99	56.1	6700000.00
R10159	1/26/15	9.996527778	30	1.477121255	TP	4	VL	1	198.99	56.1	6700000.00
R10159	2/2/15	17.00277778	30	1.477121255	TP	4	VL	1	198.99	56.1	6700000.00
R10159	2/9/15	24.01805556	30	1.477121255	TP	4	VL	1	198.99	56.1	6700000.00
R10159	2/17/15	31.98333333	30	1.477121255	TP	4	VL	1	198.99	56.1	6700000.00
R10159	2/23/15	38.05138889	30	1.477121255	TP	4	VL	1	198.99	56.1	6700000.00
R10159	3/2/15	44.9375	30	1.477121255	TP	4	VL	1	198.99	56.1	6700000.00
R10159	3/9/15	51.99166667	30	1.477121255	TP	4	VL	1	198.99	56.1	6700000.00
R10159	3/16/15	58.92430556	30	1.477121255	TP	4	VL	1	198.99	56.1	6700000.00
R10159	3/23/15	65.97569444	30	1.477121255	TP	4	VL	1	198.99	56.1	6700000.00
R10159	3/30/15	73.03055556	30	1.477121255	TP	4	VL	1	198.99	56.1	6700000.00
R10159	4/9/15	82.96111111	30	1.477121255	TP	4	VL	1	198.99	56.1	6700000.00
R10159	4/13/15	86.96041667	30	1.477121255	TP	4	VL	1	198.99	56.1	6700000.00
R10159	4/20/15	93.96736111	30	1.477121255	TP	4	VL	1	198.99	56.1	6700000.00
R10159	4/27/15	101.0069444	30	1.477121255	TP	4	VL	1	198.99	56.1	6700000.00
R10159	5/4/15	108.03125	30	1.477121255	TP	4	VL	1	198.99	56.1	6700000.00
R10159	5/11/15	115.0298611	30	1.477121255	TP	4	VL	1	198.99	56.1	6700000.00
R10159	5/18/15	121.9819444	30	1.477121255	TP	4	VL	1	198.99	56.1	6700000.00
R10159	5/26/15	129.9902778	30	1.477121255	TP	4	VL	1	198.99	56.1	6700000.00
R10159	6/1/15	135.96875	30	1.477121255	TP	4	VL	1	198.99	56.1	6700000.00
R10159	6/8/15	142.9388889	30	1.477121255	TP	4	VL	1	198.99	56.1	6700000.00
R10159	7/6/15	170.93125	30	1.477121255	TP	4	VL	1	198.99	56.1	6700000.00
R10159	7/20/15	184.9013889	30	1.477121255	TP	4	VL	1	198.99	56.1	6700000.00
R10159	8/3/15	198.9923611	30	1.477121255	TP	4	VL	1	198.99	56.1	6700000.00
R10159	8/10/15	205.9645833	30	1.477121255	TP	4	VL	1	198.99	56.1	6700000.00
R10159	8/17/15	213.0194444	3383	3.529301998	TP	4	VL	0	198.99	56.1	6700000.00
R10159	8/24/15	219.8666667	401508	5.603694203	TP	4	VL	0	198.99	56.1	6700000.00
R10159	8/31/15	226.9680556	1216	3.084933575	TP	4	VL	0	198.99	56.1	6700000.00
R10159	9/14/15	241.0194444	76	1.880813592	TP	4	VL	0	198.99	56.1	6700000.00
R10159	9/21/15	247.9159722	235	2.371067862	TP	4	VL	0	198.99	56.1	6700000.00
R10159	9/28/15	254.9833333	172	2.235528447	TP	4	VL	0	198.99	56.1	6700000.00
R10159	10/5/15	261.9208333	201	2.303196057	TP	4	VL	0	198.99	56.1	6700000.00
R10159	10/12/15	268.9298611	253	2.403120521	TP	4	VL	0	198.99	56.1	6700000.00
R10159	10/19/15	275.9756944	248	2.394451681	TP	4	VL	0	198.99	56.1	6700000.00
R10159	10/26/15	283.0368056	787	2.895974732	TP	4	VL	0	198.99	56.1	6700000.00
R10159	11/2/15	290.0166667	12508	4.097187873	TP	4	VL	0	198.99	56.1	6700000.00
R10159	11/16/15	303.9618056	10512	4.021685352	TP	4	VL	0	198.99	56.1	6700000.00
R10159	11/30/15	318.0506944	2137	3.329804522	TP	4	VL	0	198.99	56.1	6700000.00
R10159	12/14/15	332.00625	431	2.63447727	TP	4	VL	0	198.99	56.1	6700000.00
R10159	12/21/15	338.9680556	66	1.819543936	TP	4	VL	0	198.99	56.1	6700000.00
R10159	12/28/15	345.9597222	125	2.096910013	TP	4	VL	0	198.99	56.1	6700000.00
R10159	1/4/16	353.0847222	342	2.534026106	TP	4	VL	0	198.99	56.1	6700000.00
R10159	1/11/16	359.9916667	1369	3.136403448	TP	4	VL	0	198.99	56.1	6700000.00
R10159	1/25/16	374.0354167	13302	4.123916943	TP	4	VL	0	198.99	56.1	6700000.00
R10159	2/8/16	388.0263889	477	2.678518379	TP	4	VL	0	198.99	56.1	6700000.00
R10159	3/2/16	410.95	12136	4.084075568	TP	4	VL	0	198.99	56.1	6700000.00
T10173	1/22/15	0	12.512	1.097326736	TP	1	cd4+ccr5+	0	199.98	30.43	14800000.00
T10173	2/2/15	10.99791667	21.896	1.340364784	TP	1	cd4+ccr5+	0	199.98	30.43	14800000.00
T10173	2/9/15	18.03333333	146.88	2.166962664	TP	1	cd4+ccr5+	0	199.98	30.43	14800000.00
T10173	2/17/15	25.99930556	116.809	2.067476306	TP	1	cd4+ccr5+	0	199.98	30.43	14800000.00
T10173	2/23/15	32.06736111	151.998	2.181837874	TP	1	cd4+ccr5+	0	199.98	30.43	14800000.00
T10173	3/2/15	38.95347222	214.3845	2.331193383	TP	1	cd4+ccr5+	0	199.98	30.43	14800000.00
T10173	3/9/15	46.00694444	178.9382	2.252703064	TP	1	cd4+ccr5+	0	199.98	30.43	14800000.00
T10173	3/16/15	52.93958333	251.4325	2.400421414	TP	1	cd4+ccr5+	0	199.98	30.43	14800000.00
T10173	3/23/15	59.99166667	312.9291	2.495445951	TP	1	cd4+ccr5+	0	199.98	30.43	14800000.00
T10173	3/30/15	67.04652778	295.764	2.470945311	TP	1	cd4+ccr5+	0	199.98	30.43	14800000.00
T10173	4/9/15	76.97708333	418.86	2.622068888	TP	1	cd4+ccr5+	0	199.98	30.43	14800000.00
T10173	4/13/15	80.97638889	380.5561	2.580418688	TP	1	cd4+ccr5+	0	199.98	30.43	14800000.00
T10173	4/20/15	87.98402778	475.308	2.676975124	TP	1	cd4+ccr5+	0	199.98	30.43	14800000.00
T10173	4/27/15	95.02291667	409.262	2.612001422	TP	1	cd4+ccr5+	0	199.98	30.43	14800000.00
T10173	5/4/15	102.04375	256.8192	2.409627489	TP	1	cd4+ccr5+	0	199.98	30.43	14800000.00
T10173	5/11/15	109.0451389	465.719	2.668123956	TP	1	cd4+ccr5+	0	199.98	30.43	14800000.00
T10173	5/18/15	115.9979167	384.12	2.58446692	TP	1	cd4+ccr5+	0	199.98	30.43	14800000.00
T10173	5/26/15	124.0055556	321.5919	2.507305102	TP	1	cd4+ccr5+	0	199.98	30.43	14800000.00
T10173	6/1/15	129.9847222	279.1152	2.445783488	TP	1	cd4+ccr5+	0	199.98	30.43	14800000.00
T10173	6/8/15	136.9569444	301.2672	2.478951851	TP	1	cd4+ccr5+	0	199.98	30.43	14800000.00
T10173	6/15/15	143.9756944	242.6976	2.385065482	TP	1	cd4+ccr5+	0	199.98	30.43	14800000.00
T10173	7/13/15	171.9444444	200.079	2.301201508	TP	1	cd4+ccr5+	0	199.98	30.43	14800000.00
T10173	7/27/15	185.9152778	150.5625	2.177716817	TP	1	cd4+ccr5+	0	199.98	30.43	14800000.00
T10173	8/10/15	199.9805556	146.944	2.167151858	TP	1	cd4+ccr5+	0	199.98	30.43	14800000.00
T10173	8/17/15	207.0347222	122.85	2.089375161	TP	1	cd4+ccr5+	0	199.98	30.43	14800000.00
T10173	8/24/15	213.875	170.64	2.232080842	TP	1	cd4+ccr5+	0	199.98	30.43	14800000.00
T10173	8/31/15	220.9840278	168.299	2.226081535	TP	1	cd4+ccr5+	0	199.98	30.43	14800000.00
T10173	9/14/15	235.0354167	266.1932	2.425196957	TP	1	cd4+ccr5+	0	199.98	30.43	14800000.00
T10173	9/21/15	241.9319444	158.5584	2.200189255	TP	1	cd4+ccr5+	0	199.98	30.43	14800000.00
T10173	9/28/15	248.9993056	219.1895	2.340819746	TP	1	cd4+ccr5+	0	199.98	30.43	14800000.00
T10173	10/5/15	255.9368056	235.5922	2.372160908	TP	1	cd4+ccr5+	0	199.98	30.43	14800000.00
T10173	10/13/15	263.9138889	205.8768	2.313607409	TP	1	cd4+ccr5+	0	199.98	30.43	14800000.00
T10173	1/22/15	0	102.12	2.009110806	TP	2	cd4+ccr5-	0	199.98	30.43	14800000.00
T10173	2/2/15	10.99791667	91.448	1.961174212	TP	2	cd4+ccr5-	0	199.98	30.43	14800000.00
T10173	2/9/15	18.03333333	146.88	2.166962664	TP	2	cd4+ccr5-	0	199.98	30.43	14800000.00
T10173	2/17/15	25.99930556	72.039	1.857567676	TP	2	cd4+ccr5-	0	199.98	30.43	14800000.00
T10173	2/23/15	32.06736111	91.8456	1.963058356	TP	2	cd4+ccr5-	0	199.98	30.43	14800000.00
T10173	3/2/15	38.95347222	138.897	2.142692866	TP	2	cd4+ccr5-	0	199.98	30.43	14800000.00
T10173	3/9/15	46.00694444	129.4622	2.112142983	TP	2	cd4+ccr5-	0	199.98	30.43	14800000.00
T10173	3/16/15	52.93958333	133.045	2.123998558	TP	2	cd4+ccr5-	0	199.98	30.43	14800000.00
T10173	3/23/15	59.99166667	102.8808	2.012334333	TP	2	cd4+ccr5-	0	199.98	30.43	14800000.00
T10173	3/30/15	67.04652778	146.1215	2.164714122	TP	2	cd4+ccr5-	0	199.98	30.43	14800000.00
T10173	4/9/15	76.97708333	252.72	2.402639613	TP	2	cd4+ccr5-	0	199.98	30.43	14800000.00
T10173	4/13/15	80.97638889	217.1271	2.336714032	TP	2	cd4+ccr5-	0	199.98	30.43	14800000.00
T10173	4/20/15	87.98402778	244.944	2.389066806	TP	2	cd4+ccr5-	0	199.98	30.43	14800000.00
T10173	4/27/15	95.02291667	177.1805	2.248415923	TP	2	cd4+ccr5-	0	199.98	30.43	14800000.00
T10173	5/4/15	102.04375	110.352	2.042780209	TP	2	cd4+ccr5-	0	199.98	30.43	14800000.00
T10173	5/11/15	109.0451389	193.8398	2.287442953	TP	2	cd4+ccr5-	0	199.98	30.43	14800000.00
T10173	5/18/15	115.9979167	194.2425	2.288344259	TP	2	cd4+ccr5-	0	199.98	30.43	14800000.00
T10173	5/26/15	124.0055556	194.4957	2.288910004	TP	2	cd4+ccr5-	0	199.98	30.43	14800000.00
T10173	6/1/15	129.9847222	204.4224	2.310528483	TP	2	cd4+ccr5-	0	199.98	30.43	14800000.00
T10173	6/8/15	136.9569444	248.1024	2.394630965	TP	2	cd4+ccr5-	0	199.98	30.43	14800000.00
T10173	6/15/15	143.9756944	222.4728	2.347276921	TP	2	cd4+ccr5-	0	199.98	30.43	14800000.00
T10173	7/13/15	171.9444444	283.0905	2.451925295	TP	2	cd4+ccr5-	0	199.98	30.43	14800000.00
T10173	7/27/15	185.9152778	254.9525	2.406459275	TP	2	cd4+ccr5-	0	199.98	30.43	14800000.00
T10173	8/10/15	199.9805556	301.056	2.478647287	TP	2	cd4+ccr5-	0	199.98	30.43	14800000.00
T10173	8/17/15	207.0347222	273.546	2.437030369	TP	2	cd4+ccr5-	0	199.98	30.43	14800000.00
T10173	8/24/15	213.875	317.52	2.501771086	TP	2	cd4+ccr5-	0	199.98	30.43	14800000.00
T10173	8/31/15	220.9840278	381.982	2.582042898	TP	2	cd4+ccr5-	0	199.98	30.43	14800000.00
T10173	9/14/15	235.0354167	438.78	2.642246824	TP	2	cd4+ccr5-	0	199.98	30.43	14800000.00
T10173	9/21/15	241.9319444	360.36	2.556736578	TP	2	cd4+ccr5-	0	199.98	30.43	14800000.00
T10173	9/28/15	248.9993056	425.4855	2.628884764	TP	2	cd4+ccr5-	0	199.98	30.43	14800000.00
T10173	10/5/15	255.9368056	413.5395	2.616516998	TP	2	cd4+ccr5-	0	199.98	30.43	14800000.00
T10173	10/13/15	263.9138889	411.7536	2.614637405	TP	2	cd4+ccr5-	0	199.98	30.43	14800000.00
T10173	1/22/15	0	47.472	1.676437529	TP	3	cd8+	0	199.98	30.43	14800000.00
T10173	2/2/15	10.99791667	63.112	1.800111943	TP	3	cd8+	0	199.98	30.43	14800000.00
T10173	2/9/15	18.03333333	1598.4	3.203685471	TP	3	cd8+	0	199.98	30.43	14800000.00
T10173	2/17/15	25.99930556	168.091	2.225544461	TP	3	cd8+	0	199.98	30.43	14800000.00
T10173	2/23/15	32.06736111	263.2476	2.42036442	TP	3	cd8+	0	199.98	30.43	14800000.00
T10173	3/2/15	38.95347222	422.73	2.62606307	TP	3	cd8+	0	199.98	30.43	14800000.00
T10173	3/9/15	46.00694444	244.9062	2.38899978	TP	3	cd8+	0	199.98	30.43	14800000.00
T10173	3/16/15	52.93958333	345.015	2.537837977	TP	3	cd8+	0	199.98	30.43	14800000.00
T10173	3/23/15	59.99166667	362.9406	2.559835553	TP	3	cd8+	0	199.98	30.43	14800000.00
T10173	3/30/15	67.04652778	441.8855	2.645309751	TP	3	cd8+	0	199.98	30.43	14800000.00
T10173	4/9/15	76.97708333	475.02	2.676711895	TP	3	cd8+	0	199.98	30.43	14800000.00
T10173	4/13/15	80.97638889	389.8949	2.590947554	TP	3	cd8+	0	199.98	30.43	14800000.00
T10173	4/20/15	87.98402778	457.812	2.660687172	TP	3	cd8+	0	199.98	30.43	14800000.00
T10173	4/27/15	95.02291667	346.8745	2.540172374	TP	3	cd8+	0	199.98	30.43	14800000.00
T10173	5/4/15	102.04375	180.576	2.256660029	TP	3	cd8+	0	199.98	30.43	14800000.00
T10173	5/11/15	109.0451389	354.9534	2.550171341	TP	3	cd8+	0	199.98	30.43	14800000.00
T10173	5/18/15	115.9979167	277.1775	2.442757973	TP	3	cd8+	0	199.98	30.43	14800000.00
T10173	5/26/15	124.0055556	246.4896	2.3917986	TP	3	cd8+	0	199.98	30.43	14800000.00
T10173	6/1/15	129.9847222	224.0784	2.350399995	TP	3	cd8+	0	199.98	30.43	14800000.00
T10173	6/8/15	136.9569444	334.4952	2.52438989	TP	3	cd8+	0	199.98	30.43	14800000.00
T10173	6/15/15	143.9756944	206.7424	2.315429554	TP	3	cd8+	0	199.98	30.43	14800000.00
T10173	7/13/15	171.9444444	272.448	2.435283624	TP	3	cd8+	0	199.98	30.43	14800000.00
T10173	7/27/15	185.9152778	194.7275	2.289427288	TP	3	cd8+	0	199.98	30.43	14800000.00
T10173	8/10/15	199.9805556	164.864	2.217125833	TP	3	cd8+	0	199.98	30.43	14800000.00
T10173	8/17/15	207.0347222	157.248	2.19658513	TP	3	cd8+	0	199.98	30.43	14800000.00
T10173	8/24/15	213.875	203.04	2.307581605	TP	3	cd8+	0	199.98	30.43	14800000.00
T10173	8/31/15	220.9840278	232.593	2.36659664	TP	3	cd8+	0	199.98	30.43	14800000.00
T10173	9/14/15	235.0354167	438.78	2.642246824	TP	3	cd8+	0	199.98	30.43	14800000.00
T10173	9/21/15	241.9319444	232.6896	2.366776973	TP	3	cd8+	0	199.98	30.43	14800000.00
T10173	9/28/15	248.9993056	306.8653	2.486947782	TP	3	cd8+	0	199.98	30.43	14800000.00
T10173	10/5/15	255.9368056	295.7434	2.470915061	TP	3	cd8+	0	199.98	30.43	14800000.00
T10173	10/13/15	263.9138889	243.1476	2.385869987	TP	3	cd8+	0	199.98	30.43	14800000.00
T10173	7/27/15	185.9152778	0.25	0.005946932	TP	7	dCCR5	0	199.98	30.43	14800000.00
T10173	1/22/15	0	30	1.477121255	TP	4	VL	0	199.98	30.43	14800000.00
T10173	2/2/15	10.99791667	30	1.477121255	TP	4	VL	1	199.98	30.43	14800000.00
T10173	2/9/15	18.03333333	30	1.477121255	TP	4	VL	1	199.98	30.43	14800000.00
T10173	2/17/15	25.99930556	30	1.477121255	TP	4	VL	1	199.98	30.43	14800000.00
T10173	2/23/15	32.06736111	30	1.477121255	TP	4	VL	1	199.98	30.43	14800000.00
T10173	3/2/15	38.95347222	30	1.477121255	TP	4	VL	1	199.98	30.43	14800000.00
T10173	3/9/15	46.00694444	30	1.477121255	TP	4	VL	1	199.98	30.43	14800000.00
T10173	3/16/15	52.93958333	30	1.477121255	TP	4	VL	1	199.98	30.43	14800000.00
T10173	3/23/15	59.99166667	30	1.477121255	TP	4	VL	1	199.98	30.43	14800000.00
T10173	3/30/15	67.04652778	30	1.477121255	TP	4	VL	1	199.98	30.43	14800000.00
T10173	4/9/15	76.97708333	30	1.477121255	TP	4	VL	1	199.98	30.43	14800000.00
T10173	4/13/15	80.97638889	30	1.477121255	TP	4	VL	1	199.98	30.43	14800000.00
T10173	4/20/15	87.98402778	30	1.477121255	TP	4	VL	1	199.98	30.43	14800000.00
T10173	4/27/15	95.02291667	30	1.477121255	TP	4	VL	1	199.98	30.43	14800000.00
T10173	5/4/15	102.04375	30	1.477121255	TP	4	VL	1	199.98	30.43	14800000.00
T10173	5/11/15	109.0451389	30	1.477121255	TP	4	VL	1	199.98	30.43	14800000.00
T10173	5/18/15	115.9979167	30	1.477121255	TP	4	VL	1	199.98	30.43	14800000.00
T10173	5/26/15	124.0055556	30	1.477121255	TP	4	VL	1	199.98	30.43	14800000.00
T10173	6/1/15	129.9847222	30	1.477121255	TP	4	VL	1	199.98	30.43	14800000.00
T10173	6/8/15	136.9569444	30	1.477121255	TP	4	VL	1	199.98	30.43	14800000.00
T10173	6/15/15	143.9756944	30	1.477121255	TP	4	VL	1	199.98	30.43	14800000.00
T10173	7/13/15	171.9444444	30	1.477121255	TP	4	VL	1	199.98	30.43	14800000.00
T10173	7/27/15	185.9152778	30	1.477121255	TP	4	VL	1	199.98	30.43	14800000.00
T10173	8/10/15	199.9805556	30	1.477121255	TP	4	VL	1	199.98	30.43	14800000.00
T10173	8/17/15	207.0347222	30	1.477121255	TP	4	VL	1	199.98	30.43	14800000.00
T10173	8/24/15	213.875	30	1.477121255	TP	4	VL	1	199.98	30.43	14800000.00
T10173	8/31/15	220.9840278	82965	4.918894918	TP	4	VL	0	199.98	30.43	14800000.00
T10173	9/14/15	235.0354167	57	1.755874856	TP	4	VL	0	199.98	30.43	14800000.00
T10173	9/21/15	241.9319444	30	1.477121255	TP	4	VL	1	199.98	30.43	14800000.00
T10173	9/28/15	248.9993056	30	1.477121255	TP	4	VL	1	199.98	30.43	14800000.00
T10173	10/5/15	255.9368056	230	2.361727836	TP	4	VL	0	199.98	30.43	14800000.00
T10173	10/13/15	263.9138889	40944	4.612190269	TP	4	VL	0	199.98	30.43	14800000.00
Z11151	4/30/15	0	7.752	0.889413764	TP	1	cd4+ccr5+	0	204.09	60.36	12000000.00
Z11151	5/8/15	8.044444444	8.568	0.932879458	TP	1	cd4+ccr5+	0	204.09	60.36	12000000.00
Z11151	5/15/15	15.00347222	79.2	1.898725182	TP	1	cd4+ccr5+	0	204.09	60.36	12000000.00
Z11151	5/22/15	21.97152778	66.462	1.822573406	TP	1	cd4+ccr5+	0	204.09	60.36	12000000.00
Z11151	5/29/15	29.00138889	18.9255	1.277047362	TP	1	cd4+ccr5+	0	204.09	60.36	12000000.00
Z11151	6/12/15	43.03541667	49	1.69019608	TP	1	cd4+ccr5+	0	204.09	60.36	12000000.00
Z11151	6/19/15	49.98611111	208.692	2.319505801	TP	1	cd4+ccr5+	0	204.09	60.36	12000000.00
Z11151	6/26/15	57.02361111	158.57	2.200221026	TP	1	cd4+ccr5+	0	204.09	60.36	12000000.00
Z11151	7/9/15	69.95347222	223.668	2.349603854	TP	1	cd4+ccr5+	0	204.09	60.36	12000000.00
Z11151	7/17/15	78.05902778	273.1212	2.436355412	TP	1	cd4+ccr5+	0	204.09	60.36	12000000.00
Z11151	7/24/15	84.93958333	396.6138	2.598367821	TP	1	cd4+ccr5+	0	204.09	60.36	12000000.00
Z11151	7/31/15	91.90486111	323.3732	2.509704024	TP	1	cd4+ccr5+	0	204.09	60.36	12000000.00
Z11151	9/4/15	126.9680556	157.95	2.19851963	TP	1	cd4+ccr5+	0	204.09	60.36	12000000.00
Z11151	9/11/15	134.0451389	221.1902	2.344765881	TP	1	cd4+ccr5+	0	204.09	60.36	12000000.00
Z11151	9/18/15	141.0152778	184.338	2.265614871	TP	1	cd4+ccr5+	0	204.09	60.36	12000000.00
Z11151	9/25/15	148.1368056	170.8992	2.23274003	TP	1	cd4+ccr5+	0	204.09	60.36	12000000.00
Z11151	10/2/15	154.9236111	162.7604	2.211548749	TP	1	cd4+ccr5+	0	204.09	60.36	12000000.00
Z11151	10/9/15	161.9229167	141.882	2.151927302	TP	1	cd4+ccr5+	0	204.09	60.36	12000000.00
Z11151	10/16/15	168.98125	201.2136	2.303657331	TP	1	cd4+ccr5+	0	204.09	60.36	12000000.00
Z11151	11/2/15	186.01875	314.1988	2.497204522	TP	1	cd4+ccr5+	0	204.09	60.36	12000000.00
Z11151	11/20/15	204.0902778	179.6382	2.254398695	TP	1	cd4+ccr5+	0	204.09	60.36	12000000.00
Z11151	11/23/15	206.9541667	254.533	2.405744096	TP	1	cd4+ccr5+	0	204.09	60.36	12000000.00
Z11151	11/30/15	214.05	177.228	2.248532337	TP	1	cd4+ccr5+	0	204.09	60.36	12000000.00
Z11151	12/7/15	221.0590278	166.2276	2.220703135	TP	1	cd4+ccr5+	0	204.09	60.36	12000000.00
Z11151	12/14/15	228.0083333	231.4584	2.364472947	TP	1	cd4+ccr5+	0	204.09	60.36	12000000.00
Z11151	12/21/15	234.9701389	234.3	2.369772289	TP	1	cd4+ccr5+	0	204.09	60.36	12000000.00
Z11151	12/28/15	241.9611111	239.1919	2.378746469	TP	1	cd4+ccr5+	0	204.09	60.36	12000000.00
Z11151	1/4/16	249.0861111	143.6827	2.15740448	TP	1	cd4+ccr5+	0	204.09	60.36	12000000.00
Z11151	1/8/16	253.0680556	301.5144	2.479308058	TP	1	cd4+ccr5+	0	204.09	60.36	12000000.00
Z11151	1/15/16	260.0229167	305.1864	2.484565176	TP	1	cd4+ccr5+	0	204.09	60.36	12000000.00
Z11151	1/22/16	266.9611111	322.4994	2.508528911	TP	1	cd4+ccr5+	0	204.09	60.36	12000000.00
Z11151	1/29/16	273.9319444	228.2508	2.358412308	TP	1	cd4+ccr5+	0	204.09	60.36	12000000.00
Z11151	2/5/16	280.9326389	289.5984	2.461796158	TP	1	cd4+ccr5+	0	204.09	60.36	12000000.00
Z11151	2/12/16	288.0118056	278.4012	2.444671103	TP	1	cd4+ccr5+	0	204.09	60.36	12000000.00
Z11151	2/19/16	294.9527778	429.6468	2.633111582	TP	1	cd4+ccr5+	0	204.09	60.36	12000000.00
Z11151	2/26/16	301.9743056	243.8353	2.387096579	TP	1	cd4+ccr5+	0	204.09	60.36	12000000.00
Z11151	3/11/16	315.9194444	150.2748	2.176886159	TP	1	cd4+ccr5+	0	204.09	60.36	12000000.00
Z11151	3/28/16	333.0145833	312.62	2.495016759	TP	1	cd4+ccr5+	0	204.09	60.36	12000000.00
Z11151	4/30/15	0	95.304	1.979111129	TP	2	cd4+ccr5-	0	204.09	60.36	12000000.00
Z11151	5/8/15	8.044444444	33.048	1.519145182	TP	2	cd4+ccr5-	0	204.09	60.36	12000000.00
Z11151	5/15/15	15.00347222	87.45	1.941759814	TP	2	cd4+ccr5-	0	204.09	60.36	12000000.00
Z11151	5/22/15	21.97152778	50.16	1.700357528	TP	2	cd4+ccr5-	0	204.09	60.36	12000000.00
Z11151	5/29/15	29.00138889	27.528	1.43977466	TP	2	cd4+ccr5-	0	204.09	60.36	12000000.00
Z11151	6/12/15	43.03541667	530.6	2.724767246	TP	2	cd4+ccr5-	0	204.09	60.36	12000000.00
Z11151	6/19/15	49.98611111	148.104	2.170566788	TP	2	cd4+ccr5-	0	204.09	60.36	12000000.00
Z11151	6/26/15	57.02361111	114.61	2.059222513	TP	2	cd4+ccr5-	0	204.09	60.36	12000000.00
Z11151	7/9/15	69.95347222	184.428	2.265826857	TP	2	cd4+ccr5-	0	204.09	60.36	12000000.00
Z11151	7/17/15	78.05902778	239.2632	2.378875907	TP	2	cd4+ccr5-	0	204.09	60.36	12000000.00
Z11151	7/24/15	84.93958333	199.9458	2.300912286	TP	2	cd4+ccr5-	0	204.09	60.36	12000000.00
Z11151	7/31/15	91.90486111	275.9823	2.44088123	TP	2	cd4+ccr5-	0	204.09	60.36	12000000.00
Z11151	9/4/15	126.9680556	433.35	2.636838801	TP	2	cd4+ccr5-	0	204.09	60.36	12000000.00
Z11151	9/11/15	134.0451389	591.7556	2.772142377	TP	2	cd4+ccr5-	0	204.09	60.36	12000000.00
Z11151	9/18/15	141.0152778	713.944	2.853664148	TP	2	cd4+ccr5-	0	204.09	60.36	12000000.00
Z11151	9/25/15	148.1368056	702.5856	2.846699244	TP	2	cd4+ccr5-	0	204.09	60.36	12000000.00
Z11151	10/2/15	154.9236111	699.182	2.844590239	TP	2	cd4+ccr5-	0	204.09	60.36	12000000.00
Z11151	10/9/15	161.9229167	586.6275	2.768362418	TP	2	cd4+ccr5-	0	204.09	60.36	12000000.00
Z11151	10/16/15	168.98125	862.8312	2.935925841	TP	2	cd4+ccr5-	0	204.09	60.36	12000000.00
Z11151	11/2/15	186.01875	1272.2476	3.10457164	TP	2	cd4+ccr5-	0	204.09	60.36	12000000.00
Z11151	11/20/15	204.0902778	798.392	2.902216177	TP	2	cd4+ccr5-	0	204.09	60.36	12000000.00
Z11151	11/23/15	206.9541667	1259.4995	3.100197999	TP	2	cd4+ccr5-	0	204.09	60.36	12000000.00
Z11151	11/30/15	214.05	1073.214	3.030686329	TP	2	cd4+ccr5-	0	204.09	60.36	12000000.00
Z11151	12/7/15	221.0590278	1021.1124	3.00907355	TP	2	cd4+ccr5-	0	204.09	60.36	12000000.00
Z11151	12/14/15	228.0083333	1107.9648	3.044525963	TP	2	cd4+ccr5-	0	204.09	60.36	12000000.00
Z11151	12/21/15	234.9701389	927.3	2.96722026	TP	2	cd4+ccr5-	0	204.09	60.36	12000000.00
Z11151	12/28/15	241.9611111	1224.3382	3.0879014	TP	2	cd4+ccr5-	0	204.09	60.36	12000000.00
Z11151	1/4/16	249.0861111	694.0605	2.841397329	TP	2	cd4+ccr5-	0	204.09	60.36	12000000.00
Z11151	1/8/16	253.0680556	1443.6144	3.159451205	TP	2	cd4+ccr5-	0	204.09	60.36	12000000.00
Z11151	1/15/16	260.0229167	1117.584	3.048280176	TP	2	cd4+ccr5-	0	204.09	60.36	12000000.00
Z11151	1/22/16	266.9611111	1281.162	3.107604049	TP	2	cd4+ccr5-	0	204.09	60.36	12000000.00
Z11151	1/29/16	273.9319444	858.3516	2.933665221	TP	2	cd4+ccr5-	0	204.09	60.36	12000000.00
Z11151	2/5/16	280.9326389	1179.6876	3.071767014	TP	2	cd4+ccr5-	0	204.09	60.36	12000000.00
Z11151	2/12/16	288.0118056	1206.4052	3.0814932	TP	2	cd4+ccr5-	0	204.09	60.36	12000000.00
Z11151	2/19/16	294.9527778	820.2348	2.913938191	TP	2	cd4+ccr5-	0	204.09	60.36	12000000.00
Z11151	2/26/16	301.9743056	937.5639	2.972000877	TP	2	cd4+ccr5-	0	204.09	60.36	12000000.00
Z11151	3/11/16	315.9194444	881.4195	2.945182654	TP	2	cd4+ccr5-	0	204.09	60.36	12000000.00
Z11151	3/28/16	333.0145833	898.072	2.953311156	TP	2	cd4+ccr5-	0	204.09	60.36	12000000.00
Z11151	4/30/15	0	81.168	1.909384845	TP	3	cd8+	0	204.09	60.36	12000000.00
Z11151	5/8/15	8.044444444	90.168	1.955052437	TP	3	cd8+	0	204.09	60.36	12000000.00
Z11151	5/15/15	15.00347222	279.95	2.447080472	TP	3	cd8+	0	204.09	60.36	12000000.00
Z11151	5/22/15	21.97152778	232.826	2.367031477	TP	3	cd8+	0	204.09	60.36	12000000.00
Z11151	5/29/15	29.00138889	215.0625	2.33256469	TP	3	cd8+	0	204.09	60.36	12000000.00
Z11151	6/12/15	43.03541667	518	2.71432976	TP	3	cd8+	0	204.09	60.36	12000000.00
Z11151	6/19/15	49.98611111	730.422	2.863573845	TP	3	cd8+	0	204.09	60.36	12000000.00
Z11151	6/26/15	57.02361111	648.41	2.811849704	TP	3	cd8+	0	204.09	60.36	12000000.00
Z11151	7/9/15	69.95347222	908.406	2.958279994	TP	3	cd8+	0	204.09	60.36	12000000.00
Z11151	7/17/15	78.05902778	1054.1124	3.022886922	TP	3	cd8+	0	204.09	60.36	12000000.00
Z11151	7/24/15	84.93958333	1625.7888	3.211064127	TP	3	cd8+	0	204.09	60.36	12000000.00
Z11151	7/31/15	91.90486111	1329.7329	3.123764414	TP	3	cd8+	0	204.09	60.36	12000000.00
Z11151	9/4/15	126.9680556	718.875	2.856653381	TP	3	cd8+	0	204.09	60.36	12000000.00
Z11151	9/11/15	134.0451389	1177.766	3.071059013	TP	3	cd8+	0	204.09	60.36	12000000.00
Z11151	9/18/15	141.0152778	1091.398	3.037983154	TP	3	cd8+	0	204.09	60.36	12000000.00
Z11151	9/25/15	148.1368056	925.704	2.96647214	TP	3	cd8+	0	204.09	60.36	12000000.00
Z11151	10/2/15	154.9236111	813.802	2.910518753	TP	3	cd8+	0	204.09	60.36	12000000.00
Z11151	10/9/15	161.9229167	840.378	2.924474675	TP	3	cd8+	0	204.09	60.36	12000000.00
Z11151	10/16/15	168.98125	1118.6112	3.048679163	TP	3	cd8+	0	204.09	60.36	12000000.00
Z11151	11/2/15	186.01875	1746.1212	3.242074385	TP	3	cd8+	0	204.09	60.36	12000000.00
Z11151	11/20/15	204.0902778	778.4322	2.891220792	TP	3	cd8+	0	204.09	60.36	12000000.00
Z11151	11/23/15	206.9541667	1364.8235	3.135076492	TP	3	cd8+	0	204.09	60.36	12000000.00
Z11151	11/30/15	214.05	1063.368	3.026683587	TP	3	cd8+	0	204.09	60.36	12000000.00
Z11151	12/7/15	221.0590278	966.834	2.985351915	TP	3	cd8+	0	204.09	60.36	12000000.00
Z11151	12/14/15	228.0083333	1183.8528	3.073297706	TP	3	cd8+	0	204.09	60.36	12000000.00
Z11151	12/21/15	234.9701389	1102.2	3.042260407	TP	3	cd8+	0	204.09	60.36	12000000.00
Z11151	12/28/15	241.9611111	1195.9595	3.077716473	TP	3	cd8+	0	204.09	60.36	12000000.00
Z11151	1/4/16	249.0861111	706.237	2.848950467	TP	3	cd8+	0	204.09	60.36	12000000.00
Z11151	1/8/16	253.0680556	1644.624	3.216066624	TP	3	cd8+	0	204.09	60.36	12000000.00
Z11151	1/15/16	260.0229167	1564.6176	3.194408211	TP	3	cd8+	0	204.09	60.36	12000000.00
Z11151	1/22/16	266.9611111	1775.9556	3.249432104	TP	3	cd8+	0	204.09	60.36	12000000.00
Z11151	1/29/16	273.9319444	1228.0536	3.089217323	TP	3	cd8+	0	204.09	60.36	12000000.00
Z11151	2/5/16	280.9326389	1660.932	3.220351852	TP	3	cd8+	0	204.09	60.36	12000000.00
Z11151	2/12/16	288.0118056	1480.7716	3.170488076	TP	3	cd8+	0	204.09	60.36	12000000.00
Z11151	2/19/16	294.9527778	1260.534	3.100554564	TP	3	cd8+	0	204.09	60.36	12000000.00
Z11151	2/26/16	301.9743056	1267.2567	3.102864596	TP	3	cd8+	0	204.09	60.36	12000000.00
Z11151	3/11/16	315.9194444	829.4013	2.918764712	TP	3	cd8+	0	204.09	60.36	12000000.00
Z11151	3/28/16	333.0145833	804.286	2.905410509	TP	3	cd8+	0	204.09	60.36	12000000.00
Z11151	11/2/15	186.01875	2.31	1.564037383	TP	7	dCCR5	0	204.09	60.36	12000000.00
Z11151	3/11/16	315.9194444	1.69	1.241412037	TP	7	dCCR5	0	204.09	60.36	12000000.00
Z11151	4/30/15	0	30	1.477121255	TP	4	VL	1	204.09	60.36	12000000.00
Z11151	5/8/15	8.044444444	30	1.477121255	TP	4	VL	1	204.09	60.36	12000000.00
Z11151	5/15/15	15.00347222	30	1.477121255	TP	4	VL	1	204.09	60.36	12000000.00
Z11151	5/22/15	21.97152778	30	1.477121255	TP	4	VL	1	204.09	60.36	12000000.00
Z11151	5/29/15	29.00138889	30	1.477121255	TP	4	VL	1	204.09	60.36	12000000.00
Z11151	6/12/15	43.03541667	30	1.477121255	TP	4	VL	1	204.09	60.36	12000000.00
Z11151	6/19/15	49.98611111	30	1.477121255	TP	4	VL	1	204.09	60.36	12000000.00
Z11151	6/26/15	57.02361111	30	1.477121255	TP	4	VL	1	204.09	60.36	12000000.00
Z11151	7/9/15	69.95347222	30	1.477121255	TP	4	VL	1	204.09	60.36	12000000.00
Z11151	7/17/15	78.05902778	30	1.477121255	TP	4	VL	1	204.09	60.36	12000000.00
Z11151	7/24/15	84.93958333	30	1.477121255	TP	4	VL	1	204.09	60.36	12000000.00
Z11151	7/31/15	91.90486111	30	1.477121255	TP	4	VL	1	204.09	60.36	12000000.00
Z11151	9/4/15	126.9680556	30	1.477121255	TP	4	VL	1	204.09	60.36	12000000.00
Z11151	9/11/15	134.0451389	30	1.477121255	TP	4	VL	1	204.09	60.36	12000000.00
Z11151	9/18/15	141.0152778	30	1.477121255	TP	4	VL	1	204.09	60.36	12000000.00
Z11151	9/25/15	148.1368056	30	1.477121255	TP	4	VL	1	204.09	60.36	12000000.00
Z11151	10/2/15	154.9236111	30	1.477121255	TP	4	VL	1	204.09	60.36	12000000.00
Z11151	10/9/15	161.9229167	30	1.477121255	TP	4	VL	1	204.09	60.36	12000000.00
Z11151	10/16/15	168.98125	30	1.477121255	TP	4	VL	1	204.09	60.36	12000000.00
Z11151	11/2/15	186.01875	30	1.477121255	TP	4	VL	1	204.09	60.36	12000000.00
Z11151	11/20/15	204.0902778	30	1.477121255	TP	4	VL	1	204.09	60.36	12000000.00
Z11151	11/23/15	206.9541667	30	1.477121255	TP	4	VL	1	204.09	60.36	12000000.00
Z11151	11/30/15	214.05	30	1.477121255	TP	4	VL	1	204.09	60.36	12000000.00
Z11151	12/7/15	221.0590278	275	2.439332694	TP	4	VL	0	204.09	60.36	12000000.00
Z11151	12/14/15	228.0083333	1969	3.294245716	TP	4	VL	0	204.09	60.36	12000000.00
Z11151	12/21/15	234.9701389	11896	4.075400956	TP	4	VL	0	204.09	60.36	12000000.00
Z11151	12/28/15	241.9611111	18068	4.256910082	TP	4	VL	0	204.09	60.36	12000000.00
Z11151	1/4/16	249.0861111	20737	4.316745928	TP	4	VL	0	204.09	60.36	12000000.00
Z11151	1/8/16	253.0680556	24156	4.383025021	TP	4	VL	0	204.09	60.36	12000000.00
Z11151	1/15/16	260.0229167	298945	5.475591294	TP	4	VL	0	204.09	60.36	12000000.00
Z11151	1/22/16	266.9611111	239556	5.379407053	TP	4	VL	0	204.09	60.36	12000000.00
Z11151	1/29/16	273.9319444	119926	5.078913349	TP	4	VL	0	204.09	60.36	12000000.00
Z11151	2/5/16	280.9326389	16716	4.223132362	TP	4	VL	0	204.09	60.36	12000000.00
Z11151	2/12/16	288.0118056	71530	4.854488225	TP	4	VL	0	204.09	60.36	12000000.00
Z11151	2/19/16	294.9527778	123446	5.091477022	TP	4	VL	0	204.09	60.36	12000000.00
Z11151	2/26/16	301.9743056	206807	5.315565235	TP	4	VL	0	204.09	60.36	12000000.00
Z11151	3/11/16	315.9194444	20002	4.301073423	TP	4	VL	0	204.09	60.36	12000000.00
Z11151	3/28/16	333.0145833	10652	4.027431158	TP	4	VL	0	204.09	60.36	12000000.00
Z12420	10/29/15	0	5.46	0.737192643	TP	1	cd4+ccr5+	0	200.05	54.24	4820000.00
Z12420	11/6/15	8.052777778	6.083	0.784117816	TP	1	cd4+ccr5+	0	200.05	54.24	4820000.00
Z12420	11/13/15	15.04583333	63.504	1.802801082	TP	1	cd4+ccr5+	0	200.05	54.24	4820000.00
Z12420	11/20/15	22.17638889	53.298	1.726710912	TP	1	cd4+ccr5+	0	200.05	54.24	4820000.00
Z12420	12/4/15	36.04930556	55.86	1.747100931	TP	1	cd4+ccr5+	0	200.05	54.24	4820000.00
Z12420	12/11/15	43.01180556	75.922	1.88036764	TP	1	cd4+ccr5+	0	200.05	54.24	4820000.00
Z12420	12/18/15	50.04930556	123.1956	2.090595197	TP	1	cd4+ccr5+	0	200.05	54.24	4820000.00
Z12420	1/7/16	70.09791667	78.1144	1.892731101	TP	1	cd4+ccr5+	0	200.05	54.24	4820000.00
Z12420	1/15/16	78.10902778	39.936	1.601364564	TP	1	cd4+ccr5+	0	200.05	54.24	4820000.00
Z12420	1/22/16	85.04791667	70.0224	1.845236992	TP	1	cd4+ccr5+	0	200.05	54.24	4820000.00
Z12420	1/29/16	92.01944444	65.274	1.814740227	TP	1	cd4+ccr5+	0	200.05	54.24	4820000.00
Z12420	2/5/16	99.01944444	104.728	2.02006281	TP	1	cd4+ccr5+	0	200.05	54.24	4820000.00
Z12420	2/12/16	106.0944444	66.738	1.824373188	TP	1	cd4+ccr5+	0	200.05	54.24	4820000.00
Z12420	2/19/16	113.0402778	198.561	2.297893951	TP	1	cd4+ccr5+	0	200.05	54.24	4820000.00
Z12420	2/26/16	120.0569444	77.256	1.887932218	TP	1	cd4+ccr5+	0	200.05	54.24	4820000.00
Z12420	3/18/16	141.025	74.0962	1.869795936	TP	1	cd4+ccr5+	0	200.05	54.24	4820000.00
Z12420	4/5/16	158.9638889	48.5088	1.685820531	TP	1	cd4+ccr5+	0	200.05	54.24	4820000.00
Z12420	5/16/16	200.0479167	152.9088	2.18443248	TP	1	cd4+ccr5+	0	200.05	54.24	4820000.00
Z12420	5/23/16	207.0465278	535.2816	2.728582315	TP	1	cd4+ccr5+	0	200.05	54.24	4820000.00
Z12420	5/31/16	215.0381944	63.2604	1.801131934	TP	1	cd4+ccr5+	0	200.05	54.24	4820000.00
Z12420	6/6/16	221.0645833	76.032	1.880996415	TP	1	cd4+ccr5+	0	200.05	54.24	4820000.00
Z12420	6/13/16	227.8861111	33.012	1.518671836	TP	1	cd4+ccr5+	0	200.05	54.24	4820000.00
Z12420	6/20/16	235.05625	76.13	1.88155583	TP	1	cd4+ccr5+	0	200.05	54.24	4820000.00
Z12420	6/27/16	242.1131944	38.752	1.588294121	TP	1	cd4+ccr5+	0	200.05	54.24	4820000.00
Z12420	7/11/16	256.1361111	75.5568	1.878273556	TP	1	cd4+ccr5+	0	200.05	54.24	4820000.00
Z12420	7/18/16	263.08125	88.4988	1.946937382	TP	1	cd4+ccr5+	0	200.05	54.24	4820000.00
[truncated: 335 more rows]
[truncated: 1 more columns]
