# Supplementary material for: Thresholds for post-rebound SHIV control after CCR5 gene-edited autologous hematopoietic cell transplantation
Source: eLife. 2021 Jan 12;10:e57646. doi: 10.7554/eLife.57646 (PMC7803377; doi:10.7554/eLife.57646)
Supplement: Figure 3—source data 5. [file elife-57646-fig3-data5.zip › Figure3sourcedata5.txt]

parameter	value	se_lin	rse_lin
ke_pop	1
rp_pop	0.0385050741285233	0.00801912341268358	20.8261471875554
rs_pop	0.102878561458822	0.0104714313372423	10.1784387230507
rm_pop	0.0285848457854653	0.0155764704003041	54.4920567954379
re_pop	0.0740855942465655	0.0102114119723619	13.7832625575995
qdns_pop	5.38434744701755	2.00832356306727	37.2992936066877
lambdap_pop	0.00384298115431681	0.00149690238375	38.9515931419162
lambdanss_pop	0.0043326821246077	0.00103872428020569	23.9741631241813
lambdasns_pop	0.0148614318104976	0.00370100551004414	24.903424900351
lambdame_pop	0.0835329422357825	0.0202868987157425	24.2861057838477
log10Kp_pop	8.67316434159875	0.0548323329667973	0.632206779523445
log10Kps_pop	0.17719447024117	0.0334620551361121	18.884367605021
log10Kpm_pop	0.764987526328947	0.224178740094531	29.3048882993334
log10Kpe_pop	0.202288680837375	0.0349236532327654	17.264264657913
log10P0_pop	6.785
log10NS0_pop	7.31624076515436	0.04641074982412	0.634352412856124
log10S0_pop	6.12079436821911	0.0816164949890104	1.33342978180718
log10M0_pop	6.44901327944315	0.116418930084498	1.8052208150291
log10E0_pop	6.83960204944015	0.100308393456892	1.46658230598523
GM_pop	0
beta_GM_Cat_T	1
beta_GM_Cat_TP	1
omega_rp	0.467963595796433	0.106595104151825	22.7785035223539
omega_rs	0.38881773680745	0.0740114247672149	19.0349919154709
omega_re	0.493309922894896	0.0963691824561183	19.5352207574893
omega_lambdanss	0.273332110375493	0.113653954902105	41.5809012508523
omega_lambdasns	0.329155218845101	0.195420873809494	59.3704315232072
omega_log10Kp	0.225999964522213	0.0362975854759171	16.0608810504258
omega_log10Kpm	0.29158009246588	0.0614735879017945	21.0829166634509
omega_log10NS0	0.150194885193695	0.0357824510503634	23.8240143825253
omega_log10S0	0.278960097069058	0.0641917602213853	23.0110904376027
omega_log10M0	0.182333168621925	0.105403452491151	57.8081614485126
omega_log10E0	0.339343878231904	0.0759274975036144	22.3747951191052
corr_log10Kp_log10E0	0.731931228825217	0.161988098948519	22.1316009713804
corr_log10NS0_log10E0	0.985217851067649	0.117848929514674	11.9617127711363
corr_log10NS0_log10Kp	0.604389741559268	0.213644320699209	35.3487668649086
corr_rs_re	0.81468817571416	0.105412172519257	12.9389594278635
a1	0.202777514990099	0.00791791543798151	3.90473048176377
a2	0.156349556523882	0.00605364054534222	3.87186294603755
a3	0.187212247853805	0.00721585273702716	3.85437001037564
a4	0.185882397678642	0.0210367147664816	11.3172172455244
a5	0.210251301755704	0.0253756376572706	12.0691940765034
