# Supplementary material for: Thresholds for post-rebound SHIV control after CCR5 gene-edited autologous hematopoietic cell transplantation
Source: eLife. 2021 Jan 12;10:e57646. doi: 10.7554/eLife.57646 (PMC7803377; doi:10.7554/eLife.57646)
Supplement: Figure 4—source code 1. [file elife-57646-fig4-code1.zip]

Archive with 1 entries (1 files):
- Figure4sourcecode.R.txt
