# Supplementary material for: Thresholds for post-rebound SHIV control after CCR5 gene-edited autologous hematopoietic cell transplantation
Source: eLife. 2021 Jan 12;10:e57646. doi: 10.7554/eLife.57646 (PMC7803377; doi:10.7554/eLife.57646)
Supplement: Figure 4—source code 1. [file elife-57646-fig4-code1.zip › Figure4sourcecode.R.txt]

rm(list = ls())


library(rstudioapi)
###########################
# Reading the data
###########################

setwd(dirname(getActiveDocumentContext()$path ))
data <- read.csv("Figure 4-source data.csv", header=TRUE,stringsAsFactors=FALSE)


##

IDs = unique(data[,"ID"])
ytypes = unique(data[,"ytype_def"])
pchID = c(21,22,23,24,25,21,22,23,24,25,21,22,23,24,25,21,22,23,24,25,21,22)

coloresID = c("steelblue4","slateblue3","navy","lightsteelblue4","dodgerblue2", 
              "salmon4","indianred3","brown2","coral1","chocolate2",
              "aquamarine3","darkolivegreen3","cadetblue4","chartreuse3","forestgreen","seagreen3",
              "palegreen3","springgreen4","darkseagreen4","green4","greenyellow","lightgreen")


counts=1 

animals=c(1:4,6:9,11:16)

nrows = 4
ncolumns =3

par(mfrow = c(nrows,ncolumns),     
    oma = c(0, 0, 0, 0), # 
    mar = c(3.5, 4.5, 0.0, 0.5), 
    mgp = c(2.5, 1, 0),    
    xpd = FALSE)


VLSS_PI = c()
VLSS_ATI = c()
VLnadir_PI = c()
VLnadir_ATI = c()
VLmedian_PI = c()
VLmedian_ATI = c()

VL_ATI_10wks = c()
CCR5p_ATI_10wks = c()
CCR5n_ATI_10wks = c()

CCR5p_Tx =c()
CCR5p_ATI =c()
CCR5n_Tx =c()
CCR5n_ATI =c()

CCR5nc = c()
CCR5pc = c()

##########################
# Plotting Viral load
##########################
for(ID in IDs[animals]){

  ##########################
  # 1. Reading data
  ##########################
  Vdata = 10^as.numeric(data[which(ID==data[,"ID"]& data[,"ytype_def"]=="VL"),"y"])
  tVdata = as.numeric(data[which(ID==data[,"ID"] & data[,"ytype_def"]=="VL"),"time"])

  i = which(IDs %in% ID)
  
  
  ATI = as.numeric(data[which(ID==data[,"ID"] ),10])[1]
  fp100 =as.numeric(data[which(ID==data[,"ID"] ),11])[1]
  ART = as.numeric(data[which(ID==data[,"ID"] ),12])[1]
  Transplant = as.numeric(data[which(ID==data[,"ID"] ),13])[1]
  Tx = as.numeric(data[which(ID==data[,"ID"] ),14])[1]
  
  indexTx = which.min(abs(tVdata-Transplant))-1
  indexART = which.min(abs(tVdata-ART))-1
  indexATI = which.min(abs(tVdata-ATI))
  indexEnd = length(tVdata)
  indexPeakPI = which.max(Vdata[1:indexART])
  indexPeakATI = which.max(Vdata[indexART:indexEnd])+indexART-1
  
  VLmedian_PI = c(VLmedian_PI,median(Vdata[indexPeakPI:indexART]))
  VLSS_PI = c(VLSS_PI,Vdata[indexART])
  VLnadir_PI = c(VLnadir_PI,min(Vdata[indexPeakPI:indexART]))
  
  VLmedian_ATI = c(VLmedian_ATI,median(Vdata[indexPeakATI:indexEnd]))
  VLSS_ATI = c(VLSS_ATI,Vdata[indexEnd])
  VLnadir_ATI = c(VLnadir_ATI,min(Vdata[indexPeakATI:indexEnd]))

  indexpost= which.min(abs(tVdata-(ATI+10*7)))
  indexnew = which.min(abs(tVdata-ATI))
  VL_ATI_10wks = rbind(VL_ATI_10wks,Vdata[indexnew:indexpost])

  
  xlabel = ""
  if (i==1){
    ylabel = expression(paste("Copies/mL"))
  }
  else{
    ylabel=""
  }


  if (i==1 || i==6 || i==11){
    plot((tVdata-Transplant)/7,Vdata,
         xlab=xlabel,ylim = range(10^1,10^8),xlim =  c(-65,60),
         ylab=ylabel,bty="n",log="y",
         main="",yaxt="n",xaxt="n",
         cex.main=1.4,cex.axis=1.4,cex.lab=1.4,
         type="o",pch=pchID[i],bg=coloresID[i],
         lwd=1,cex=1.2)
    if (i==6 || i==11) abline(v=0,lty=3)
    abline(v=(ART-Transplant)/7,lty=3)
    abline(v=(ATI-Transplant)/7,lty=3)
    axis(2,at=c(10,1e3,1e5,1e7),labels=expression(bold("10"),bold("10"^"3"),bold("10"^"5"),bold("10"^"7")),
         cex.axis=1.4,font=2,lwd=2)#,las=1)
    axis(1,at=axTicks(1),labels=as.character(axTicks(1)),cex.axis=1.4,font=2,lwd=2,las=1)
    
    text(-50,10^7.8,"Pre-ART",cex=1.2,font=2,lwd=2)
    if (i==1 || i==6){
      text(30,10^7.8,"ATI",cex=1.2,font=2,lwd=2)
      
    }
    else{
      text(39,10^7.8,"ATI",cex=1.2,font=2,lwd=2)
    }
    if (i==6 || i==11) text(5,10^7.8,"Tx",cex=1.2,font=2,lwd=2)
  }
  else{
    points((tVdata-Transplant)/7,Vdata,pch=pchID[i], type="o",bg=coloresID[i],lwd=1,cex=1.2)
    
  }
}

##########################
# Plotting CCR5+
##########################
for(ID in IDs[animals]){
  
  ##########################
  # 1. Reading data
  ##########################

  #Cd4+CCR5+
  CD4CCR5pd = 10^as.numeric(data[which(ID==data[,"ID"]& data[,"ytype_def"]=="cd4+ccr5+"),"y"])
  tCD4CCR5pd = as.numeric(data[which(ID==data[,"ID"] & data[,"ytype_def"]=="cd4+ccr5+"),"time"])

  
  i = which(IDs %in% ID)
  
  
  ATI = as.numeric(data[which(ID==data[,"ID"] ),10])[1]
  fp100 =as.numeric(data[which(ID==data[,"ID"] ),11])[1]
  ART = as.numeric(data[which(ID==data[,"ID"] ),12])[1]
  Transplant = as.numeric(data[which(ID==data[,"ID"] ),13])[1]
  Tx = as.numeric(data[which(ID==data[,"ID"] ),14])[1]
  
  indexTx = which.min(abs(tCD4CCR5pd-Transplant))-1
  indexART = which.min(abs(tCD4CCR5pd-ART))-1
  indexATI = which.min(abs(tCD4CCR5pd-ATI))
  indexEnd = length(tCD4CCR5pd)
  indexPeakPI = which.max(Vdata[1:indexART])
  indexPeakATI = which.max(Vdata[indexART:indexEnd])+indexART-1
  
  
  if(i==1) {
    CCR5p_Tx =c(CCR5p_Tx,CD4CCR5pd[1])
    }
  else{
    if(i==6){
      CCR5p_Tx =c(CCR5p_Tx,NA)
    }
    else{
      CCR5p_Tx =c(CCR5p_Tx,CD4CCR5pd[indexTx])
    }
    
  }
  CCR5p_ATI =c(CCR5p_ATI,CD4CCR5pd[indexATI])
  
  
  indexpost= which.min(abs(tCD4CCR5pd-(ATI+10*7)))
  indexnew = which.min(abs(tCD4CCR5pd-ATI))
  
  CCR5pc = c(CCR5pc,max(CD4CCR5pd[indexnew]-CD4CCR5pd[indexnew:indexpost]))
  CCR5p_ATI_10wks = rbind(CCR5p_ATI_10wks,CD4CCR5pd[indexnew:indexpost])
  
  xlabel=""
  
  if (i==1 ){
    ylabel = expression(paste("CD4"^"+","CCR5"^"+"," T cells/",mu,"L"))
  }
  else{
    ylabel=""
  }
  
  
  if (i==1 || i==6 || i==11){
    plot((tCD4CCR5pd-Transplant)/7,CD4CCR5pd,
         xlab=xlabel,ylim = range(10^0,1500),xlim =c(-65,60),
         ylab=ylabel,bty="n",log="y",
         main="",yaxt="n",xaxt="n",
         type="o",cex.main=1.4,cex.axis=1.4,cex.lab=1.4,pch=pchID[i],bg=coloresID[i],
         lwd=1)
    if (i==6 || i==11)abline(v=0,lty=3)
    abline(v=(ART-Transplant)/7,lty=3)
    abline(v=(ATI-Transplant)/7,lty=3)
    
    axis(2,at=c(1,10,100,1000),labels=expression(bold("1"),bold("10"),bold("10"^"2"),bold("10"^"3")),
         cex.axis=1.4,font=2,lwd=2)#,las=1)
    
    atx <- axTicks(1)
    axis(1,at=atx,labels=as.character(atx),cex.axis=1.4,font=2,lwd=2,las=1)
    
    text(-50,10^3.2,"Pre-ART",cex=1.2,font=2,lwd=2)
    if (i==1 || i==6){
      text(30,10^3.2,"ATI",cex=1.2,font=2,lwd=2)
    }
    else{
      text(39,10^3.2,"ATI",cex=1.2,font=2,lwd=2)
    }
    if (i==6 || i==11) text(5,10^3.2,"Tx",cex=1.2,font=2,lwd=2)
  }
  else{
    points((tCD4CCR5pd-Transplant)/7,CD4CCR5pd,pch=pchID[i], type="o",bg=coloresID[i],lwd=1,cex=1.2)
    
  }
}

##########################
# Plotting CCR5-
##########################
for(ID in IDs[animals]){#[c(6:9,11:16)]){
  
  ##########################
  # 1. Reading data
  ##########################
  

  CD4CCR5nd = 10^as.numeric(data[which(ID==data[,"ID"]& data[,"ytype_def"]=="cd4+ccr5-"),"y"])
  tCD4CCR5nd = as.numeric(data[which(ID==data[,"ID"] & data[,"ytype_def"]=="cd4+ccr5-"),"time"])
  
  
  i = which(IDs %in% ID)
  
  
  ATI = as.numeric(data[which(ID==data[,"ID"] ),10])[1]
  fp100 =as.numeric(data[which(ID==data[,"ID"] ),11])[1]
  ART = as.numeric(data[which(ID==data[,"ID"] ),12])[1]
  Transplant = as.numeric(data[which(ID==data[,"ID"] ),13])[1]
  Tx = as.numeric(data[which(ID==data[,"ID"] ),14])[1]
  
  indexTx = which.min(abs(tCD4CCR5pd-Transplant))-1
  indexART = which.min(abs(tCD4CCR5pd-ART))-1
  indexATI = which.min(abs(tCD4CCR5pd-ATI))
  indexEnd = length(tCD4CCR5pd)
  indexPeakPI = which.max(Vdata[1:indexART])
  indexPeakATI = which.max(Vdata[indexART:indexEnd])+indexART-1
  
  
  if(i==1) {
    CCR5n_Tx =c(CCR5n_Tx,CD4CCR5nd[1])
  }
  else{
    if(i==6){
      CCR5n_Tx =c(CCR5n_Tx,NA)
    }
    else{
      CCR5n_Tx =c(CCR5n_Tx,CD4CCR5nd[indexTx])
    }
    
  }
  CCR5n_ATI =c(CCR5n_ATI,CD4CCR5nd[indexATI])
  
  indexpost= which.min(abs(tCD4CCR5nd-(ATI+10*7)))
  indexnew = which.min(abs(tCD4CCR5nd-ATI))
  
  CCR5nc = c(CCR5nc,max(CD4CCR5nd[indexnew]-CD4CCR5nd[indexnew:indexpost]))
  CCR5n_ATI_10wks = rbind(CCR5n_ATI_10wks,CD4CCR5nd[indexnew:indexpost])
  if (i==1 ){
    xlabel = "Weeks relative to transplant"
  }
  else{
    xlabel="Weeks after transplant"
  }
  
  
  if (i==1 ){
    ylabel = expression(paste("CD4"^"+","CCR5"^"-"," T cells/",mu,"L"))
  }
  else{
    ylabel=""
  }
  
  
  if (i==1 || i==6 || i==11){
    plot((tCD4CCR5nd-Transplant)/7,CD4CCR5nd,
         xlab=xlabel,ylim = range(10^1,15000),xlim =c(-65,60),
         ylab=ylabel,bty="n",log="y",
         main="",yaxt="n",xaxt="n",
         type="o",cex.main=1.4,cex.axis=1.4,cex.lab=1.4,pch=pchID[i],bg=coloresID[i],
         lwd=1)
    if (i==6 || i==11)abline(v=0,lty=3)
    abline(v=(ART-Transplant)/7,lty=3)
    abline(v=(ATI-Transplant)/7,lty=3)
    
    axis(2,at=c(10,100,1000,10000),labels=expression(bold("10"),bold("10"^"2"),bold("10"^"3"),bold("10"^"4")),
         cex.axis=1.4,font=2,lwd=2)#,las=1)
    axis(1,at=axTicks(1),labels=as.character(axTicks(1)),cex.axis=1.4,font=2,lwd=2,las=1)
    
    text(-50,10^3.8,"Pre-ART",cex=1.2,font=2,lwd=2)
    if (i==1 || i==6){
      text(30,10^3.8,"ATI",cex=1.2,font=2,lwd=2)
    }
    else{
      text(39,10^3.8,"ATI",cex=1.2,font=2,lwd=2)
    }
    if (i==6 || i==11) text(5,10^3.8,"Tx",cex=1.2,font=2,lwd=2)
  }
  else{
    points((tCD4CCR5nd-Transplant)/7,CD4CCR5nd,pch=pchID[i], type="o",bg=coloresID[i],lwd=1,cex=1.2)
    
  }
}


VLSS_change =VLSS_ATI/VLSS_PI
VLNadir_change =VLnadir_ATI/VLnadir_PI
VLMedian_change =VLmedian_ATI/VLmedian_PI
CCR5p_change =CCR5p_ATI/CCR5p_Tx
CCR5n_change =CCR5n_ATI/CCR5n_Tx
CCR5pc[4]=1
CCR5nc[4]=1


###########################
# Boxplot final viral load
############################

boxplot(VLSS_change[1:4],
        VLSS_change[5:8],
        VLSS_change[9:14],
        ylim=c(10^-1.3,10^4),frame=F,boxwex=0.5,log="y",
        boxlty = 0, whisklty = 1, staplelwd = 1, outpch = 3, outcex = 1, medcol = "gray1",col="gray90",
        xlab ="", ylab="Ratio ATI vs Pre-ART",#"Copies/mL",
        xaxt = 'n',yaxt="n",bty="n",
        cex.main=1.4,cex.axis=1.4,cex.lab=1.4)#,
abline(h=1,lty=3)
axis(2,at=c(10^-1,10^1,10^3),labels=expression(bold("10"^"-1"),bold("10"^"1"),bold("10"^"3")),cex.axis=1.4,lwd=2)
axis(1,at=1:3,labels= expression(bold("Control"),bold("WT"),paste(bold(Delta),bold("CCR5"))),cex.axis=1.4,lwd=2,font=2)
for ( k in 1:8){
  stripchart(VLSS_change[k], frame=F, at = ((k-1)%/%4)+1, add = T, bg = coloresID[animals[k]], pch=pchID[animals[k]], 
             vertical = T, lwd=1,  method = "jitter",jitter = 0.2,cex=1.5) 
}

for ( k in 9:14){
  stripchart(VLSS_change[k], frame=F, at = 3, add = T,  bg = coloresID[animals[k]], pch=pchID[animals[k]],
             vertical = T, lwd=1,  method = "jitter",jitter = 0.2,cex=1.5) 
}
text(2, 10^3.7,"Final viral load",font=2,cex=1.4)

# MW tests with Bonferroni correction
VLSSwg = pairwise.wilcox.test(c(VLSS_change[1:4], VLSS_change[5:8],VLSS_change[9:14]),
                              c(rep(1,4),rep(2,4),rep(3,6)), 
                              p.adjust.method = "bonferroni",alternative="greater")

VLSSwl = pairwise.wilcox.test(c(VLSS_change[1:4], VLSS_change[5:8],VLSS_change[9:14]),
                              c(rep(1,4),rep(2,4),rep(3,6)), 
                              p.adjust.method = "bonferroni",alternative="less")


###########################
# Boxplot nadir viral load
############################

boxplot(VLNadir_change[1:4],
        VLNadir_change[5:8],
        VLNadir_change[9:14],
        ylim=c(10^-1.3,10^4),frame=F,boxwex=0.5,log="y",
        boxlty = 0, whisklty = 1, staplelwd = 1, outpch = 3, outcex = 1, medcol = "gray1",col="gray90",
        xlab ="", ylab="",#"Copies/mL",
        xaxt = 'n',yaxt="n",bty="n",
        cex.main=1.4,cex.axis=1.4,cex.lab=1.4)#,
abline(h=1,lty=3)
axis(2,at=c(10^-1,10^1,10^3),labels=expression(bold("10"^"-1"),bold("10"^"1"),bold("10"^"3")),cex.axis=1.4,lwd=2)
axis(1,at=1:3,labels= expression(bold("Control"),bold("WT"),paste(bold(Delta),bold("CCR5"))),cex.axis=1.4,lwd=2,font=2)
for ( k in 1:8){
  stripchart(VLNadir_change[k], frame=F, at = ((k-1)%/%4)+1, add = T, bg = coloresID[animals[k]], pch=pchID[animals[k]],
             vertical = T, lwd=1,  method = "jitter",jitter = 0.2,cex=1.5)
}

for ( k in 9:14){
  stripchart(VLNadir_change[k], frame=F, at = 3, add = T,  bg = coloresID[animals[k]], pch=pchID[animals[k]],
             vertical = T, lwd=1,  method = "jitter",jitter = 0.2,cex=1.5)
}
text(2, 10^3.7,"Nadir viral load",font=2,cex=1.4)

# MW tests with Bonferroni correction
VLNadirwg = pairwise.wilcox.test(c(VLNadir_change[1:4], VLNadir_change[5:8],VLNadir_change[9:14]),
                                 c(rep(1,4),rep(2,4),rep(3,6)),
                                 p.adjust.method = "bonferroni",alternative="greater")

VLNadirwl = pairwise.wilcox.test(c(VLNadir_change[1:4], VLNadir_change[5:8],VLNadir_change[9:14]),
                                 c(rep(1,4),rep(2,4),rep(3,6)),
                                 p.adjust.method = "bonferroni",alternative="less")


###########################
# Boxplot median viral load
############################
boxplot(VLMedian_change[1:4],
        VLMedian_change[5:8],
        VLMedian_change[9:14],
        ylim=c(10^-1.3,10^4),frame=F,boxwex=0.5,log="y",
        boxlty = 0, whisklty = 1, staplelwd = 1, outpch = 3, outcex = 1, medcol = "gray1",col="gray90",
        xlab ="", ylab="",#"Copies/mL",
        xaxt = 'n',yaxt="n",bty="n",
        cex.main=1.4,cex.axis=1.4,cex.lab=1.4)#,
abline(h=1,lty=3)
axis(2,at=c(10^-1,10^1,10^3),labels=expression(bold("10"^"-1"),bold("10"^"1"),bold("10"^"3")),cex.axis=1.4,lwd=2)
axis(1,at=1:3,labels= expression(bold("Control"),bold("WT"),paste(bold(Delta),bold("CCR5"))),cex.axis=1.4,lwd=2,font=2)
for ( k in 1:8){
  stripchart(VLMedian_change[k], frame=F, at = ((k-1)%/%4)+1, add = T, bg = coloresID[animals[k]], pch=pchID[animals[k]],
             vertical = T, lwd=1,  method = "jitter",jitter = 0.2,cex=1.5)
}

for ( k in 9:14){
  stripchart(VLMedian_change[k], frame=F, at = 3, add = T,  bg = coloresID[animals[k]], pch=pchID[animals[k]],
             vertical = T, lwd=1,  method = "jitter",jitter = 0.2,cex=1.5)
}
text(2, 10^3.6,"Median viral load",font=2,cex=1.4)

# MW tests with Bonferroni correction
VLMedianwg = pairwise.wilcox.test(c(VLMedian_change[1:4], VLMedian_change[5:8],VLMedian_change[9:14]),
                                 c(rep(1,4),rep(2,4),rep(3,6)),
                                 p.adjust.method = "bonferroni",alternative="greater")

VLMedianwl = pairwise.wilcox.test(c(VLMedian_change[1:4], VLMedian_change[5:8],VLMedian_change[9:14]),
                                 c(rep(1,4),rep(2,4),rep(3,6)),
                                 p.adjust.method = "bonferroni",alternative="less")


nrows = 1
ncolumns =2

par(mfrow = c(nrows,ncolumns),     
    oma = c(0, 0, 0, 0), # 
    mar = c(3.5, 4.5, 0.0, 0.5), 
    mgp = c(2.5, 1, 0),    
    xpd = FALSE)

###########################
# Boxplot CCR5+ nadir ratio
############################

boxplot(-CCR5pc[1:4],
        -CCR5pc[5:8],
        -CCR5pc[9:14],
        ylim=c(-270,30),frame=F,boxwex=0.5,#log="y",
        boxlty = 0, whisklty = 1, staplelwd = 1, outpch = 3, outcex = 1, medcol = "gray1",col="gray90",
        xlab ="", ylab=expression(paste("norm. nadir post-ATI (cells/",mu,"L)")),
        xaxt = 'n',yaxt="n",bty="n",
        cex.main=1.0,cex.axis=1.0,cex.lab=1.0)#,

axis(2,at=c(0,-50,-100,-150,-200,-250),labels=c("0","-50","-100","-150","-200","-250"),cex.axis=1.0,lwd=2,font=2)
axis(1,at=1:3,labels= expression(bold("Control"),bold("WT"),paste(bold(Delta),bold("CCR5"))),cex.axis=1.0,lwd=2,font=2)
for ( k in 1:8){
  stripchart(-CCR5pc[k], frame=F, at = ((k-1)%/%4)+1, add = T, bg = coloresID[animals[k]], pch=pchID[animals[k]],
             vertical = T, lwd=1,  method = "jitter",jitter = 0.2,cex=1.0)
}

for ( k in 9:14){
  stripchart(-CCR5pc[k], frame=F, at = 3, add = T,  bg = coloresID[animals[k]], pch=pchID[animals[k]],
             vertical = T, lwd=1,  method = "jitter",jitter = 0.2,cex=1.0)
}
text(2,20,expression(paste(bold("CD4"^"+"),bold("CCR5"^"+"),bold(" ratio"))),font=2,cex=1.0)
text(0.5, 20,"A.",font=2,cex=1.0)

# MW tests with Bonferroni correction
CCR5pcwg = pairwise.wilcox.test(c(CCR5pc[1:4], CCR5pc[5:8],CCR5pc[9:14]),
                               c(rep(1,4),rep(2,4),rep(3,6)),
                               p.adjust.method = "bonferroni",alternative="greater")

CCR5pcwl = pairwise.wilcox.test(c(CCR5pc[1:4], CCR5pc[5:8],CCR5pc[9:14]),
                               c(rep(1,4),rep(2,4),rep(3,6)),
                               p.adjust.method = "bonferroni",alternative="less")


###########################
# Boxplot CCR5+ nadir ratio
############################
boxplot(-CCR5nc[1:4],
        -CCR5nc[5:8],
        -CCR5nc[9:14],
        ylim=c(-800,100),frame=F,boxwex=0.5,#log="y",
        boxlty = 0, whisklty = 1, staplelwd = 1, outpch = 3, outcex = 1, medcol = "gray1",col="gray90",
        xlab ="", ylab=expression(paste("norm. nadir post-ATI (cells/",mu,"L)")),
        xaxt = 'n',yaxt="n",bty="n",
        cex.main=1.0,cex.axis=1.0,cex.lab=1.0)#,

axis(2,at=c(0,-200,-400,-600,-800),labels=c(0,-200,-400,-600,-800),cex.axis=1.0,lwd=2,font=2)
axis(1,at=1:3,labels= expression(bold("Control"),bold("WT"),paste(bold(Delta),bold("CCR5"))),cex.axis=1.0,lwd=2,font=2)
for ( k in 1:8){
  stripchart(-CCR5nc[k], frame=F, at = ((k-1)%/%4)+1, add = T, bg = coloresID[animals[k]], pch=pchID[animals[k]],
             vertical = T, lwd=1,  method = "jitter",jitter = 0.2,cex=1.0)
}

for ( k in 9:14){
  stripchart(-CCR5nc[k], frame=F, at = 3, add = T,  bg = coloresID[animals[k]], pch=pchID[animals[k]],
             vertical = T, lwd=1,  method = "jitter",jitter = 0.2,cex=1.0)
}
text(2, 60,expression(paste(bold("CD4"^"+"),bold("CCR5"^"-"),bold(" ratio"))),font=2,cex=1.0)

text(0.5, 60,"B.",font=2,cex=1.0)

# MW tests with Bonferroni correction
CCR5ncwg = pairwise.wilcox.test(c(CCR5nc[1:4], CCR5nc[5:8],CCR5nc[9:14]),
                                c(rep(1,4),rep(2,4),rep(3,6)),
                                p.adjust.method = "bonferroni",alternative="greater")

CCR5ncwl = pairwise.wilcox.test(c(CCR5nc[1:4], CCR5nc[5:8],CCR5nc[9:14]),
                                c(rep(1,4),rep(2,4),rep(3,6)),
                                p.adjust.method = "bonferroni",alternative="less")
