# Supplementary material for: Thresholds for post-rebound SHIV control after CCR5 gene-edited autologous hematopoietic cell transplantation
Source: eLife. 2021 Jan 12;10:e57646. doi: 10.7554/eLife.57646 (PMC7803377; doi:10.7554/eLife.57646)
Supplement: Figure 4—source data 1. [file elife-57646-fig4-data1.zip › Figure4sourcedata.csv]

ID	Dates	time	data	y	Cat	ytype	ytype_def	cens	X_ATI	X_fp100	X_ART	X_transplant	X_Tx	AMT	ADM	TINF
Z09087	6/7/13	391.9756944	136.75	2.135927335	NT	1	cd4+ccr5+	0	546.03	0.00	182.1451389	384.13	0.00	.	.	.
Z09087	6/14/13	399.0456944	106.2	2.026124517	NT	1	cd4+ccr5+	0	546.03	0.00	182.1451389	384.13	0.00	.	.	.
Z09087	6/21/13	406.0556944	91.27	1.960328051	NT	1	cd4+ccr5+	0	546.03	0.00	182.1451389	384.13	0.00	.	.	.
Z09087	7/5/13	420.0056944	108.54	2.035589817	NT	1	cd4+ccr5+	0	546.03	0.00	182.1451389	384.13	0.00	.	.	.
Z09087	7/19/13	434.0056944	109.46	2.039255444	NT	1	cd4+ccr5+	0	546.03	0.00	182.1451389	384.13	0.00	.	.	.
Z09087	7/25/13	439.7756944	97.52	1.989093693	NT	1	cd4+ccr5+	0	546.03	0.00	182.1451389	384.13	0.00	.	.	.
Z09087	8/2/13	448.0956944	82.5	1.916453949	NT	1	cd4+ccr5+	0	546.03	0.00	182.1451389	384.13	0.00	.	.	.
Z09087	8/9/13	455.1156944	108.09	2.033785517	NT	1	cd4+ccr5+	0	546.03	0.00	182.1451389	384.13	0.00	.	.	.
Z09087	8/16/13	462.1256944	102.43	2.010427173	NT	1	cd4+ccr5+	0	546.03	0.00	182.1451389	384.13	0.00	.	.	.
Z09087	8/23/13	469.0256944	79.76	1.901785145	NT	1	cd4+ccr5+	0	546.03	0.00	182.1451389	384.13	0.00	.	.	.
Z09087	8/30/13	476.0256944	115.53	2.062694773	NT	1	cd4+ccr5+	0	546.03	0.00	182.1451389	384.13	0.00	.	.	.
Z09087	9/27/13	503.9956944	104.11	2.017492446	NT	1	cd4+ccr5+	0	546.03	0.00	182.1451389	384.13	0.00	.	.	.
Z09087	10/4/13	510.9856944	109.37	2.038898212	NT	1	cd4+ccr5+	0	546.03	0.00	182.1451389	384.13	0.00	.	.	.
Z09087	10/11/13	518.0056944	127.44	2.105305763	NT	1	cd4+ccr5+	0	546.03	0.00	182.1451389	384.13	0.00	.	.	.
Z09087	10/18/13	525.0156944	96.85	1.986099625	NT	1	cd4+ccr5+	0	546.03	0.00	182.1451389	384.13	0.00	.	.	.
Z09087	10/25/13	532.0256944	104.72	2.020029634	NT	1	cd4+ccr5+	0	546.03	0.00	182.1451389	384.13	0.00	.	.	.
Z09087	11/1/13	539.0556944	94.23	1.974189191	NT	1	cd4+ccr5+	0	546.03	0.00	182.1451389	384.13	0.00	.	.	.
Z09087	11/8/13	546.0256944	105.71	2.024116073	NT	1	cd4+ccr5+	0	546.03	0.00	182.1451389	384.13	0.00	.	.	.
Z09087	11/15/13	553.0656944	91.08	1.959423022	NT	1	cd4+ccr5+	0	546.03	0.00	182.1451389	384.13	0.00	.	.	.
Z09087	11/22/13	560.0156944	62.1	1.7930916	NT	1	cd4+ccr5+	0	546.03	0.00	182.1451389	384.13	0.00	.	.	.
Z09087	12/6/13	573.9656944	77.36	1.888516461	NT	1	cd4+ccr5+	0	546.03	0.00	182.1451389	384.13	0.00	.	.	.
Z09087	12/13/13	581.0156944	77.18	1.887504774	NT	1	cd4+ccr5+	0	546.03	0.00	182.1451389	384.13	0.00	.	.	.
Z09087	12/27/13	595.1256944	100.87	2.003762021	NT	1	cd4+ccr5+	0	546.03	0.00	182.1451389	384.13	0.00	.	.	.
Z09087	1/3/14	601.9556944	93.81	1.972249136	NT	1	cd4+ccr5+	0	546.03	0.00	182.1451389	384.13	0.00	.	.	.
Z09087	1/10/14	609.0456944	90.72	1.957703042	NT	1	cd4+ccr5+	0	546.03	0.00	182.1451389	384.13	0.00	.	.	.
Z09087	1/17/14	616.1256944	139.09	2.143295907	NT	1	cd4+ccr5+	0	546.03	0.00	182.1451389	384.13	0.00	.	.	.
Z09087	1/24/14	623.0256944	85.04	1.929623252	NT	1	cd4+ccr5+	0	546.03	0.00	182.1451389	384.13	0.00	.	.	.
Z09087	1/31/14	630.0656944	257.07	2.410051398	NT	1	cd4+ccr5+	0	546.03	0.00	182.1451389	384.13	0.00	.	.	.
Z09087	2/7/14	637.0756944	175.79	2.244994166	NT	1	cd4+ccr5+	0	546.03	0.00	182.1451389	384.13	0.00	.	.	.
Z09087	2/21/14	650.9856944	276.06	2.441003484	NT	1	cd4+ccr5+	0	546.03	0.00	182.1451389	384.13	0.00	.	.	.
Z09087	3/7/14	665.0456944	135.49	2.131907243	NT	1	cd4+ccr5+	0	546.03	0.00	182.1451389	384.13	0.00	.	.	.
Z09087	3/24/14	682.0156944	86.83	1.938669801	NT	1	cd4+ccr5+	0	546.03	0.00	182.1451389	384.13	0.00	.	.	.
Z09087	6/7/13	391.9756944	1699.63	3.230354388	NT	2	cd4+ccr5-	0	546.03	0.00	182.1451389	384.13	0.00	.	.	.
Z09087	6/14/13	399.0456944	2130.16	3.328412225	NT	2	cd4+ccr5-	0	546.03	0.00	182.1451389	384.13	0.00	.	.	.
Z09087	6/21/13	406.0556944	1622.59	3.210208795	NT	2	cd4+ccr5-	0	546.03	0.00	182.1451389	384.13	0.00	.	.	.
Z09087	7/5/13	420.0056944	1736.58	3.239694795	NT	2	cd4+ccr5-	0	546.03	0.00	182.1451389	384.13	0.00	.	.	.
Z09087	7/19/13	434.0056944	1387.77	3.142317495	NT	2	cd4+ccr5-	0	546.03	0.00	182.1451389	384.13	0.00	.	.	.
Z09087	7/25/13	439.7756944	1431.7	3.155852025	NT	2	cd4+ccr5-	0	546.03	0.00	182.1451389	384.13	0.00	.	.	.
Z09087	8/2/13	448.0956944	922.22	2.964834536	NT	2	cd4+ccr5-	0	546.03	0.00	182.1451389	384.13	0.00	.	.	.
Z09087	8/9/13	455.1156944	1461.17	3.164700747	NT	2	cd4+ccr5-	0	546.03	0.00	182.1451389	384.13	0.00	.	.	.
Z09087	8/16/13	462.1256944	1654.28	3.218609019	NT	2	cd4+ccr5-	0	546.03	0.00	182.1451389	384.13	0.00	.	.	.
Z09087	8/23/13	469.0256944	1520.49	3.181983568	NT	2	cd4+ccr5-	0	546.03	0.00	182.1451389	384.13	0.00	.	.	.
Z09087	8/30/13	476.0256944	1732.9	3.238773502	NT	2	cd4+ccr5-	0	546.03	0.00	182.1451389	384.13	0.00	.	.	.
Z09087	9/27/13	503.9956944	1519	3.181557774	NT	2	cd4+ccr5-	0	546.03	0.00	182.1451389	384.13	0.00	.	.	.
Z09087	10/4/13	510.9856944	1323	3.121559844	NT	2	cd4+ccr5-	0	546.03	0.00	182.1451389	384.13	0.00	.	.	.
Z09087	10/11/13	518.0056944	1623.68	3.210500441	NT	2	cd4+ccr5-	0	546.03	0.00	182.1451389	384.13	0.00	.	.	.
Z09087	10/18/13	525.0156944	1624.41	3.210695654	NT	2	cd4+ccr5-	0	546.03	0.00	182.1451389	384.13	0.00	.	.	.
Z09087	10/25/13	532.0256944	1141.76	3.057574824	NT	2	cd4+ccr5-	0	546.03	0.00	182.1451389	384.13	0.00	.	.	.
Z09087	11/1/13	539.0556944	1454.36	3.162671921	NT	2	cd4+ccr5-	0	546.03	0.00	182.1451389	384.13	0.00	.	.	.
Z09087	11/8/13	546.0256944	1346.76	3.129290209	NT	2	cd4+ccr5-	0	546.03	0.00	182.1451389	384.13	0.00	.	.	.
Z09087	11/15/13	553.0656944	1378.08	3.13927443	NT	2	cd4+ccr5-	0	546.03	0.00	182.1451389	384.13	0.00	.	.	.
Z09087	11/22/13	560.0156944	998.96	2.999548099	NT	2	cd4+ccr5-	0	546.03	0.00	182.1451389	384.13	0.00	.	.	.
Z09087	12/6/13	573.9656944	776.84	2.89033158	NT	2	cd4+ccr5-	0	546.03	0.00	182.1451389	384.13	0.00	.	.	.
Z09087	12/13/13	581.0156944	647.35	2.811139152	NT	2	cd4+ccr5-	0	546.03	0.00	182.1451389	384.13	0.00	.	.	.
Z09087	12/27/13	595.1256944	597.24	2.776148887	NT	2	cd4+ccr5-	0	546.03	0.00	182.1451389	384.13	0.00	.	.	.
Z09087	1/3/14	601.9556944	677.51	2.83091571	NT	2	cd4+ccr5-	0	546.03	0.00	182.1451389	384.13	0.00	.	.	.
Z09087	1/10/14	609.0456944	564.48	2.751648559	NT	2	cd4+ccr5-	0	546.03	0.00	182.1451389	384.13	0.00	.	.	.
Z09087	1/17/14	616.1256944	705.37	2.848416985	NT	2	cd4+ccr5-	0	546.03	0.00	182.1451389	384.13	0.00	.	.	.
Z09087	1/24/14	623.0256944	748.97	2.874464422	NT	2	cd4+ccr5-	0	546.03	0.00	182.1451389	384.13	0.00	.	.	.
Z09087	1/31/14	630.0656944	545.88	2.737097183	NT	2	cd4+ccr5-	0	546.03	0.00	182.1451389	384.13	0.00	.	.	.
Z09087	2/7/14	637.0756944	571.33	2.756887029	NT	2	cd4+ccr5-	0	546.03	0.00	182.1451389	384.13	0.00	.	.	.
Z09087	2/21/14	650.9856944	650.16	2.813020247	NT	2	cd4+ccr5-	0	546.03	0.00	182.1451389	384.13	0.00	.	.	.
Z09087	3/7/14	665.0456944	961.96	2.983157014	NT	2	cd4+ccr5-	0	546.03	0.00	182.1451389	384.13	0.00	.	.	.
Z09087	3/24/14	682.0156944	687.18	2.837070511	NT	2	cd4+ccr5-	0	546.03	0.00	182.1451389	384.13	0.00	.	.	.
Z09087	04/16/12	-24.97361111	654.5448	2.815939377	NT	3	cd4+	0	546.03	0.00	182.1451389	384.13	0.00	.	.	.
Z09087	04/20/12	-20.99652778	734.0652	2.865734636	NT	3	cd4+	0	546.03	0.00	182.1451389	384.13	0.00	.	.	.
Z09087	04/27/12	-14.06041667	658.2345	2.818380641	NT	3	cd4+	0	546.03	0.00	182.1451389	384.13	0.00	.	.	.
Z09087	05/04/12	-6.872916667	1054.5282	3.023058198	NT	3	cd4+	0	546.03	0.00	182.1451389	384.13	0.00	.	.	.
Z09087	05/11/12	0	992.6064	2.996777071	NT	3	cd4+	0	546.03	0.00	182.1451389	384.13	0.00	.	.	.
Z09087	05/15/12	4.010416667	1304.4564	3.115429568	NT	3	cd4+	0	546.03	0.00	182.1451389	384.13	0.00	.	.	.
Z09087	05/18/12	6.952777778	759.165	2.880336177	NT	3	cd4+	0	546.03	0.00	182.1451389	384.13	0.00	.	.	.
Z09087	05/25/12	13.97569444	595.08	2.774575354	NT	3	cd4+	0	546.03	0.00	182.1451389	384.13	0.00	.	.	.
Z09087	06/01/12	21.01666667	915.6576	2.961733104	NT	3	cd4+	0	546.03	0.00	182.1451389	384.13	0.00	.	.	.
Z09087	06/08/12	27.90347222	1134.756	3.054902488	NT	3	cd4+	0	546.03	0.00	182.1451389	384.13	0.00	.	.	.
Z09087	06/15/12	34.93888889	844.7996	2.9267537	NT	3	cd4+	0	546.03	0.00	182.1451389	384.13	0.00	.	.	.
Z09087	06/22/12	41.92638889	846.13	2.927437093	NT	3	cd4+	0	546.03	0.00	182.1451389	384.13	0.00	.	.	.
Z09087	06/29/12	49.04097222	1216.782	3.085212777	NT	3	cd4+	0	546.03	0.00	182.1451389	384.13	0.00	.	.	.
Z09087	07/06/12	56.00972222	883.9854	2.946445092	NT	3	cd4+	0	546.03	0.00	182.1451389	384.13	0.00	.	.	.
Z09087	07/13/12	63.01597222	791.5761	2.898492673	NT	3	cd4+	0	546.03	0.00	182.1451389	384.13	0.00	.	.	.
Z09087	07/20/12	69.91666667	903.8952	2.95611808	NT	3	cd4+	0	546.03	0.00	182.1451389	384.13	0.00	.	.	.
Z09087	07/27/12	77.04444444	864.3558	2.936692551	NT	3	cd4+	0	546.03	0.00	182.1451389	384.13	0.00	.	.	.
Z09087	08/03/12	83.97361111	845.5785	2.927153932	NT	3	cd4+	0	546.03	0.00	182.1451389	384.13	0.00	.	.	.
Z09087	08/10/12	90.96944444	798.4128	2.902227491	NT	3	cd4+	0	546.03	0.00	182.1451389	384.13	0.00	.	.	.
Z09087	08/17/12	98.02361111	708.0912	2.850089197	NT	3	cd4+	0	546.03	0.00	182.1451389	384.13	0.00	.	.	.
Z09087	08/24/12	104.9097222	875.8464	2.942427949	NT	3	cd4+	0	546.03	0.00	182.1451389	384.13	0.00	.	.	.
Z09087	09/07/12	118.9138889	855.4896	2.932214734	NT	3	cd4+	0	546.03	0.00	182.1451389	384.13	0.00	.	.	.
Z09087	09/21/12	132.9229167	542.808	2.73464624	NT	3	cd4+	0	546.03	0.00	182.1451389	384.13	0.00	.	.	.
Z09087	10/05/12	146.9236111	598.686	2.777199102	NT	3	cd4+	0	546.03	0.00	182.1451389	384.13	0.00	.	.	.
Z09087	10/12/12	154.0826389	573.376	2.758439511	NT	3	cd4+	0	546.03	0.00	182.1451389	384.13	0.00	.	.	.
Z09087	10/26/12	168.15625	476.157	2.677750173	NT	3	cd4+	0	546.03	0.00	182.1451389	384.13	0.00	.	.	.
Z09087	11/09/12	182.1451389	411.996	2.614893	NT	3	cd4+	0	546.03	0.00	182.1451389	384.13	0.00	.	.	.
Z09087	11/21/12	193.9895833	770.634	2.886848166	NT	3	cd4+	0	546.03	0.00	182.1451389	384.13	0.00	.	.	.
Z09087	11/26/12	199.0923611	801.009	2.903637396	NT	3	cd4+	0	546.03	0.00	182.1451389	384.13	0.00	.	.	.
Z09087	11/29/12	202.0104167	1127.2812	3.052032264	NT	3	cd4+	0	546.03	0.00	182.1451389	384.13	0.00	.	.	.
Z09087	12/07/12	210.0340278	1027.7928	3.011905571	NT	3	cd4+	0	546.03	0.00	182.1451389	384.13	0.00	.	.	.
Z09087	12/14/12	216.9972222	830.1328	2.919147574	NT	3	cd4+	0	546.03	0.00	182.1451389	384.13	0.00	.	.	.
Z09087	12/21/12	224.0479167	1055.3564	3.023399148	NT	3	cd4+	0	546.03	0.00	182.1451389	384.13	0.00	.	.	.
Z09087	12/28/12	230.9652778	1209.355	3.082553805	NT	3	cd4+	0	546.03	0.00	182.1451389	384.13	0.00	.	.	.
Z09087	01/04/13	238.0784722	1040.711	3.017330145	NT	3	cd4+	0	546.03	0.00	182.1451389	384.13	0.00	.	.	.
Z09087	01/11/13	245.1118056	1093.4595	3.038802702	NT	3	cd4+	0	546.03	0.00	182.1451389	384.13	0.00	.	.	.
Z09087	01/18/13	251.9458333	1121.6928	3.049873932	NT	3	cd4+	0	546.03	0.00	182.1451389	384.13	0.00	.	.	.
Z09087	01/25/13	258.9625	1350.3984	3.130461915	NT	3	cd4+	0	546.03	0.00	182.1451389	384.13	0.00	.	.	.
Z09087	02/01/13	266.0854167	1081.652	3.034087558	NT	3	cd4+	0	546.03	0.00	182.1451389	384.13	0.00	.	.	.
Z09087	02/08/13	272.3777778	1507.275	3.178192496	NT	3	cd4+	0	546.03	0.00	182.1451389	384.13	0.00	.	.	.
Z09087	02/15/13	279.9395833	1478.88	3.169932936	NT	3	cd4+	0	546.03	0.00	182.1451389	384.13	0.00	.	.	.
Z09087	02/22/13	287.0833333	1170.18	3.068252671	NT	3	cd4+	0	546.03	0.00	182.1451389	384.13	0.00	.	.	.
Z09087	03/01/13	294.0138889	1638.4032	3.214420788	NT	3	cd4+	0	546.03	0.00	182.1451389	384.13	0.00	.	.	.
Z09087	03/08/13	301.00625	1116.364	3.047805823	NT	3	cd4+	0	546.03	0.00	182.1451389	384.13	0.00	.	.	.
Z09087	03/22/13	314.9319444	1530.111	3.184722937	NT	3	cd4+	0	546.03	0.00	182.1451389	384.13	0.00	.	.	.
Z09087	04/05/13	329.06875	1567.04	3.195080082	NT	3	cd4+	0	546.03	0.00	182.1451389	384.13	0.00	.	.	.
Z09087	04/19/13	343.0826389	1619.943	3.209499734	NT	3	cd4+	0	546.03	0.00	182.1451389	384.13	0.00	.	.	.
Z09087	05/30/13	384.1256944	1380.24	3.139954609	NT	3	cd4+	0	546.03	0.00	182.1451389	384.13	0.00	.	.	.
Z09087	06/07/13	391.9791667	1831.5	3.262806923	NT	3	cd4+	0	546.03	0.00	182.1451389	384.13	0.00	.	.	.
Z09087	06/14/13	399.0486111	2230.1076	3.348325818	NT	3	cd4+	0	546.03	0.00	182.1451389	384.13	0.00	.	.	.
Z09087	06/21/13	406.0583333	1713.8628	3.233976052	NT	3	cd4+	0	546.03	0.00	182.1451389	384.13	0.00	.	.	.
Z09087	07/05/13	420.0083333	1839.9504	3.264806116	NT	3	cd4+	0	546.03	0.00	182.1451389	384.13	0.00	.	.	.
Z09087	07/19/13	434.0048611	1497.2236	3.175286664	NT	3	cd4+	0	546.03	0.00	182.1451389	384.13	0.00	.	.	.
Z09087	07/25/13	439.7756944	1529.2125	3.184467839	NT	3	cd4+	0	546.03	0.00	182.1451389	384.13	0.00	.	.	.
Z09087	08/02/13	448.0958333	1001.776	3.000770623	NT	3	cd4+	0	546.03	0.00	182.1451389	384.13	0.00	.	.	.
Z09087	08/09/13	455.1152778	1569.2544	3.195693355	NT	3	cd4+	0	546.03	0.00	182.1451389	384.13	0.00	.	.	.
Z09087	08/16/13	462.1256944	1751.5872	3.243431763	NT	3	cd4+	0	546.03	0.00	182.1451389	384.13	0.00	.	.	.
Z09087	08/23/13	469.0243056	1600.2492	3.204187619	NT	3	cd4+	0	546.03	0.00	182.1451389	384.13	0.00	.	.	.
Z09087	08/30/13	476.0243056	1858.0496	3.269057303	NT	3	cd4+	0	546.03	0.00	182.1451389	384.13	0.00	.	.	.
Z09087	09/27/13	503.9944444	1637.3066	3.214130012	NT	3	cd4+	0	546.03	0.00	182.1451389	384.13	0.00	.	.	.
Z09087	10/04/13	510.9826389	1425.312	3.153909942	NT	3	cd4+	0	546.03	0.00	182.1451389	384.13	0.00	.	.	.
Z09087	10/11/13	518.0048611	1718.08	3.235043382	NT	3	cd4+	0	546.03	0.00	182.1451389	384.13	0.00	.	.	.
Z09087	10/18/13	525.0152778	1716.858	3.234734376	NT	3	cd4+	0	546.03	0.00	182.1451389	384.13	0.00	.	.	.
Z09087	10/25/13	532.0291667	1243.104	3.094507464	NT	3	cd4+	0	546.03	0.00	182.1451389	384.13	0.00	.	.	.
Z09087	11/01/13	539.0548611	1540.3968	3.187632608	NT	3	cd4+	0	546.03	0.00	182.1451389	384.13	0.00	.	.	.
Z09087	11/08/13	546.0222222	1448.55	3.16093349	NT	3	cd4+	0	546.03	0.00	182.1451389	384.13	0.00	.	.	.
Z09087	11/15/13	553.0673611	1465.2	3.16589691	NT	3	cd4+	0	546.03	0.00	182.1451389	384.13	0.00	.	.	.
Z09087	11/22/13	560.0159722	1047.5612	3.020179404	NT	3	cd4+	0	546.03	0.00	182.1451389	384.13	0.00	.	.	.
Z09087	12/06/13	573.9611111	850.9776	2.929918128	NT	3	cd4+	0	546.03	0.00	182.1451389	384.13	0.00	.	.	.
Z09087	12/13/13	581.01875	719.5522	2.857062305	NT	3	cd4+	0	546.03	0.00	182.1451389	384.13	0.00	.	.	.
Z09087	12/27/13	595.1256944	695.4528	2.84226766	NT	3	cd4+	0	546.03	0.00	182.1451389	384.13	0.00	.	.	.
Z09087	01/03/14	601.9569444	758.2878	2.879834069	NT	3	cd4+	0	546.03	0.00	182.1451389	384.13	0.00	.	.	.
Z09087	01/10/14	609.0423611	650.16	2.813020247	NT	3	cd4+	0	546.03	0.00	182.1451389	384.13	0.00	.	.	.
Z09087	01/17/14	616.1222222	837.8348	2.923158395	NT	3	cd4+	0	546.03	0.00	182.1451389	384.13	0.00	.	.	.
Z09087	01/24/14	623.0284722	827.4618	2.917747954	NT	3	cd4+	0	546.03	0.00	182.1451389	384.13	0.00	.	.	.
Z09087	01/31/14	630.0680556	799.7724	2.902966413	NT	3	cd4+	0	546.03	0.00	182.1451389	384.13	0.00	.	.	.
Z09087	02/07/14	637.0777778	739.3672	2.86886018	NT	3	cd4+	0	546.03	0.00	182.1451389	384.13	0.00	.	.	.
Z09087	02/21/14	650.9902778	918.48	2.963069704	NT	3	cd4+	0	546.03	0.00	182.1451389	384.13	0.00	.	.	.
Z09087	03/07/14	665.05	1097.4528	3.040385851	NT	3	cd4+	0	546.03	0.00	182.1451389	384.13	0.00	.	.	.
Z09087	03/24/14	682.0201389	769.048	2.885953447	NT	3	cd4+	0	546.03	0.00	182.1451389	384.13	0.00	.	.	.
Z09087	04/16/12	-24.97361111	282.828	2.451522402	NT	4	cd8+	0	546.03	0.00	182.1451389	384.13	0.00	.	.	.
Z09087	04/20/12	-20.99652778	525.2742	2.72038607	NT	4	cd8+	0	546.03	0.00	182.1451389	384.13	0.00	.	.	.
Z09087	04/27/12	-14.06041667	453.0705	2.656165786	NT	4	cd8+	0	546.03	0.00	182.1451389	384.13	0.00	.	.	.
Z09087	05/04/12	-6.872916667	783.0372	2.893782395	NT	4	cd8+	0	546.03	0.00	182.1451389	384.13	0.00	.	.	.
Z09087	05/11/12	0	551.448	2.741504566	NT	4	cd8+	0	546.03	0.00	182.1451389	384.13	0.00	.	.	.
Z09087	05/15/12	4.010416667	706.914	2.849366583	NT	4	cd8+	0	546.03	0.00	182.1451389	384.13	0.00	.	.	.
Z09087	05/18/12	6.952777778	349.074	2.542917503	NT	4	cd8+	0	546.03	0.00	182.1451389	384.13	0.00	.	.	.
Z09087	05/25/12	13.97569444	661.2	2.820332845	NT	4	cd8+	0	546.03	0.00	182.1451389	384.13	0.00	.	.	.
Z09087	06/01/12	21.01666667	1123.9008	3.05072798	NT	4	cd8+	0	546.03	0.00	182.1451389	384.13	0.00	.	.	.
Z09087	06/08/12	27.90347222	807.2568	2.907011712	NT	4	cd8+	0	546.03	0.00	182.1451389	384.13	0.00	.	.	.
Z09087	06/15/12	34.93888889	768.1986	2.885473511	NT	4	cd8+	0	546.03	0.00	182.1451389	384.13	0.00	.	.	.
Z09087	06/22/12	41.92638889	744.24	2.871713008	NT	4	cd8+	0	546.03	0.00	182.1451389	384.13	0.00	.	.	.
Z09087	06/29/12	49.04097222	1099.6104	3.041238839	NT	4	cd8+	0	546.03	0.00	182.1451389	384.13	0.00	.	.	.
Z09087	07/06/12	56.00972222	706.3524	2.849021425	NT	4	cd8+	0	546.03	0.00	182.1451389	384.13	0.00	.	.	.
Z09087	07/13/12	63.01597222	740.7036	2.869644455	NT	4	cd8+	0	546.03	0.00	182.1451389	384.13	0.00	.	.	.
Z09087	07/20/12	69.91666667	1002.5964	3.001126141	NT	4	cd8+	0	546.03	0.00	182.1451389	384.13	0.00	.	.	.
Z09087	07/27/12	77.04444444	876.5988	2.942800872	NT	4	cd8+	0	546.03	0.00	182.1451389	384.13	0.00	.	.	.
Z09087	08/03/12	83.97361111	1037.1335	3.015834662	NT	4	cd8+	0	546.03	0.00	182.1451389	384.13	0.00	.	.	.
Z09087	08/10/12	90.96944444	772.3776	2.88782967	NT	4	cd8+	0	546.03	0.00	182.1451389	384.13	0.00	.	.	.
Z09087	08/17/12	98.02361111	913.8204	2.960860849	NT	4	cd8+	0	546.03	0.00	182.1451389	384.13	0.00	.	.	.
Z09087	08/24/12	104.9097222	968.968	2.986309435	NT	4	cd8+	0	546.03	0.00	182.1451389	384.13	0.00	.	.	.
Z09087	09/07/12	118.9138889	714.0672	2.853739085	NT	4	cd8+	0	546.03	0.00	182.1451389	384.13	0.00	.	.	.
Z09087	09/21/12	132.9229167	521.8065	2.717509485	NT	4	cd8+	0	546.03	0.00	182.1451389	384.13	0.00	.	.	.
Z09087	10/05/12	146.9236111	602.3144	2.779823246	NT	4	cd8+	0	546.03	0.00	182.1451389	384.13	0.00	.	.	.
Z09087	10/12/12	154.0826389	628.864	2.798556734	NT	4	cd8+	0	546.03	0.00	182.1451389	384.13	0.00	.	.	.
Z09087	10/26/12	168.15625	606.1715	2.782595514	NT	4	cd8+	0	546.03	0.00	182.1451389	384.13	0.00	.	.	.
Z09087	11/09/12	182.1451389	512.772	2.709924302	NT	4	cd8+	0	546.03	0.00	182.1451389	384.13	0.00	.	.	.
Z09087	11/21/12	193.9895833	1075.437	3.031584974	NT	4	cd8+	0	546.03	0.00	182.1451389	384.13	0.00	.	.	.
Z09087	11/26/12	199.0923611	774.3087	2.888914139	NT	4	cd8+	0	546.03	0.00	182.1451389	384.13	0.00	.	.	.
Z09087	11/29/12	202.0104167	1354.2256	3.131691019	NT	4	cd8+	0	546.03	0.00	182.1451389	384.13	0.00	.	.	.
Z09087	12/07/12	210.0340278	1440.8928	3.158631671	NT	4	cd8+	0	546.03	0.00	182.1451389	384.13	0.00	.	.	.
Z09087	12/14/12	216.9972222	1002.1669	3.000940055	NT	4	cd8+	0	546.03	0.00	182.1451389	384.13	0.00	.	.	.
Z09087	12/21/12	224.0479167	1492.9432	3.174043285	NT	4	cd8+	0	546.03	0.00	182.1451389	384.13	0.00	.	.	.
Z09087	12/28/12	230.9652778	1430.625	3.15552581	NT	4	cd8+	0	546.03	0.00	182.1451389	384.13	0.00	.	.	.
Z09087	01/04/13	238.0784722	1175.314	3.070153909	NT	4	cd8+	0	546.03	0.00	182.1451389	384.13	0.00	.	.	.
Z09087	01/11/13	245.1118056	1298.2662	3.113363751	NT	4	cd8+	0	546.03	0.00	182.1451389	384.13	0.00	.	.	.
Z09087	01/18/13	251.9458333	1185.2448	3.073808059	NT	4	cd8+	0	546.03	0.00	182.1451389	384.13	0.00	.	.	.
Z09087	01/25/13	258.9625	1219.3896	3.086142487	NT	4	cd8+	0	546.03	0.00	182.1451389	384.13	0.00	.	.	.
Z09087	02/01/13	266.0854167	963.556	2.98387696	NT	4	cd8+	0	546.03	0.00	182.1451389	384.13	0.00	.	.	.
Z09087	02/08/13	272.3777778	1451.45	3.16180208	NT	4	cd8+	0	546.03	0.00	182.1451389	384.13	0.00	.	.	.
Z09087	02/15/13	279.9395833	1228.032	3.089209684	NT	4	cd8+	0	546.03	0.00	182.1451389	384.13	0.00	.	.	.
Z09087	02/22/13	287.0833333	926.64	2.966911043	NT	4	cd8+	0	546.03	0.00	182.1451389	384.13	0.00	.	.	.
Z09087	03/01/13	294.0138889	1541.0304	3.187811206	NT	4	cd8+	0	546.03	0.00	182.1451389	384.13	0.00	.	.	.
Z09087	03/08/13	301.00625	975.3496	2.98916031	NT	4	cd8+	0	546.03	0.00	182.1451389	384.13	0.00	.	.	.
Z09087	03/22/13	314.9319444	1334.0415	3.12516934	NT	4	cd8+	0	546.03	0.00	182.1451389	384.13	0.00	.	.	.
Z09087	04/05/13	329.06875	1306.496	3.116108084	NT	4	cd8+	0	546.03	0.00	182.1451389	384.13	0.00	.	.	.
Z09087	04/19/13	343.0826389	1345.7988	3.128980137	NT	4	cd8+	0	546.03	0.00	182.1451389	384.13	0.00	.	.	.
Z09087	05/30/13	384.1256944	1299.3	3.113709438	NT	4	cd8+	0	546.03	0.00	182.1451389	384.13	0.00	.	.	.
Z09087	06/07/13	391.9791667	1460.316	3.164446844	NT	4	cd8+	0	546.03	0.00	182.1451389	384.13	0.00	.	.	.
Z09087	06/14/13	399.0486111	1936.508	3.287019295	NT	4	cd8+	0	546.03	0.00	182.1451389	384.13	0.00	.	.	.
Z09087	06/21/13	406.0583333	1566.8154	3.195017832	NT	4	cd8+	0	546.03	0.00	182.1451389	384.13	0.00	.	.	.
Z09087	07/05/13	420.0083333	1545.3516	3.189027306	NT	4	cd8+	0	546.03	0.00	182.1451389	384.13	0.00	.	.	.
Z09087	07/19/13	434.0048611	1164.9416	3.066304154	NT	4	cd8+	0	546.03	0.00	182.1451389	384.13	0.00	.	.	.
Z09087	07/25/13	439.7756944	1507.05	3.178127661	NT	4	cd8+	0	546.03	0.00	182.1451389	384.13	0.00	.	.	.
Z09087	08/02/13	448.0958333	984.0976	2.993038173	NT	4	cd8+	0	546.03	0.00	182.1451389	384.13	0.00	.	.	.
Z09087	08/09/13	455.1152778	1317.0528	3.119603186	NT	4	cd8+	0	546.03	0.00	182.1451389	384.13	0.00	.	.	.
Z09087	08/16/13	462.1256944	1690.128	3.227919597	NT	4	cd8+	0	546.03	0.00	182.1451389	384.13	0.00	.	.	.
Z09087	08/23/13	469.0243056	1754.7904	3.24422525	NT	4	cd8+	0	546.03	0.00	182.1451389	384.13	0.00	.	.	.
Z09087	08/30/13	476.0243056	1670.3192	3.222799473	NT	4	cd8+	0	546.03	0.00	182.1451389	384.13	0.00	.	.	.
Z09087	09/27/13	503.9944444	1514.272	3.180203892	NT	4	cd8+	0	546.03	0.00	182.1451389	384.13	0.00	.	.	.
Z09087	10/04/13	510.9826389	1001.952	3.000846917	NT	4	cd8+	0	546.03	0.00	182.1451389	384.13	0.00	.	.	.
Z09087	10/11/13	518.0048611	1439.6	3.158241838	NT	4	cd8+	0	546.03	0.00	182.1451389	384.13	0.00	.	.	.
Z09087	10/18/13	525.0152778	1474.737	3.168714576	NT	4	cd8+	0	546.03	0.00	182.1451389	384.13	0.00	.	.	.
Z09087	10/25/13	532.0291667	1077.582	3.032450328	NT	4	cd8+	0	546.03	0.00	182.1451389	384.13	0.00	.	.	.
Z09087	11/01/13	539.0548611	1360.1376	3.133582847	NT	4	cd8+	0	546.03	0.00	182.1451389	384.13	0.00	.	.	.
Z09087	11/08/13	546.0222222	1335.015	3.125486145	NT	4	cd8+	0	546.03	0.00	182.1451389	384.13	0.00	.	.	.
Z09087	11/15/13	553.0673611	1227.6	3.08905688	NT	4	cd8+	0	546.03	0.00	182.1451389	384.13	0.00	.	.	.
Z09087	11/22/13	560.0159722	866.6679	2.937852711	NT	4	cd8+	0	546.03	0.00	182.1451389	384.13	0.00	.	.	.
Z09087	12/06/13	573.9611111	1170.0942	3.068220827	NT	4	cd8+	0	546.03	0.00	182.1451389	384.13	0.00	.	.	.
Z09087	12/13/13	581.01875	871.43	2.940232507	NT	4	cd8+	0	546.03	0.00	182.1451389	384.13	0.00	.	.	.
Z09087	12/27/13	595.1256944	929.04	2.968034413	NT	4	cd8+	0	546.03	0.00	182.1451389	384.13	0.00	.	.	.
Z09087	01/03/14	601.9569444	1130.9172	3.053430809	NT	4	cd8+	0	546.03	0.00	182.1451389	384.13	0.00	.	.	.
Z09087	01/10/14	609.0423611	1212.12	3.083545617	NT	4	cd8+	0	546.03	0.00	182.1451389	384.13	0.00	.	.	.
Z09087	01/17/14	616.1222222	1457.104	3.16349055	NT	4	cd8+	0	546.03	0.00	182.1451389	384.13	0.00	.	.	.
Z09087	01/24/14	623.0284722	1690.9002	3.228117976	NT	4	cd8+	0	546.03	0.00	182.1451389	384.13	0.00	.	.	.
Z09087	01/31/14	630.0680556	1615.4133	3.208283654	NT	4	cd8+	0	546.03	0.00	182.1451389	384.13	0.00	.	.	.
Z09087	02/07/14	637.0777778	1217.6292	3.085515054	NT	4	cd8+	0	546.03	0.00	182.1451389	384.13	0.00	.	.	.
Z09087	02/21/14	650.9902778	975.24	2.989111506	NT	4	cd8+	0	546.03	0.00	182.1451389	384.13	0.00	.	.	.
Z09087	03/07/14	665.05	1493.7552	3.17427943	NT	4	cd8+	0	546.03	0.00	182.1451389	384.13	0.00	.	.	.
Z09087	03/24/14	682.0201389	865.7992	2.93741718	NT	4	cd8+	0	546.03	0.00	182.1451389	384.13	0.00	.	.	.
Z09087	05/11/12	0	30	1.477121255	NT	5	VL	1	546.03	0.00	182.1451389	384.13	0.00	.	.	.
Z09087	05/15/12	4.010416667	69956	4.844824969	NT	5	VL	0	546.03	0.00	182.1451389	384.13	0.00	.	.	.
Z09087	05/18/12	6.952777778	1132222	6.053931589	NT	5	VL	0	546.03	0.00	182.1451389	384.13	0.00	.	.	.
Z09087	05/25/12	13.97569444	9928549	6.996885784	NT	5	VL	0	546.03	0.00	182.1451389	384.13	0.00	.	.	.
Z09087	06/01/12	21.01666667	676436	5.830226713	NT	5	VL	0	546.03	0.00	182.1451389	384.13	0.00	.	.	.
Z09087	06/08/12	27.90347222	1051335	6.021741123	NT	5	VL	0	546.03	0.00	182.1451389	384.13	0.00	.	.	.
Z09087	06/15/12	34.93888889	764386	5.883312724	NT	5	VL	0	546.03	0.00	182.1451389	384.13	0.00	.	.	.
Z09087	06/22/12	41.92638889	59599	4.775238973	NT	5	VL	0	546.03	0.00	182.1451389	384.13	0.00	.	.	.
Z09087	06/29/12	49.04097222	182663	5.261650586	NT	5	VL	0	546.03	0.00	182.1451389	384.13	0.00	.	.	.
Z09087	07/06/12	56.00972222	126524	5.102172913	NT	5	VL	0	546.03	0.00	182.1451389	384.13	0.00	.	.	.
Z09087	07/13/12	63.01597222	180676	5.256900467	NT	5	VL	0	546.03	0.00	182.1451389	384.13	0.00	.	.	.
Z09087	07/20/12	69.91666667	207051	5.316077332	NT	5	VL	0	546.03	0.00	182.1451389	384.13	0.00	.	.	.
Z09087	07/27/12	77.04444444	245277	5.389656826	NT	5	VL	0	546.03	0.00	182.1451389	384.13	0.00	.	.	.
Z09087	08/03/12	83.97361111	277522	5.443297417	NT	5	VL	0	546.03	0.00	182.1451389	384.13	0.00	.	.	.
Z09087	08/10/12	90.96944444	266482	5.425667879	NT	5	VL	0	546.03	0.00	182.1451389	384.13	0.00	.	.	.
Z09087	08/17/12	98.02361111	316963	5.501008569	NT	5	VL	0	546.03	0.00	182.1451389	384.13	0.00	.	.	.
Z09087	08/24/12	104.9097222	329554	5.517926587	NT	5	VL	0	546.03	0.00	182.1451389	384.13	0.00	.	.	.
Z09087	09/07/12	118.9138889	440188	5.643638199	NT	5	VL	0	546.03	0.00	182.1451389	384.13	0.00	.	.	.
Z09087	09/21/12	132.9229167	407134	5.609737372	NT	5	VL	0	546.03	0.00	182.1451389	384.13	0.00	.	.	.
Z09087	10/05/12	146.9236111	275976	5.440871316	NT	5	VL	0	546.03	0.00	182.1451389	384.13	0.00	.	.	.
Z09087	10/12/12	154.0826389	166937	5.222552605	NT	5	VL	0	546.03	0.00	182.1451389	384.13	0.00	.	.	.
Z09087	10/26/12	168.15625	320758	5.506177497	NT	5	VL	0	546.03	0.00	182.1451389	384.13	0.00	.	.	.
Z09087	11/09/12	182.1451389	194572	5.289080343	NT	5	VL	0	546.03	0.00	182.1451389	384.13	0.00	.	.	.
Z09087	11/21/12	193.9895833	2401	3.38039216	NT	5	VL	0	546.03	0.00	182.1451389	384.13	0.00	.	.	.
Z09087	11/26/12	199.0923611	30	1.477121255	NT	5	VL	1	546.03	0.00	182.1451389	384.13	0.00	.	.	.
Z09087	11/29/12	202.0104167	440	2.643452676	NT	5	VL	0	546.03	0.00	182.1451389	384.13	0.00	.	.	.
Z09087	12/07/12	210.0340278	113	2.053078443	NT	5	VL	0	546.03	0.00	182.1451389	384.13	0.00	.	.	.
Z09087	12/14/12	216.9972222	364	2.561101384	NT	5	VL	0	546.03	0.00	182.1451389	384.13	0.00	.	.	.
Z09087	12/21/12	224.0479167	116	2.064457989	NT	5	VL	0	546.03	0.00	182.1451389	384.13	0.00	.	.	.
Z09087	12/28/12	230.9652778	95	1.977723605	NT	5	VL	0	546.03	0.00	182.1451389	384.13	0.00	.	.	.
Z09087	01/04/13	238.0784722	162	2.209515015	NT	5	VL	0	546.03	0.00	182.1451389	384.13	0.00	.	.	.
Z09087	01/11/13	245.1118056	48	1.681241237	NT	5	VL	0	546.03	0.00	182.1451389	384.13	0.00	.	.	.
Z09087	01/18/13	251.9458333	104	2.017033339	NT	5	VL	0	546.03	0.00	182.1451389	384.13	0.00	.	.	.
Z09087	01/25/13	258.9625	32	1.505149978	NT	5	VL	0	546.03	0.00	182.1451389	384.13	0.00	.	.	.
Z09087	02/01/13	266.0854167	30	1.477121255	NT	5	VL	1	546.03	0.00	182.1451389	384.13	0.00	.	.	.
Z09087	02/08/13	272.3777778	46	1.662757832	NT	5	VL	0	546.03	0.00	182.1451389	384.13	0.00	.	.	.
Z09087	02/15/13	279.9395833	21	1.322219295	NT	5	VL	1	546.03	0.00	182.1451389	384.13	0.00	.	.	.
Z09087	02/22/13	287.0833333	51	1.707570176	NT	5	VL	0	546.03	0.00	182.1451389	384.13	0.00	.	.	.
Z09087	03/01/13	294.0138889	30	1.477121255	NT	5	VL	1	546.03	0.00	182.1451389	384.13	0.00	.	.	.
Z09087	03/08/13	301.00625	30	1.477121255	NT	5	VL	1	546.03	0.00	182.1451389	384.13	0.00	.	.	.
Z09087	03/22/13	314.9319444	27	1.431363764	NT	5	VL	1	546.03	0.00	182.1451389	384.13	0.00	.	.	.
Z09087	04/05/13	329.06875	30	1.477121255	NT	5	VL	1	546.03	0.00	182.1451389	384.13	0.00	.	.	.
Z09087	04/19/13	343.0826389	31	1.491361694	NT	5	VL	0	546.03	0.00	182.1451389	384.13	0.00	.	.	.
Z09087	05/30/13	384.1256944	30	1.477121255	NT	5	VL	1	546.03	0.00	182.1451389	384.13	0.00	.	.	.
Z09087	06/07/13	391.9791667	30	1.477121255	NT	5	VL	1	546.03	0.00	182.1451389	384.13	0.00	.	.	.
Z09087	06/14/13	399.0486111	36	1.556302501	NT	5	VL	0	546.03	0.00	182.1451389	384.13	0.00	.	.	.
Z09087	06/21/13	406.0583333	30	1.477121255	NT	5	VL	1	546.03	0.00	182.1451389	384.13	0.00	.	.	.
Z09087	07/05/13	420.0083333	30	1.477121255	NT	5	VL	1	546.03	0.00	182.1451389	384.13	0.00	.	.	.
Z09087	07/19/13	434.0048611	30	1.477121255	NT	5	VL	1	546.03	0.00	182.1451389	384.13	0.00	.	.	.
Z09087	07/25/13	439.7756944	31	1.491361694	NT	5	VL	0	546.03	0.00	182.1451389	384.13	0.00	.	.	.
Z09087	08/02/13	448.0958333	30	1.477121255	NT	5	VL	1	546.03	0.00	182.1451389	384.13	0.00	.	.	.
Z09087	08/09/13	455.1152778	30	1.477121255	NT	5	VL	1	546.03	0.00	182.1451389	384.13	0.00	.	.	.
Z09087	08/16/13	462.1256944	30	1.477121255	NT	5	VL	1	546.03	0.00	182.1451389	384.13	0.00	.	.	.
Z09087	08/23/13	469.0243056	30	1.477121255	NT	5	VL	1	546.03	0.00	182.1451389	384.13	0.00	.	.	.
Z09087	08/30/13	476.0243056	30	1.477121255	NT	5	VL	1	546.03	0.00	182.1451389	384.13	0.00	.	.	.
Z09087	09/27/13	503.9944444	30	1.477121255	NT	5	VL	1	546.03	0.00	182.1451389	384.13	0.00	.	.	.
Z09087	10/04/13	510.9826389	30	1.477121255	NT	5	VL	1	546.03	0.00	182.1451389	384.13	0.00	.	.	.
Z09087	10/11/13	518.0048611	30	1.477121255	NT	5	VL	1	546.03	0.00	182.1451389	384.13	0.00	.	.	.
Z09087	10/18/13	525.0152778	34	1.531478917	NT	5	VL	0	546.03	0.00	182.1451389	384.13	0.00	.	.	.
Z09087	10/25/13	532.0291667	18	1.255272505	NT	5	VL	1	546.03	0.00	182.1451389	384.13	0.00	.	.	.
Z09087	11/01/13	539.0548611	30	1.477121255	NT	5	VL	1	546.03	0.00	182.1451389	384.13	0.00	.	.	.
Z09087	11/08/13	546.0222222	30	1.477121255	NT	5	VL	1	546.03	0.00	182.1451389	384.13	0.00	.	.	.
Z09087	11/15/13	553.0673611	494	2.693726949	NT	5	VL	0	546.03	0.00	182.1451389	384.13	0.00	.	.	.
Z09087	11/22/13	560.0159722	1480035	6.170271986	NT	5	VL	0	546.03	0.00	182.1451389	384.13	0.00	.	.	.
Z09087	12/06/13	573.9611111	71452	4.85401439	NT	5	VL	0	546.03	0.00	182.1451389	384.13	0.00	.	.	.
Z09087	12/13/13	581.01875	31978	4.504851298	NT	5	VL	0	546.03	0.00	182.1451389	384.13	0.00	.	.	.
Z09087	12/27/13	595.1256944	107505	5.031428664	NT	5	VL	0	546.03	0.00	182.1451389	384.13	0.00	.	.	.
Z09087	01/03/14	601.9569444	71657	4.855258622	NT	5	VL	0	546.03	0.00	182.1451389	384.13	0.00	.	.	.
Z09087	01/10/14	609.0423611	27531	4.439821986	NT	5	VL	0	546.03	0.00	182.1451389	384.13	0.00	.	.	.
Z09087	01/17/14	616.1222222	69475	4.841828555	NT	5	VL	0	546.03	0.00	182.1451389	384.13	0.00	.	.	.
Z09087	01/24/14	623.0284722	21210	4.326540669	NT	5	VL	0	546.03	0.00	182.1451389	384.13	0.00	.	.	.
Z09087	01/31/14	630.0680556	41910	4.622317661	NT	5	VL	0	546.03	0.00	182.1451389	384.13	0.00	.	.	.
Z09087	02/07/14	637.0777778	31444	4.497537788	NT	5	VL	0	546.03	0.00	182.1451389	384.13	0.00	.	.	.
Z09087	02/21/14	650.9902778	18567	4.268741737	NT	5	VL	0	546.03	0.00	182.1451389	384.13	0.00	.	.	.
Z09087	03/07/14	665.05	46140	4.66407759	NT	5	VL	0	546.03	0.00	182.1451389	384.13	0.00	.	.	.
Z09087	03/24/14	682.0201389	28855	4.460221079	NT	5	VL	0	546.03	0.00	182.1451389	384.13	0.00	.	.	.
Z09087	5/30/13	384.1256944	1078.419	3.032787531	NT	6	CD8Tem	0	546.03	0.00	182.1451389	384.13	0.00	.	.	.
Z09087	6/14/13	399.0456944	1023.682	3.010165067	NT	6	CD8Tem	0	546.03	0.00	182.1451389	384.13	0.00	.	.	.
Z09087	7/5/13	420.0056944	987.4797	2.994528176	NT	6	CD8Tem	0	546.03	0.00	182.1451389	384.13	0.00	.	.	.
Z09087	8/16/13	462.1256944	1023.35	3.010024194	NT	6	CD8Tem	0	546.03	0.00	182.1451389	384.13	0.00	.	.	.
Z09087	9/27/13	503.9956944	1093.304	3.038740937	NT	6	CD8Tem	0	546.03	0.00	182.1451389	384.13	0.00	.	.	.
Z09087	11/15/13	553.0656944	874.4348	2.941727433	NT	6	CD8Tem	0	546.03	0.00	182.1451389	384.13	0.00	.	.	.
Z09087	12/27/13	595.1256944	813.8391	2.910538551	NT	6	CD8Tem	0	546.03	0.00	182.1451389	384.13	0.00	.	.	.
Z09087	3/24/14	682.0156944	522.9427	2.718454105	NT	6	CD8Tem	0	546.03	0.00	182.1451389	384.13	0.00	.	.	.
Z09087	5/30/13	384.1256944	153.18744	2.185223158	NT	7	CD8Tm	0	546.03	0.00	182.1451389	384.13	0.00	.	.	.
Z09087	6/14/13	399.0456944	357.7774	2.553612904	NT	7	CD8Tm	0	546.03	0.00	182.1451389	384.13	0.00	.	.	.
Z09087	7/5/13	420.0056944	355.8945	2.551321276	NT	7	CD8Tm	0	546.03	0.00	182.1451389	384.13	0.00	.	.	.
Z09087	8/16/13	462.1256944	217.05035	2.33656049	NT	7	CD8Tm	0	546.03	0.00	182.1451389	384.13	0.00	.	.	.
Z09087	9/27/13	503.9956944	305.27719	2.484694355	NT	7	CD8Tm	0	546.03	0.00	182.1451389	384.13	0.00	.	.	.
Z09087	11/15/13	553.0656944	353.779	2.54873205	NT	7	CD8Tm	0	546.03	0.00	182.1451389	384.13	0.00	.	.	.
Z09087	12/27/13	595.1256944	72.27931	1.859013998	NT	7	CD8Tm	0	546.03	0.00	182.1451389	384.13	0.00	.	.	.
Z09087	3/24/14	682.0156944	265.8004	2.42455563	NT	7	CD8Tm	0	546.03	0.00	182.1451389	384.13	0.00	.	.	.
Z09106	06/07/13	174.9826389	43.264	1.63612667	NT	1	cd4+ccr5+	0	552.03	0.00	174.98	406.04	0.00	.	.	.
Z09106	06/14/13	182.0541667	71.064	1.851649649	NT	1	cd4+ccr5+	0	552.03	0.00	174.98	406.04	0.00	.	.	.
Z09106	06/18/13	186.1020833	69.498	1.841972307	NT	1	cd4+ccr5+	0	552.03	0.00	174.98	406.04	0.00	.	.	.
Z09106	07/05/13	203.0118056	66.682	1.824008617	NT	1	cd4+ccr5+	0	552.03	0.00	174.98	406.04	0.00	.	.	.
Z09106	07/12/13	210.0291667	87.248	1.94075548	NT	1	cd4+ccr5+	0	552.03	0.00	174.98	406.04	0.00	.	.	.
Z09106	07/19/13	217.0083333	77.5008	1.889306186	NT	1	cd4+ccr5+	0	552.03	0.00	174.98	406.04	0.00	.	.	.
Z09106	07/26/13	224.0701389	81.104	1.909042274	NT	1	cd4+ccr5+	0	552.03	0.00	174.98	406.04	0.00	.	.	.
Z09106	08/02/13	231.1	53.406	1.727590051	NT	1	cd4+ccr5+	0	552.03	0.00	174.98	406.04	0.00	.	.	.
Z09106	08/09/13	238.1194444	76.2011	1.881961241	NT	1	cd4+ccr5+	0	552.03	0.00	174.98	406.04	0.00	.	.	.
Z09106	08/16/13	245.1291667	81.9279	1.913431823	NT	1	cd4+ccr5+	0	552.03	0.00	174.98	406.04	0.00	.	.	.
Z09106	08/23/13	252.0402778	97.856	1.990587459	NT	1	cd4+ccr5+	0	552.03	0.00	174.98	406.04	0.00	.	.	.
Z09106	08/30/13	259.0090278	79.674	1.901316621	NT	1	cd4+ccr5+	0	552.03	0.00	174.98	406.04	0.00	.	.	.
Z09106	09/06/13	266.0826389	69.126	1.839641427	NT	1	cd4+ccr5+	0	552.03	0.00	174.98	406.04	0.00	.	.	.
Z09106	09/13/13	272.9902778	83.85	1.923503067	NT	1	cd4+ccr5+	0	552.03	0.00	174.98	406.04	0.00	.	.	.
Z09106	09/20/13	280.0569444	84.9816	1.929324904	NT	1	cd4+ccr5+	0	552.03	0.00	174.98	406.04	0.00	.	.	.
Z09106	09/27/13	287.0006944	80.8672	1.907772406	NT	1	cd4+ccr5+	0	552.03	0.00	174.98	406.04	0.00	.	.	.
Z09106	10/04/13	293.9743056	100.9356	2.004044369	NT	1	cd4+ccr5+	0	552.03	0.00	174.98	406.04	0.00	.	.	.
Z09106	10/10/13	299.9951389	96.1248	1.982835449	NT	1	cd4+ccr5+	0	552.03	0.00	174.98	406.04	0.00	.	.	.
Z09106	10/25/13	315.0298611	69.5244	1.84213725	NT	1	cd4+ccr5+	0	552.03	0.00	174.98	406.04	0.00	.	.	.
Z09106	11/08/13	329.0263889	78.246	1.893462145	NT	1	cd4+ccr5+	0	552.03	0.00	174.98	406.04	0.00	.	.	.
Z09106	11/22/13	343.0236111	78.5757	1.895288259	NT	1	cd4+ccr5+	0	552.03	0.00	174.98	406.04	0.00	.	.	.
Z09106	12/12/13	363.0423611	70.488	1.848115188	NT	1	cd4+ccr5+	0	552.03	0.00	174.98	406.04	0.00	.	.	.
Z09106	01/24/14	406.0388889	69.2472	1.840402217	NT	1	cd4+ccr5+	0	552.03	0.00	174.98	406.04	0.00	.	.	.
Z09106	01/31/14	413.0777778	65.04	1.813180533	NT	1	cd4+ccr5+	0	552.03	0.00	174.98	406.04	0.00	.	.	.
Z09106	02/07/14	420.0847222	68.794	1.837550562	NT	1	cd4+ccr5+	0	552.03	0.00	174.98	406.04	0.00	.	.	.
Z09106	02/14/14	427.1201389	101.76	2.007577098	NT	1	cd4+ccr5+	0	552.03	0.00	174.98	406.04	0.00	.	.	.
Z09106	02/21/14	434.0048611	95.7528	1.981151482	NT	1	cd4+ccr5+	0	552.03	0.00	174.98	406.04	0.00	.	.	.
Z09106	02/28/14	441.0763889	71.838	1.856354233	NT	1	cd4+ccr5+	0	552.03	0.00	174.98	406.04	0.00	.	.	.
Z09106	03/07/14	448.0409722	59.5584	1.774943022	NT	1	cd4+ccr5+	0	552.03	0.00	174.98	406.04	0.00	.	.	.
Z09106	03/20/14	461.0305556	59.8455	1.7770315	NT	1	cd4+ccr5+	0	552.03	0.00	174.98	406.04	0.00	.	.	.
Z09106	03/28/14	468.9770833	117.4824	2.06997281	NT	1	cd4+ccr5+	0	552.03	0.00	174.98	406.04	0.00	.	.	.
Z09106	04/04/14	476.0333333	108.24	2.034387784	NT	1	cd4+ccr5+	0	552.03	0.00	174.98	406.04	0.00	.	.	.
Z09106	04/11/14	482.9909722	103.032	2.01297213	NT	1	cd4+ccr5+	0	552.03	0.00	174.98	406.04	0.00	.	.	.
Z09106	04/18/14	490.0166667	100.3428	2.001486216	NT	1	cd4+ccr5+	0	552.03	0.00	174.98	406.04	0.00	.	.	.
Z09106	04/25/14	496.9333333	98.4776	1.993337456	NT	1	cd4+ccr5+	0	552.03	0.00	174.98	406.04	0.00	.	.	.
Z09106	05/02/14	503.9354167	81.7949	1.912726226	NT	1	cd4+ccr5+	0	552.03	0.00	174.98	406.04	0.00	.	.	.
Z09106	05/09/14	510.9479167	92.7744	1.967428154	NT	1	cd4+ccr5+	0	552.03	0.00	174.98	406.04	0.00	.	.	.
Z09106	06/06/14	539.0506944	90.552	1.956898047	NT	1	cd4+ccr5+	0	552.03	0.00	174.98	406.04	0.00	.	.	.
Z09106	06/13/14	545.9326389	65.13	1.813781078	NT	1	cd4+ccr5+	0	552.03	0.00	174.98	406.04	0.00	.	.	.
Z09106	06/19/14	552.025	74.6232	1.872873869	NT	1	cd4+ccr5+	0	552.03	0.00	174.98	406.04	0.00	.	.	.
Z09106	06/27/14	559.96875	64.206	1.807575614	NT	1	cd4+ccr5+	0	552.03	0.00	174.98	406.04	0.00	.	.	.
Z09106	07/11/14	573.9847222	78.6842	1.895887534	NT	1	cd4+ccr5+	0	552.03	0.00	174.98	406.04	0.00	.	.	.
Z09106	07/18/14	581.0270833	109.503	2.039426017	NT	1	cd4+ccr5+	0	552.03	0.00	174.98	406.04	0.00	.	.	.
Z09106	07/25/14	588.0472222	122.8656	2.089430306	NT	1	cd4+ccr5+	0	552.03	0.00	174.98	406.04	0.00	.	.	.
Z09106	08/01/14	595.0055556	101.9683	2.008465179	NT	1	cd4+ccr5+	0	552.03	0.00	174.98	406.04	0.00	.	.	.
Z09106	08/08/14	601.9652778	91.6608	1.962183643	NT	1	cd4+ccr5+	0	552.03	0.00	174.98	406.04	0.00	.	.	.
Z09106	08/15/14	609.0034722	86.4416	1.936722797	NT	1	cd4+ccr5+	0	552.03	0.00	174.98	406.04	0.00	.	.	.
Z09106	08/22/14	616.0090278	85.057	1.929710061	NT	1	cd4+ccr5+	0	552.03	0.00	174.98	406.04	0.00	.	.	.
Z09106	08/29/14	623.0125	76.608	1.884274124	NT	1	cd4+ccr5+	0	552.03	0.00	174.98	406.04	0.00	.	.	.
Z09106	09/05/14	630.0277778	147.4875	2.168755214	NT	1	cd4+ccr5+	0	552.03	0.00	174.98	406.04	0.00	.	.	.
Z09106	09/12/14	637.0423611	117.579	2.070329762	NT	1	cd4+ccr5+	0	552.03	0.00	174.98	406.04	0.00	.	.	.
Z09106	10/08/14	662.3763889	96.1667	1.983024713	NT	1	cd4+ccr5+	0	552.03	0.00	174.98	406.04	0.00	.	.	.
Z09106	06/07/13	174.9826389	234.624	2.370372435	NT	2	cd4+ccr5-	0	552.03	0.00	174.98	406.04	0.00	.	.	.
Z09106	06/14/13	182.0541667	494.487	2.694154879	NT	2	cd4+ccr5-	0	552.03	0.00	174.98	406.04	0.00	.	.	.
Z09106	06/18/13	186.1020833	569.349	2.755378562	NT	2	cd4+ccr5-	0	552.03	0.00	174.98	406.04	0.00	.	.	.
Z09106	07/05/13	203.0118056	426.2885	2.629703617	NT	2	cd4+ccr5-	0	552.03	0.00	174.98	406.04	0.00	.	.	.
Z09106	07/12/13	210.0291667	468.958	2.671133949	NT	2	cd4+ccr5-	0	552.03	0.00	174.98	406.04	0.00	.	.	.
Z09106	07/19/13	217.0083333	404.4573	2.606872678	NT	2	cd4+ccr5-	0	552.03	0.00	174.98	406.04	0.00	.	.	.
Z09106	07/26/13	224.0701389	414.288	2.617302354	NT	2	cd4+ccr5-	0	552.03	0.00	174.98	406.04	0.00	.	.	.
Z09106	08/02/13	231.1	469.044	2.671213585	NT	2	cd4+ccr5-	0	552.03	0.00	174.98	406.04	0.00	.	.	.
Z09106	08/09/13	238.1194444	454.7485	2.657771275	NT	2	cd4+ccr5-	0	552.03	0.00	174.98	406.04	0.00	.	.	.
Z09106	08/16/13	245.1291667	531.1188	2.725191674	NT	2	cd4+ccr5-	0	552.03	0.00	174.98	406.04	0.00	.	.	.
Z09106	08/23/13	252.0402778	562.672	2.750255304	NT	2	cd4+ccr5-	0	552.03	0.00	174.98	406.04	0.00	.	.	.
Z09106	08/30/13	259.0090278	536.4716	2.729546736	NT	2	cd4+ccr5-	0	552.03	0.00	174.98	406.04	0.00	.	.	.
Z09106	09/06/13	266.0826389	465.4484	2.667871542	NT	2	cd4+ccr5-	0	552.03	0.00	174.98	406.04	0.00	.	.	.
Z09106	09/13/13	272.9902778	556.205	2.745234889	NT	2	cd4+ccr5-	0	552.03	0.00	174.98	406.04	0.00	.	.	.
Z09106	09/20/13	280.0569444	621.2448	2.793262767	NT	2	cd4+ccr5-	0	552.03	0.00	174.98	406.04	0.00	.	.	.
Z09106	09/27/13	287.0006944	505.42	2.703652423	NT	2	cd4+ccr5-	0	552.03	0.00	174.98	406.04	0.00	.	.	.
Z09106	10/04/13	293.9743056	587.0202	2.768653046	NT	2	cd4+ccr5-	0	552.03	0.00	174.98	406.04	0.00	.	.	.
Z09106	10/10/13	299.9951389	697.68	2.843656273	NT	2	cd4+ccr5-	0	552.03	0.00	174.98	406.04	0.00	.	.	.
Z09106	10/25/13	315.0298611	440.3212	2.643769596	NT	2	cd4+ccr5-	0	552.03	0.00	174.98	406.04	0.00	.	.	.
Z09106	11/08/13	329.0263889	631.764	2.800554875	NT	2	cd4+ccr5-	0	552.03	0.00	174.98	406.04	0.00	.	.	.
Z09106	11/22/13	343.0236111	600.7239	2.778674911	NT	2	cd4+ccr5-	0	552.03	0.00	174.98	406.04	0.00	.	.	.
Z09106	12/12/13	363.0423611	640.266	2.80636044	NT	2	cd4+ccr5-	0	552.03	0.00	174.98	406.04	0.00	.	.	.
Z09106	01/24/14	406.0388889	657.8484	2.818125823	NT	2	cd4+ccr5-	0	552.03	0.00	174.98	406.04	0.00	.	.	.
Z09106	01/31/14	413.0777778	512.5152	2.70970675	NT	2	cd4+ccr5-	0	552.03	0.00	174.98	406.04	0.00	.	.	.
Z09106	02/07/14	420.0847222	777.3722	2.890629006	NT	2	cd4+ccr5-	0	552.03	0.00	174.98	406.04	0.00	.	.	.
Z09106	02/14/14	427.1201389	698.752	2.844323064	NT	2	cd4+ccr5-	0	552.03	0.00	174.98	406.04	0.00	.	.	.
Z09106	02/21/14	434.0048611	762.3396	2.88214848	NT	2	cd4+ccr5-	0	552.03	0.00	174.98	406.04	0.00	.	.	.
Z09106	02/28/14	441.0763889	541.548	2.733636956	NT	2	cd4+ccr5-	0	552.03	0.00	174.98	406.04	0.00	.	.	.
Z09106	03/07/14	448.0409722	498.8016	2.697927838	NT	2	cd4+ccr5-	0	552.03	0.00	174.98	406.04	0.00	.	.	.
Z09106	03/20/14	461.0305556	412.269	2.61518068	NT	2	cd4+ccr5-	0	552.03	0.00	174.98	406.04	0.00	.	.	.
Z09106	03/28/14	468.9770833	587.412	2.768942814	NT	2	cd4+ccr5-	0	552.03	0.00	174.98	406.04	0.00	.	.	.
Z09106	04/04/14	476.0333333	591.9375	2.772275854	NT	2	cd4+ccr5-	0	552.03	0.00	174.98	406.04	0.00	.	.	.
Z09106	04/11/14	482.9909722	705.96	2.848780094	NT	2	cd4+ccr5-	0	552.03	0.00	174.98	406.04	0.00	.	.	.
Z09106	04/18/14	490.0166667	661.5192	2.820542454	NT	2	cd4+ccr5-	0	552.03	0.00	174.98	406.04	0.00	.	.	.
Z09106	04/25/14	496.9333333	640.1044	2.806250812	NT	2	cd4+ccr5-	0	552.03	0.00	174.98	406.04	0.00	.	.	.
Z09106	05/02/14	503.9354167	675.697	2.829751991	NT	2	cd4+ccr5-	0	552.03	0.00	174.98	406.04	0.00	.	.	.
Z09106	05/09/14	510.9479167	571.1424	2.756744402	NT	2	cd4+ccr5-	0	552.03	0.00	174.98	406.04	0.00	.	.	.
Z09106	06/06/14	539.0506944	591.822	2.772191105	NT	2	cd4+ccr5-	0	552.03	0.00	174.98	406.04	0.00	.	.	.
Z09106	06/13/14	545.9326389	557.5128	2.746254843	NT	2	cd4+ccr5-	0	552.03	0.00	174.98	406.04	0.00	.	.	.
Z09106	06/19/14	552.025	483.8472	2.684708232	NT	2	cd4+ccr5-	0	552.03	0.00	174.98	406.04	0.00	.	.	.
Z09106	06/27/14	559.96875	497.002	2.696358136	NT	2	cd4+ccr5-	0	552.03	0.00	174.98	406.04	0.00	.	.	.
Z09106	07/11/14	573.9847222	408.6502	2.611351716	NT	2	cd4+ccr5-	0	552.03	0.00	174.98	406.04	0.00	.	.	.
Z09106	07/18/14	581.0270833	316.342	2.500156856	NT	2	cd4+ccr5-	0	552.03	0.00	174.98	406.04	0.00	.	.	.
Z09106	07/25/14	588.0472222	480.2928	2.681506076	NT	2	cd4+ccr5-	0	552.03	0.00	174.98	406.04	0.00	.	.	.
Z09106	08/01/14	595.0055556	383.0701	2.583278255	NT	2	cd4+ccr5-	0	552.03	0.00	174.98	406.04	0.00	.	.	.
Z09106	08/08/14	601.9652778	446.4768	2.649798897	NT	2	cd4+ccr5-	0	552.03	0.00	174.98	406.04	0.00	.	.	.
Z09106	08/15/14	609.0034722	509.388	2.70704871	NT	2	cd4+ccr5-	0	552.03	0.00	174.98	406.04	0.00	.	.	.
Z09106	08/22/14	616.0090278	457.548	2.660436661	NT	2	cd4+ccr5-	0	552.03	0.00	174.98	406.04	0.00	.	.	.
Z09106	08/29/14	623.0125	406.98	2.609573067	NT	2	cd4+ccr5-	0	552.03	0.00	174.98	406.04	0.00	.	.	.
Z09106	09/05/14	630.0277778	445.74	2.649081609	NT	2	cd4+ccr5-	0	552.03	0.00	174.98	406.04	0.00	.	.	.
Z09106	09/12/14	637.0423611	460.2378	2.662982285	NT	2	cd4+ccr5-	0	552.03	0.00	174.98	406.04	0.00	.	.	.
Z09106	10/08/14	662.3763889	345.6803	2.53867463	NT	2	cd4+ccr5-	0	552.03	0.00	174.98	406.04	0.00	.	.	.
Z09106	11/01/12	-42.99722222	753.9356	2.877334251	NT	3	cd4+	0	552.03	0.00	174.98	406.04	0.00	.	.	.
Z09106	11/09/12	-34.86041667	801.216	2.903749613	NT	3	cd4+	0	552.03	0.00	174.98	406.04	0.00	.	.	.
Z09106	11/16/12	-27.99375	697.1778	2.84334355	NT	3	cd4+	0	552.03	0.00	174.98	406.04	0.00	.	.	.
Z09106	11/30/12	-14.02013889	839.916	2.924235854	NT	3	cd4+	0	552.03	0.00	174.98	406.04	0.00	.	.	.
Z09106	12/07/12	-6.963194444	756.7092	2.878929014	NT	3	cd4+	0	552.03	0.00	174.98	406.04	0.00	.	.	.
Z09106	12/14/12	0	646.24	2.810393836	NT	3	cd4+	0	552.03	0.00	174.98	406.04	0.00	.	.	.
Z09106	12/18/12	4.028472222	908.4128	2.958283245	NT	3	cd4+	0	552.03	0.00	174.98	406.04	0.00	.	.	.
Z09106	12/21/12	7.051388889	364.8456	2.562109113	NT	3	cd4+	0	552.03	0.00	174.98	406.04	0.00	.	.	.
Z09106	12/28/12	13.97013889	280.7298	2.448288516	NT	3	cd4+	0	552.03	0.00	174.98	406.04	0.00	.	.	.
Z09106	01/03/13	19.99305556	643.8528	2.808786589	NT	3	cd4+	0	552.03	0.00	174.98	406.04	0.00	.	.	.
Z09106	01/11/13	28.1125	470.067	2.672159764	NT	3	cd4+	0	552.03	0.00	174.98	406.04	0.00	.	.	.
Z09106	01/18/13	34.95	418.5965	2.621795593	NT	3	cd4+	0	552.03	0.00	174.98	406.04	0.00	.	.	.
Z09106	01/25/13	41.96666667	341.04	2.53280532	NT	3	cd4+	0	552.03	0.00	174.98	406.04	0.00	.	.	.
Z09106	02/01/13	49.08958333	365.8336	2.563283591	NT	3	cd4+	0	552.03	0.00	174.98	406.04	0.00	.	.	.
Z09106	02/08/13	56.075	388.872	2.589806674	NT	3	cd4+	0	552.03	0.00	174.98	406.04	0.00	.	.	.
Z09106	02/14/13	61.98611111	612.1059	2.786826566	NT	3	cd4+	0	552.03	0.00	174.98	406.04	0.00	.	.	.
Z09106	02/22/13	70.0875	368.5192	2.56646012	NT	3	cd4+	0	552.03	0.00	174.98	406.04	0.00	.	.	.
Z09106	03/01/13	77.01527778	391.3305	2.592543698	NT	3	cd4+	0	552.03	0.00	174.98	406.04	0.00	.	.	.
Z09106	03/08/13	84.01111111	316.68	2.500620636	NT	3	cd4+	0	552.03	0.00	174.98	406.04	0.00	.	.	.
Z09106	03/15/13	90.93472222	625.57	2.796275913	NT	3	cd4+	0	552.03	0.00	174.98	406.04	0.00	.	.	.
Z09106	03/22/13	97.93611111	562.716	2.750289264	NT	3	cd4+	0	552.03	0.00	174.98	406.04	0.00	.	.	.
Z09106	03/29/13	104.9777778	553.755	2.743317661	NT	3	cd4+	0	552.03	0.00	174.98	406.04	0.00	.	.	.
Z09106	04/12/13	119.1236111	428.8938	2.632349768	NT	3	cd4+	0	552.03	0.00	174.98	406.04	0.00	.	.	.
Z09106	04/26/13	132.98125	446.08	2.649412752	NT	3	cd4+	0	552.03	0.00	174.98	406.04	0.00	.	.	.
Z09106	05/10/13	147.1020833	410.4672	2.613278459	NT	3	cd4+	0	552.03	0.00	174.98	406.04	0.00	.	.	.
Z09106	05/23/13	159.9861111	438.204	2.641676338	NT	3	cd4+	0	552.03	0.00	174.98	406.04	0.00	.	.	.
Z09106	06/07/13	174.9826389	276.224	2.44126141	NT	3	cd4+	0	552.03	0.00	174.98	406.04	0.00	.	.	.
Z09106	06/14/13	182.0541667	562.59	2.750192008	NT	3	cd4+	0	552.03	0.00	174.98	406.04	0.00	.	.	.
Z09106	06/18/13	186.1020833	638.847	2.80539686	NT	3	cd4+	0	552.03	0.00	174.98	406.04	0.00	.	.	.
Z09106	07/05/13	203.0118056	488.2075	2.688604447	NT	3	cd4+	0	552.03	0.00	174.98	406.04	0.00	.	.	.
Z09106	07/12/13	210.0291667	556.206	2.745235669	NT	3	cd4+	0	552.03	0.00	174.98	406.04	0.00	.	.	.
Z09106	07/19/13	217.0083333	481.9581	2.683009284	NT	3	cd4+	0	552.03	0.00	174.98	406.04	0.00	.	.	.
Z09106	07/26/13	224.0701389	499.776	2.698775397	NT	3	cd4+	0	552.03	0.00	174.98	406.04	0.00	.	.	.
Z09106	08/02/13	231.1	522.45	2.718044734	NT	3	cd4+	0	552.03	0.00	174.98	406.04	0.00	.	.	.
Z09106	08/09/13	238.1194444	530.9496	2.725053298	NT	3	cd4+	0	552.03	0.00	174.98	406.04	0.00	.	.	.
Z09106	08/16/13	245.1291667	613.0467	2.787493559	NT	3	cd4+	0	552.03	0.00	174.98	406.04	0.00	.	.	.
Z09106	08/23/13	252.0402778	681.934	2.833742344	NT	3	cd4+	0	552.03	0.00	174.98	406.04	0.00	.	.	.
Z09106	08/30/13	259.0090278	634.7362	2.802593268	NT	3	cd4+	0	552.03	0.00	174.98	406.04	0.00	.	.	.
Z09106	09/06/13	266.0826389	532.2702	2.726132152	NT	3	cd4+	0	552.03	0.00	174.98	406.04	0.00	.	.	.
Z09106	09/13/13	272.9902778	665.21	2.822958769	NT	3	cd4+	0	552.03	0.00	174.98	406.04	0.00	.	.	.
Z09106	09/20/13	280.0569444	729.6696	2.863126253	NT	3	cd4+	0	552.03	0.00	174.98	406.04	0.00	.	.	.
Z09106	09/27/13	287.0006944	611.5582	2.786437794	NT	3	cd4+	0	552.03	0.00	174.98	406.04	0.00	.	.	.
Z09106	10/04/13	293.9743056	674.6748	2.829094489	NT	3	cd4+	0	552.03	0.00	174.98	406.04	0.00	.	.	.
Z09106	10/10/13	299.9951389	768.9984	2.885925436	NT	3	cd4+	0	552.03	0.00	174.98	406.04	0.00	.	.	.
Z09106	10/25/13	315.0298611	509.8456	2.707438676	NT	3	cd4+	0	552.03	0.00	174.98	406.04	0.00	.	.	.
Z09106	11/08/13	329.0263889	704.214	2.847704655	NT	3	cd4+	0	552.03	0.00	174.98	406.04	0.00	.	.	.
Z09106	11/22/13	343.0236111	676.7649	2.830437826	NT	3	cd4+	0	552.03	0.00	174.98	406.04	0.00	.	.	.
Z09106	12/12/13	363.0423611	710.754	2.851719313	NT	3	cd4+	0	552.03	0.00	174.98	406.04	0.00	.	.	.
Z09106	01/24/14	406.0388889	723.948	2.859707373	NT	3	cd4+	0	552.03	0.00	174.98	406.04	0.00	.	.	.
Z09106	01/31/14	413.0777778	577.5552	2.761593498	NT	3	cd4+	0	552.03	0.00	174.98	406.04	0.00	.	.	.
Z09106	02/07/14	420.0847222	842.7265	2.925686651	NT	3	cd4+	0	552.03	0.00	174.98	406.04	0.00	.	.	.
Z09106	02/14/14	427.1201389	800.512	2.903367847	NT	3	cd4+	0	552.03	0.00	174.98	406.04	0.00	.	.	.
Z09106	02/21/14	434.0048611	850.7268	2.929790114	NT	3	cd4+	0	552.03	0.00	174.98	406.04	0.00	.	.	.
Z09106	02/28/14	441.0763889	596.808	2.775834636	NT	3	cd4+	0	552.03	0.00	174.98	406.04	0.00	.	.	.
Z09106	03/07/14	448.0409722	555.8784	2.744979799	NT	3	cd4+	0	552.03	0.00	174.98	406.04	0.00	.	.	.
Z09106	03/20/14	461.0305556	469.898	2.672003597	NT	3	cd4+	0	552.03	0.00	174.98	406.04	0.00	.	.	.
Z09106	03/28/14	468.9770833	695.3688	2.842215201	NT	3	cd4+	0	552.03	0.00	174.98	406.04	0.00	.	.	.
Z09106	04/04/14	476.0333333	696.795	2.843105026	NT	3	cd4+	0	552.03	0.00	174.98	406.04	0.00	.	.	.
Z09106	04/11/14	482.9909722	801.36	2.903827661	NT	3	cd4+	0	552.03	0.00	174.98	406.04	0.00	.	.	.
Z09106	04/18/14	490.0166667	758.1456	2.879752619	NT	3	cd4+	0	552.03	0.00	174.98	406.04	0.00	.	.	.
Z09106	04/25/14	496.9333333	734.7944	2.866165838	NT	3	cd4+	0	552.03	0.00	174.98	406.04	0.00	.	.	.
Z09106	05/02/14	503.9354167	753.9356	2.877334251	NT	3	cd4+	0	552.03	0.00	174.98	406.04	0.00	.	.	.
Z09106	05/09/14	510.9479167	661.0176	2.820213023	NT	3	cd4+	0	552.03	0.00	174.98	406.04	0.00	.	.	.
Z09106	06/06/14	539.0506944	682.374	2.834022471	NT	3	cd4+	0	552.03	0.00	174.98	406.04	0.00	.	.	.
Z09106	06/13/14	545.9326389	617.4324	2.790589416	NT	3	cd4+	0	552.03	0.00	174.98	406.04	0.00	.	.	.
Z09106	06/19/14	552.025	553.656	2.743240011	NT	3	cd4+	0	552.03	0.00	174.98	406.04	0.00	.	.	.
Z09106	06/27/14	559.96875	558.83	2.747279713	NT	3	cd4+	0	552.03	0.00	174.98	406.04	0.00	.	.	.
Z09106	07/11/14	573.9847222	487.3344	2.687827068	NT	3	cd4+	0	552.03	0.00	174.98	406.04	0.00	.	.	.
Z09106	07/18/14	581.0270833	425.845	2.629251552	NT	3	cd4+	0	552.03	0.00	174.98	406.04	0.00	.	.	.
Z09106	07/25/14	588.0472222	603.1584	2.78043138	NT	3	cd4+	0	552.03	0.00	174.98	406.04	0.00	.	.	.
Z09106	08/01/14	595.0055556	485.0384	2.685776123	NT	3	cd4+	0	552.03	0.00	174.98	406.04	0.00	.	.	.
Z09106	08/08/14	601.9652778	532.224	2.726094455	NT	3	cd4+	0	552.03	0.00	174.98	406.04	0.00	.	.	.
Z09106	08/15/14	609.0034722	595.8296	2.775122075	NT	3	cd4+	0	552.03	0.00	174.98	406.04	0.00	.	.	.
Z09106	08/22/14	616.0090278	539.672	2.732129886	NT	3	cd4+	0	552.03	0.00	174.98	406.04	0.00	.	.	.
Z09106	08/29/14	623.0125	483.588	2.684475516	NT	3	cd4+	0	552.03	0.00	174.98	406.04	0.00	.	.	.
Z09106	09/05/14	630.0277778	586.6725	2.768395731	NT	3	cd4+	0	552.03	0.00	174.98	406.04	0.00	.	.	.
Z09106	09/12/14	637.0423611	574.4574	2.759257828	NT	3	cd4+	0	552.03	0.00	174.98	406.04	0.00	.	.	.
Z09106	10/08/14	662.3763889	439.2479	2.642709694	NT	3	cd4+	0	552.03	0.00	174.98	406.04	0.00	.	.	.
Z09106	11/01/12	-42.99722222	1689.2425	3.227691999	NT	4	cd8+	0	552.03	0.00	174.98	406.04	0.00	.	.	.
Z09106	11/09/12	-34.86041667	1331.2512	3.124260012	NT	4	cd8+	0	552.03	0.00	174.98	406.04	0.00	.	.	.
Z09106	11/16/12	-27.99375	1478.862	3.16992765	NT	4	cd8+	0	552.03	0.00	174.98	406.04	0.00	.	.	.
Z09106	11/30/12	-14.02013889	1837.836	3.264306754	NT	4	cd8+	0	552.03	0.00	174.98	406.04	0.00	.	.	.
Z09106	12/07/12	-6.963194444	1648.6756	3.217135211	NT	4	cd8+	0	552.03	0.00	174.98	406.04	0.00	.	.	.
Z09106	12/14/12	0	1185.735	3.073987639	NT	4	cd8+	0	552.03	0.00	174.98	406.04	0.00	.	.	.
Z09106	12/18/12	4.028472222	1763.8688	3.246466278	NT	4	cd8+	0	552.03	0.00	174.98	406.04	0.00	.	.	.
Z09106	12/21/12	7.051388889	651.2814	2.813768675	NT	4	cd8+	0	552.03	0.00	174.98	406.04	0.00	.	.	.
Z09106	12/28/12	13.97013889	909.7725	2.958932805	NT	4	cd8+	0	552.03	0.00	174.98	406.04	0.00	.	.	.
Z09106	01/03/13	19.99305556	1616.3388	3.208532398	NT	4	cd8+	0	552.03	0.00	174.98	406.04	0.00	.	.	.
Z09106	01/11/13	28.1125	1210.1212	3.082828869	NT	4	cd8+	0	552.03	0.00	174.98	406.04	0.00	.	.	.
Z09106	01/18/13	34.95	1005.473	3.002370413	NT	4	cd8+	0	552.03	0.00	174.98	406.04	0.00	.	.	.
Z09106	01/25/13	41.96666667	781.144	2.892731101	NT	4	cd8+	0	552.03	0.00	174.98	406.04	0.00	.	.	.
Z09106	02/01/13	49.08958333	784.1792	2.894415319	NT	4	cd8+	0	552.03	0.00	174.98	406.04	0.00	.	.	.
Z09106	02/08/13	56.075	981.018	2.991676976	NT	4	cd8+	0	552.03	0.00	174.98	406.04	0.00	.	.	.
Z09106	02/14/13	61.98611111	1486.5429	3.172177447	NT	4	cd8+	0	552.03	0.00	174.98	406.04	0.00	.	.	.
Z09106	02/22/13	70.0875	785.9236	2.89538033	NT	4	cd8+	0	552.03	0.00	174.98	406.04	0.00	.	.	.
Z09106	03/01/13	77.01527778	1004.7675	3.002065579	NT	4	cd8+	0	552.03	0.00	174.98	406.04	0.00	.	.	.
Z09106	03/08/13	84.01111111	657.111	2.817638737	NT	4	cd8+	0	552.03	0.00	174.98	406.04	0.00	.	.	.
Z09106	03/15/13	90.93472222	1427.437	3.15455695	NT	4	cd8+	0	552.03	0.00	174.98	406.04	0.00	.	.	.
Z09106	03/22/13	97.93611111	1500.576	3.176257996	NT	4	cd8+	0	552.03	0.00	174.98	406.04	0.00	.	.	.
Z09106	03/29/13	104.9777778	1391.275	3.143412981	NT	4	cd8+	0	552.03	0.00	174.98	406.04	0.00	.	.	.
Z09106	04/12/13	119.1236111	1037.0268	3.01578998	NT	4	cd8+	0	552.03	0.00	174.98	406.04	0.00	.	.	.
Z09106	04/26/13	132.98125	1097.3568	3.040347859	NT	4	cd8+	0	552.03	0.00	174.98	406.04	0.00	.	.	.
Z09106	05/10/13	147.1020833	1006.0908	3.002637178	NT	4	cd8+	0	552.03	0.00	174.98	406.04	0.00	.	.	.
Z09106	05/23/13	159.9861111	915.681	2.961744203	NT	4	cd8+	0	552.03	0.00	174.98	406.04	0.00	.	.	.
Z09106	06/07/13	174.9826389	633.984	2.802078298	NT	4	cd8+	0	552.03	0.00	174.98	406.04	0.00	.	.	.
Z09106	06/14/13	182.0541667	1388.709	3.14261125	NT	4	cd8+	0	552.03	0.00	174.98	406.04	0.00	.	.	.
Z09106	06/18/13	186.1020833	1157.409	3.063486855	NT	4	cd8+	0	552.03	0.00	174.98	406.04	0.00	.	.	.
Z09106	07/05/13	203.0118056	1076.438	3.031989021	NT	4	cd8+	0	552.03	0.00	174.98	406.04	0.00	.	.	.
Z09106	07/12/13	210.0291667	1295.0875	3.112299112	NT	4	cd8+	0	552.03	0.00	174.98	406.04	0.00	.	.	.
Z09106	07/19/13	217.0083333	1160.0901	3.064491721	NT	4	cd8+	0	552.03	0.00	174.98	406.04	0.00	.	.	.
Z09106	07/26/13	224.0701389	1030.24	3.012938408	NT	4	cd8+	0	552.03	0.00	174.98	406.04	0.00	.	.	.
Z09106	08/02/13	231.1	1107.594	3.044380594	NT	4	cd8+	0	552.03	0.00	174.98	406.04	0.00	.	.	.
Z09106	08/09/13	238.1194444	1179.888	3.071840784	NT	4	cd8+	0	552.03	0.00	174.98	406.04	0.00	.	.	.
Z09106	08/16/13	245.1291667	1429.5006	3.155184342	NT	4	cd8+	0	552.03	0.00	174.98	406.04	0.00	.	.	.
Z09106	08/23/13	252.0402778	1584.044	3.199767241	NT	4	cd8+	0	552.03	0.00	174.98	406.04	0.00	.	.	.
Z09106	08/30/13	259.0090278	1280.0956	3.107242405	NT	4	cd8+	0	552.03	0.00	174.98	406.04	0.00	.	.	.
Z09106	09/06/13	266.0826389	1082.974	3.03461803	NT	4	cd8+	0	552.03	0.00	174.98	406.04	0.00	.	.	.
Z09106	09/13/13	272.9902778	1313.65	3.11847967	NT	4	cd8+	0	552.03	0.00	174.98	406.04	0.00	.	.	.
Z09106	09/20/13	280.0569444	1435.896	3.157122986	NT	4	cd8+	0	552.03	0.00	174.98	406.04	0.00	.	.	.
Z09106	09/27/13	287.0006944	1223.1164	3.087467789	NT	4	cd8+	0	552.03	0.00	174.98	406.04	0.00	.	.	.
Z09106	10/04/13	293.9743056	1205.9148	3.081316625	NT	4	cd8+	0	552.03	0.00	174.98	406.04	0.00	.	.	.
Z09106	10/10/13	299.9951389	1410.864	3.149485152	NT	4	cd8+	0	552.03	0.00	174.98	406.04	0.00	.	.	.
Z09106	10/25/13	315.0298611	853.254	2.931078333	NT	4	cd8+	0	552.03	0.00	174.98	406.04	0.00	.	.	.
Z09106	11/08/13	329.0263889	1324.386	3.122014581	NT	4	cd8+	0	552.03	0.00	174.98	406.04	0.00	.	.	.
Z09106	11/22/13	343.0236111	1138.0803	3.056172906	NT	4	cd8+	0	552.03	0.00	174.98	406.04	0.00	.	.	.
Z09106	12/12/13	363.0423611	1298.154	3.113326216	NT	4	cd8+	0	552.03	0.00	174.98	406.04	0.00	.	.	.
Z09106	01/24/14	406.0388889	1432.158	3.155990933	NT	4	cd8+	0	552.03	0.00	174.98	406.04	0.00	.	.	.
Z09106	01/31/14	413.0777778	1186.3296	3.074205367	NT	4	cd8+	0	552.03	0.00	174.98	406.04	0.00	.	.	.
Z09106	02/07/14	420.0847222	1596.0208	3.203038547	NT	4	cd8+	0	552.03	0.00	174.98	406.04	0.00	.	.	.
Z09106	02/14/14	427.1201389	1539.968	3.187511696	NT	4	cd8+	0	552.03	0.00	174.98	406.04	0.00	.	.	.
Z09106	02/21/14	434.0048611	1738.2816	3.240120133	NT	4	cd8+	0	552.03	0.00	174.98	406.04	0.00	.	.	.
Z09106	02/28/14	441.0763889	1188.09	3.07484934	NT	4	cd8+	0	552.03	0.00	174.98	406.04	0.00	.	.	.
Z09106	03/07/14	448.0409722	1099.3488	3.041135507	NT	4	cd8+	0	552.03	0.00	174.98	406.04	0.00	.	.	.
Z09106	03/20/14	461.0305556	910.9815	2.959509558	NT	4	cd8+	0	552.03	0.00	174.98	406.04	0.00	.	.	.
Z09106	03/28/14	468.9770833	1295.4816	3.112431249	NT	4	cd8+	0	552.03	0.00	174.98	406.04	0.00	.	.	.
Z09106	04/04/14	476.0333333	1681.1025	3.225594194	NT	4	cd8+	0	552.03	0.00	174.98	406.04	0.00	.	.	.
Z09106	04/11/14	482.9909722	1843.128	3.265555497	NT	4	cd8+	0	552.03	0.00	174.98	406.04	0.00	.	.	.
Z09106	04/18/14	490.0166667	1657.5144	3.21945731	NT	4	cd8+	0	552.03	0.00	174.98	406.04	0.00	.	.	.
Z09106	04/25/14	496.9333333	1700.6324	3.230610449	NT	4	cd8+	0	552.03	0.00	174.98	406.04	0.00	.	.	.
Z09106	05/02/14	503.9354167	1603.8913	3.205174932	NT	4	cd8+	0	552.03	0.00	174.98	406.04	0.00	.	.	.
Z09106	05/09/14	510.9479167	1307.5392	3.116454718	NT	4	cd8+	0	552.03	0.00	174.98	406.04	0.00	.	.	.
Z09106	06/06/14	539.0506944	1371.216	3.137105872	NT	4	cd8+	0	552.03	0.00	174.98	406.04	0.00	.	.	.
Z09106	06/13/14	545.9326389	1125.4464	3.051324816	NT	4	cd8+	0	552.03	0.00	174.98	406.04	0.00	.	.	.
Z09106	06/19/14	552.025	982.1376	2.992172338	NT	4	cd8+	0	552.03	0.00	174.98	406.04	0.00	.	.	.
Z09106	06/27/14	559.96875	922.664	2.965043576	NT	4	cd8+	0	552.03	0.00	174.98	406.04	0.00	.	.	.
Z09106	07/11/14	573.9847222	1119.3462	3.048964429	NT	4	cd8+	0	552.03	0.00	174.98	406.04	0.00	.	.	.
Z09106	07/18/14	581.0270833	1053.6622	3.0227014	NT	4	cd8+	0	552.03	0.00	174.98	406.04	0.00	.	.	.
Z09106	07/25/14	588.0472222	1846.7072	3.266398042	NT	4	cd8+	0	552.03	0.00	174.98	406.04	0.00	.	.	.
Z09106	08/01/14	595.0055556	1165.7457	3.066603822	NT	4	cd8+	0	552.03	0.00	174.98	406.04	0.00	.	.	.
Z09106	08/08/14	601.9652778	1386.7392	3.141994792	NT	4	cd8+	0	552.03	0.00	174.98	406.04	0.00	.	.	.
Z09106	08/15/14	609.0034722	1398.5016	3.145662968	NT	4	cd8+	0	552.03	0.00	174.98	406.04	0.00	.	.	.
Z09106	08/22/14	616.0090278	1340.381	3.127228263	NT	4	cd8+	0	552.03	0.00	174.98	406.04	0.00	.	.	.
Z09106	08/29/14	623.0125	993.51	2.997172243	NT	4	cd8+	0	552.03	0.00	174.98	406.04	0.00	.	.	.
Z09106	09/05/14	630.0277778	1487.985	3.172598553	NT	4	cd8+	0	552.03	0.00	174.98	406.04	0.00	.	.	.
Z09106	09/12/14	637.0423611	1548.6834	3.189962643	NT	4	cd8+	0	552.03	0.00	174.98	406.04	0.00	.	.	.
Z09106	10/08/14	662.3763889	1211.1806	3.083208906	NT	4	cd8+	0	552.03	0.00	174.98	406.04	0.00	.	.	.
Z09106	12/14/12	0	30	1.477121255	NT	5	VL	1	552.03	0.00	174.98	406.04	0.00	.	.	.
Z09106	12/18/12	4.028472222	158779	5.200793062	NT	5	VL	0	552.03	0.00	174.98	406.04	0.00	.	.	.
Z09106	12/21/12	7.051388889	7621594	6.88204581	NT	5	VL	0	552.03	0.00	174.98	406.04	0.00	.	.	.
Z09106	12/28/12	13.97013889	3394484	6.530773766	NT	5	VL	0	552.03	0.00	174.98	406.04	0.00	.	.	.
Z09106	01/03/13	19.99305556	3179064	6.502299271	NT	5	VL	0	552.03	0.00	174.98	406.04	0.00	.	.	.
Z09106	01/11/13	28.1125	315320	5.498751518	NT	5	VL	0	552.03	0.00	174.98	406.04	0.00	.	.	.
Z09106	01/18/13	34.95	545291	5.73662833	NT	5	VL	0	552.03	0.00	174.98	406.04	0.00	.	.	.
Z09106	01/25/13	41.96666667	213251	5.328891076	NT	5	VL	0	552.03	0.00	174.98	406.04	0.00	.	.	.
Z09106	02/01/13	49.08958333	150746	5.178245797	NT	5	VL	0	552.03	0.00	174.98	406.04	0.00	.	.	.
Z09106	02/08/13	56.075	84353	4.926100533	NT	5	VL	0	552.03	0.00	174.98	406.04	0.00	.	.	.
Z09106	02/14/13	61.98611111	133137	5.124298767	NT	5	VL	0	552.03	0.00	174.98	406.04	0.00	.	.	.
Z09106	02/22/13	70.0875	13769	4.1389024	NT	5	VL	0	552.03	0.00	174.98	406.04	0.00	.	.	.
Z09106	03/01/13	77.01527778	15933	4.202297556	NT	5	VL	0	552.03	0.00	174.98	406.04	0.00	.	.	.
Z09106	03/08/13	84.01111111	13867	4.141982516	NT	5	VL	0	552.03	0.00	174.98	406.04	0.00	.	.	.
Z09106	03/15/13	90.93472222	21237	4.327093167	NT	5	VL	0	552.03	0.00	174.98	406.04	0.00	.	.	.
Z09106	03/22/13	97.93611111	13939	4.144231618	NT	5	VL	0	552.03	0.00	174.98	406.04	0.00	.	.	.
Z09106	03/29/13	104.9777778	10630	4.026533265	NT	5	VL	0	552.03	0.00	174.98	406.04	0.00	.	.	.
Z09106	04/12/13	119.1236111	26178	4.417936463	NT	5	VL	0	552.03	0.00	174.98	406.04	0.00	.	.	.
Z09106	04/26/13	132.98125	17265	4.237166583	NT	5	VL	0	552.03	0.00	174.98	406.04	0.00	.	.	.
Z09106	05/10/13	147.1020833	13367	4.126033948	NT	5	VL	0	552.03	0.00	174.98	406.04	0.00	.	.	.
Z09106	05/23/13	159.9861111	5470	3.737987326	NT	5	VL	0	552.03	0.00	174.98	406.04	0.00	.	.	.
Z09106	06/07/13	174.9826389	949	2.977266212	NT	5	VL	0	552.03	0.00	174.98	406.04	0.00	.	.	.
Z09106	06/14/13	182.0541667	30	1.477121255	NT	5	VL	1	552.03	0.00	174.98	406.04	0.00	.	.	.
Z09106	06/18/13	186.1020833	30	1.477121255	NT	5	VL	1	552.03	0.00	174.98	406.04	0.00	.	.	.
Z09106	07/05/13	203.0118056	30	1.477121255	NT	5	VL	1	552.03	0.00	174.98	406.04	0.00	.	.	.
Z09106	07/12/13	210.0291667	30	1.477121255	NT	5	VL	1	552.03	0.00	174.98	406.04	0.00	.	.	.
Z09106	07/19/13	217.0083333	30	1.477121255	NT	5	VL	1	552.03	0.00	174.98	406.04	0.00	.	.	.
Z09106	07/26/13	224.0701389	30	1.477121255	NT	5	VL	1	552.03	0.00	174.98	406.04	0.00	.	.	.
Z09106	08/02/13	231.1	30	1.477121255	NT	5	VL	1	552.03	0.00	174.98	406.04	0.00	.	.	.
Z09106	08/09/13	238.1194444	30	1.477121255	NT	5	VL	1	552.03	0.00	174.98	406.04	0.00	.	.	.
Z09106	08/16/13	245.1291667	30	1.477121255	NT	5	VL	1	552.03	0.00	174.98	406.04	0.00	.	.	.
Z09106	08/23/13	252.0402778	30	1.477121255	NT	5	VL	1	552.03	0.00	174.98	406.04	0.00	.	.	.
Z09106	08/30/13	259.0090278	30	1.477121255	NT	5	VL	1	552.03	0.00	174.98	406.04	0.00	.	.	.
Z09106	09/06/13	266.0826389	30	1.477121255	NT	5	VL	1	552.03	0.00	174.98	406.04	0.00	.	.	.
Z09106	09/13/13	272.9902778	30	1.477121255	NT	5	VL	1	552.03	0.00	174.98	406.04	0.00	.	.	.
Z09106	09/20/13	280.0569444	30	1.477121255	NT	5	VL	1	552.03	0.00	174.98	406.04	0.00	.	.	.
Z09106	09/27/13	287.0006944	31	1.491361694	NT	5	VL	0	552.03	0.00	174.98	406.04	0.00	.	.	.
Z09106	10/04/13	293.9743056	30	1.477121255	NT	5	VL	1	552.03	0.00	174.98	406.04	0.00	.	.	.
Z09106	10/10/13	299.9951389	30	1.477121255	NT	5	VL	1	552.03	0.00	174.98	406.04	0.00	.	.	.
Z09106	10/25/13	315.0298611	30	1.477121255	NT	5	VL	1	552.03	0.00	174.98	406.04	0.00	.	.	.
Z09106	11/08/13	329.0263889	30	1.477121255	NT	5	VL	1	552.03	0.00	174.98	406.04	0.00	.	.	.
Z09106	11/22/13	343.0236111	30	1.477121255	NT	5	VL	1	552.03	0.00	174.98	406.04	0.00	.	.	.
Z09106	12/12/13	363.0423611	30	1.477121255	NT	5	VL	1	552.03	0.00	174.98	406.04	0.00	.	.	.
Z09106	01/24/14	406.0388889	30	1.477121255	NT	5	VL	1	552.03	0.00	174.98	406.04	0.00	.	.	.
Z09106	01/31/14	413.0777778	30	1.477121255	NT	5	VL	1	552.03	0.00	174.98	406.04	0.00	.	.	.
Z09106	02/07/14	420.0847222	30	1.477121255	NT	5	VL	1	552.03	0.00	174.98	406.04	0.00	.	.	.
Z09106	02/14/14	427.1201389	30	1.477121255	NT	5	VL	1	552.03	0.00	174.98	406.04	0.00	.	.	.
Z09106	02/21/14	434.0048611	30	1.477121255	NT	5	VL	1	552.03	0.00	174.98	406.04	0.00	.	.	.
Z09106	02/28/14	441.0763889	30	1.477121255	NT	5	VL	1	552.03	0.00	174.98	406.04	0.00	.	.	.
Z09106	03/07/14	448.0409722	30	1.477121255	NT	5	VL	1	552.03	0.00	174.98	406.04	0.00	.	.	.
Z09106	03/20/14	461.0305556	30	1.477121255	NT	5	VL	1	552.03	0.00	174.98	406.04	0.00	.	.	.
Z09106	03/28/14	468.9770833	30	1.477121255	NT	5	VL	1	552.03	0.00	174.98	406.04	0.00	.	.	.
Z09106	04/04/14	476.0333333	30	1.477121255	NT	5	VL	1	552.03	0.00	174.98	406.04	0.00	.	.	.
Z09106	04/11/14	482.9909722	30	1.477121255	NT	5	VL	1	552.03	0.00	174.98	406.04	0.00	.	.	.
Z09106	04/18/14	490.0166667	30	1.477121255	NT	5	VL	1	552.03	0.00	174.98	406.04	0.00	.	.	.
Z09106	04/25/14	496.9333333	30	1.477121255	NT	5	VL	1	552.03	0.00	174.98	406.04	0.00	.	.	.
Z09106	05/02/14	503.9354167	30	1.477121255	NT	5	VL	1	552.03	0.00	174.98	406.04	0.00	.	.	.
Z09106	05/09/14	510.9479167	30	1.477121255	NT	5	VL	1	552.03	0.00	174.98	406.04	0.00	.	.	.
Z09106	06/06/14	539.0506944	30	1.477121255	NT	5	VL	1	552.03	0.00	174.98	406.04	0.00	.	.	.
Z09106	06/13/14	545.9326389	30	1.477121255	NT	5	VL	1	552.03	0.00	174.98	406.04	0.00	.	.	.
Z09106	06/19/14	552.025	30	1.477121255	NT	5	VL	1	552.03	0.00	174.98	406.04	0.00	.	.	.
Z09106	06/27/14	559.96875	160	2.204119983	NT	5	VL	0	552.03	0.00	174.98	406.04	0.00	.	.	.
Z09106	07/11/14	573.9847222	150604	5.177836507	NT	5	VL	0	552.03	0.00	174.98	406.04	0.00	.	.	.
Z09106	07/18/14	581.0270833	31093	4.492662627	NT	5	VL	0	552.03	0.00	174.98	406.04	0.00	.	.	.
Z09106	07/25/14	588.0472222	3801	3.57989787	NT	5	VL	0	552.03	0.00	174.98	406.04	0.00	.	.	.
Z09106	08/01/14	595.0055556	2288	3.35945602	NT	5	VL	0	552.03	0.00	174.98	406.04	0.00	.	.	.
Z09106	08/08/14	601.9652778	9466	3.9761665	NT	5	VL	0	552.03	0.00	174.98	406.04	0.00	.	.	.
Z09106	08/15/14	609.0034722	5157	3.712397131	NT	5	VL	0	552.03	0.00	174.98	406.04	0.00	.	.	.
Z09106	08/22/14	616.0090278	4368	3.64028263	NT	5	VL	0	552.03	0.00	174.98	406.04	0.00	.	.	.
Z09106	08/29/14	623.0125	2297	3.361160995	NT	5	VL	0	552.03	0.00	174.98	406.04	0.00	.	.	.
Z09106	09/05/14	630.0277778	2194	3.341236623	NT	5	VL	0	552.03	0.00	174.98	406.04	0.00	.	.	.
Z09106	09/12/14	637.0423611	3297	3.518118947	NT	5	VL	0	552.03	0.00	174.98	406.04	0.00	.	.	.
Z09106	10/08/14	662.3763889	2080	3.318063335	NT	5	VL	0	552.03	0.00	174.98	406.04	0.00	.	.	.
Z09106	1/24/14	406.0388889	800.7725	2.90350915	NT	6	CD8Tem	0	552.03	0.00	174.98	406.04	0.00	.	.	.
Z09106	1/31/14	413.0788889	1059.758	3.025206704	NT	6	CD8Tem	0	552.03	0.00	174.98	406.04	0.00	.	.	.
Z09106	2/14/14	427.1188889	1095.117	3.039460521	NT	6	CD8Tem	0	552.03	0.00	174.98	406.04	0.00	.	.	.
Z09106	3/28/14	468.9788889	1111.209	3.04579575	NT	6	CD8Tem	0	552.03	0.00	174.98	406.04	0.00	.	.	.
Z09106	5/9/14	510.9488889	825.0573	2.916484111	NT	6	CD8Tem	0	552.03	0.00	174.98	406.04	0.00	.	.	.
Z09106	7/11/14	573.9888889	764.9587	2.883637988	NT	6	CD8Tem	0	552.03	0.00	174.98	406.04	0.00	.	.	.
Z09106	8/15/14	608.9988889	1011.988	3.005175363	NT	6	CD8Tem	0	552.03	0.00	174.98	406.04	0.00	.	.	.
Z09106	10/8/14	662.3788889	989.5346	2.995430984	NT	6	CD8Tem	0	552.03	0.00	174.98	406.04	0.00	.	.	.
Z09106	1/24/14	406.0388889	1366.5898	3.135638175	NT	7	CD8Tm	0	552.03	0.00	174.98	406.04	0.00	.	.	.
Z09106	1/31/14	413.0788889	419.7535	2.622994326	NT	7	CD8Tm	0	552.03	0.00	174.98	406.04	0.00	.	.	.
Z09106	2/14/14	427.1188889	528.4377	2.722993794	NT	7	CD8Tm	0	552.03	0.00	174.98	406.04	0.00	.	.	.
Z09106	3/28/14	468.9788889	457.9324	2.660801372	NT	7	CD8Tm	0	552.03	0.00	174.98	406.04	0.00	.	.	.
Z09106	5/9/14	510.9488889	387.0316	2.587746425	NT	7	CD8Tm	0	552.03	0.00	174.98	406.04	0.00	.	.	.
Z09106	7/11/14	573.9888889	209.04659	2.320243088	NT	7	CD8Tm	0	552.03	0.00	174.98	406.04	0.00	.	.	.
Z09106	8/15/14	608.9988889	253.0639	2.403230197	NT	7	CD8Tm	0	552.03	0.00	174.98	406.04	0.00	.	.	.
Z09106	10/8/14	662.3788889	166.0529	2.220246465	NT	7	CD8Tm	0	552.03	0.00	174.98	406.04	0.00	.	.	.
Z09192	06/07/13	174.98125	184.522	2.266048153	NT	1	cd4+ccr5+	0	552.99	0.00	174.98	392.05	0.00	.	.	.
Z09192	06/14/13	182.0534722	135.5975	2.132251683	NT	1	cd4+ccr5+	0	552.99	0.00	174.98	392.05	0.00	.	.	.
Z09192	06/18/13	186.1006944	109.8462	2.040785038	NT	1	cd4+ccr5+	0	552.99	0.00	174.98	392.05	0.00	.	.	.
Z09192	07/05/13	203.0104167	164.844	2.217073144	NT	1	cd4+ccr5+	0	552.99	0.00	174.98	392.05	0.00	.	.	.
Z09192	07/12/13	210.0270833	112.5579	2.051375982	NT	1	cd4+ccr5+	0	552.99	0.00	174.98	392.05	0.00	.	.	.
Z09192	07/19/13	217.0069444	149.205	2.173783377	NT	1	cd4+ccr5+	0	552.99	0.00	174.98	392.05	0.00	.	.	.
Z09192	07/26/13	224.06875	140.208	2.146772794	NT	1	cd4+ccr5+	0	552.99	0.00	174.98	392.05	0.00	.	.	.
Z09192	08/02/13	231.1020833	110.187	2.042130359	NT	1	cd4+ccr5+	0	552.99	0.00	174.98	392.05	0.00	.	.	.
Z09192	08/09/13	238.1180556	142.9956	2.155322674	NT	1	cd4+ccr5+	0	552.99	0.00	174.98	392.05	0.00	.	.	.
Z09192	08/16/13	245.1277778	181.944	2.259937738	NT	1	cd4+ccr5+	0	552.99	0.00	174.98	392.05	0.00	.	.	.
Z09192	08/23/13	252.0756944	159.0186	2.201447926	NT	1	cd4+ccr5+	0	552.99	0.00	174.98	392.05	0.00	.	.	.
Z09192	08/30/13	259.0076389	174.6252	2.242106917	NT	1	cd4+ccr5+	0	552.99	0.00	174.98	392.05	0.00	.	.	.
Z09192	09/06/13	266.08125	151.524	2.180481427	NT	1	cd4+ccr5+	0	552.99	0.00	174.98	392.05	0.00	.	.	.
Z09192	09/13/13	272.9895833	133.7996	2.126454815	NT	1	cd4+ccr5+	0	552.99	0.00	174.98	392.05	0.00	.	.	.
Z09192	09/20/13	280.0569444	171.12	2.233300772	NT	1	cd4+ccr5+	0	552.99	0.00	174.98	392.05	0.00	.	.	.
Z09192	09/27/13	287.0013889	99.6864	1.998635912	NT	1	cd4+ccr5+	0	552.99	0.00	174.98	392.05	0.00	.	.	.
Z09192	10/04/13	293.9701389	180.1728	2.255689228	NT	1	cd4+ccr5+	0	552.99	0.00	174.98	392.05	0.00	.	.	.
Z09192	10/10/13	299.99375	140.2856	2.147013094	NT	1	cd4+ccr5+	0	552.99	0.00	174.98	392.05	0.00	.	.	.
Z09192	10/25/13	315.0284722	122.4	2.087781418	NT	1	cd4+ccr5+	0	552.99	0.00	174.98	392.05	0.00	.	.	.
Z09192	11/08/13	329.025	152.6096	2.183581854	NT	1	cd4+ccr5+	0	552.99	0.00	174.98	392.05	0.00	.	.	.
Z09192	11/22/13	343.0222222	197.8128	2.29625439	NT	1	cd4+ccr5+	0	552.99	0.00	174.98	392.05	0.00	.	.	.
Z09192	12/12/13	363.0402778	85.7952	1.933462991	NT	1	cd4+ccr5+	0	552.99	0.00	174.98	392.05	0.00	.	.	.
Z09192	01/10/14	392.0465278	95.634	1.980612321	NT	1	cd4+ccr5+	0	552.99	0.00	174.98	392.05	0.00	.	.	.
Z09192	01/17/14	399.1270833	137.025	2.136799811	NT	1	cd4+ccr5+	0	552.99	0.00	174.98	392.05	0.00	.	.	.
Z09192	01/24/14	406.0375	113.5344	2.055127469	NT	1	cd4+ccr5+	0	552.99	0.00	174.98	392.05	0.00	.	.	.
Z09192	01/31/14	413.0763889	99.775	1.999021736	NT	1	cd4+ccr5+	0	552.99	0.00	174.98	392.05	0.00	.	.	.
Z09192	02/07/14	420.0833333	147.2718	2.168119595	NT	1	cd4+ccr5+	0	552.99	0.00	174.98	392.05	0.00	.	.	.
Z09192	02/14/14	427.1180556	143.9424	2.15818874	NT	1	cd4+ccr5+	0	552.99	0.00	174.98	392.05	0.00	.	.	.
Z09192	02/21/14	434.0041667	194.208	2.288267116	NT	1	cd4+ccr5+	0	552.99	0.00	174.98	392.05	0.00	.	.	.
Z09192	02/28/14	441.075	129.6216	2.112677378	NT	1	cd4+ccr5+	0	552.99	0.00	174.98	392.05	0.00	.	.	.
Z09192	03/07/14	448.0395833	145.1142	2.161709912	NT	1	cd4+ccr5+	0	552.99	0.00	174.98	392.05	0.00	.	.	.
Z09192	03/20/14	461.0298611	139.4752	2.144496993	NT	1	cd4+ccr5+	0	552.99	0.00	174.98	392.05	0.00	.	.	.
Z09192	03/28/14	468.9756944	175.0221	2.24309289	NT	1	cd4+ccr5+	0	552.99	0.00	174.98	392.05	0.00	.	.	.
Z09192	04/04/14	476.0319444	141.7888	2.151641927	NT	1	cd4+ccr5+	0	552.99	0.00	174.98	392.05	0.00	.	.	.
Z09192	04/11/14	482.9888889	75.11	1.875697762	NT	1	cd4+ccr5+	0	552.99	0.00	174.98	392.05	0.00	.	.	.
Z09192	04/18/14	490.0152778	138.108	2.140218836	NT	1	cd4+ccr5+	0	552.99	0.00	174.98	392.05	0.00	.	.	.
Z09192	04/25/14	496.9319444	185.717	2.26885166	NT	1	cd4+ccr5+	0	552.99	0.00	174.98	392.05	0.00	.	.	.
Z09192	05/02/14	503.9333333	145.6569	2.163331063	NT	1	cd4+ccr5+	0	552.99	0.00	174.98	392.05	0.00	.	.	.
Z09192	05/09/14	510.9472222	146.6703	2.16634218	NT	1	cd4+ccr5+	0	552.99	0.00	174.98	392.05	0.00	.	.	.
Z09192	06/06/14	539.0493056	162.486	2.210815948	NT	1	cd4+ccr5+	0	552.99	0.00	174.98	392.05	0.00	.	.	.
Z09192	06/13/14	545.93125	113.652	2.055577083	NT	1	cd4+ccr5+	0	552.99	0.00	174.98	392.05	0.00	.	.	.
Z09192	06/20/14	552.9875	127.92	2.106938451	NT	1	cd4+ccr5+	0	552.99	0.00	174.98	392.05	0.00	.	.	.
Z09192	06/27/14	559.9666667	121.176	2.083416612	NT	1	cd4+ccr5+	0	552.99	0.00	174.98	392.05	0.00	.	.	.
Z09192	07/03/14	566.0256944	139.3728	2.144178025	NT	1	cd4+ccr5+	0	552.99	0.00	174.98	392.05	0.00	.	.	.
Z09192	07/11/14	573.9833333	144.032	2.158458991	NT	1	cd4+ccr5+	0	552.99	0.00	174.98	392.05	0.00	.	.	.
Z09192	07/18/14	581.0256944	84.2688	1.92566681	NT	1	cd4+ccr5+	0	552.99	0.00	174.98	392.05	0.00	.	.	.
Z09192	07/25/14	588.0458333	180.0668	2.255433647	NT	1	cd4+ccr5+	0	552.99	0.00	174.98	392.05	0.00	.	.	.
Z09192	08/01/14	595.0048611	152.3016	2.182704466	NT	1	cd4+ccr5+	0	552.99	0.00	174.98	392.05	0.00	.	.	.
Z09192	08/08/14	601.9652778	154.4725	2.188851175	NT	1	cd4+ccr5+	0	552.99	0.00	174.98	392.05	0.00	.	.	.
Z09192	08/15/14	608.3736111	149.3172	2.174109837	NT	1	cd4+ccr5+	0	552.99	0.00	174.98	392.05	0.00	.	.	.
Z09192	08/22/14	616.0076389	133.0395	2.123980604	NT	1	cd4+ccr5+	0	552.99	0.00	174.98	392.05	0.00	.	.	.
Z09192	08/29/14	623.0118056	111.3024	2.046504529	NT	1	cd4+ccr5+	0	552.99	0.00	174.98	392.05	0.00	.	.	.
Z09192	09/05/14	630.0263889	146.853	2.166882823	NT	1	cd4+ccr5+	0	552.99	0.00	174.98	392.05	0.00	.	.	.
Z09192	09/12/14	637.0409722	195.4392	2.291011676	NT	1	cd4+ccr5+	0	552.99	0.00	174.98	392.05	0.00	.	.	.
Z09192	10/22/14	677.0375	117.796	2.071130543	NT	1	cd4+ccr5+	0	552.99	0.00	174.98	392.05	0.00	.	.	.
Z09192	06/07/13	174.98125	1087.502	3.036430064	NT	2	cd4+ccr5-	0	552.99	0.00	174.98	392.05	0.00	.	.	.
Z09192	06/14/13	182.0534722	2527.5374	3.402697591	NT	2	cd4+ccr5-	0	552.99	0.00	174.98	392.05	0.00	.	.	.
Z09192	06/18/13	186.1006944	1056.7962	3.023991243	NT	2	cd4+ccr5-	0	552.99	0.00	174.98	392.05	0.00	.	.	.
Z09192	07/05/13	203.0104167	1245.006	3.095171444	NT	2	cd4+ccr5-	0	552.99	0.00	174.98	392.05	0.00	.	.	.
Z09192	07/12/13	210.0270833	1143.7335	3.058324842	NT	2	cd4+ccr5-	0	552.99	0.00	174.98	392.05	0.00	.	.	.
Z09192	07/19/13	217.0069444	1115.485	3.047463735	NT	2	cd4+ccr5-	0	552.99	0.00	174.98	392.05	0.00	.	.	.
Z09192	07/26/13	224.06875	1078.992	3.033018225	NT	2	cd4+ccr5-	0	552.99	0.00	174.98	392.05	0.00	.	.	.
Z09192	08/02/13	231.1020833	979.0902	2.990822704	NT	2	cd4+ccr5-	0	552.99	0.00	174.98	392.05	0.00	.	.	.
Z09192	08/09/13	238.1180556	1032.0552	3.013702926	NT	2	cd4+ccr5-	0	552.99	0.00	174.98	392.05	0.00	.	.	.
Z09192	08/16/13	245.1277778	1262.2365	3.101140734	NT	2	cd4+ccr5-	0	552.99	0.00	174.98	392.05	0.00	.	.	.
Z09192	08/23/13	252.0756944	1370.0064	3.136722596	NT	2	cd4+ccr5-	0	552.99	0.00	174.98	392.05	0.00	.	.	.
Z09192	08/30/13	259.0076389	1264.1346	3.101793318	NT	2	cd4+ccr5-	0	552.99	0.00	174.98	392.05	0.00	.	.	.
Z09192	09/06/13	266.08125	1060.668	3.025579467	NT	2	cd4+ccr5-	0	552.99	0.00	174.98	392.05	0.00	.	.	.
Z09192	09/13/13	272.9895833	1012.6197	3.005446372	NT	2	cd4+ccr5-	0	552.99	0.00	174.98	392.05	0.00	.	.	.
Z09192	09/20/13	280.0569444	1290.84	3.110872415	NT	2	cd4+ccr5-	0	552.99	0.00	174.98	392.05	0.00	.	.	.
Z09192	09/27/13	287.0013889	1028.016	3.011999874	NT	2	cd4+ccr5-	0	552.99	0.00	174.98	392.05	0.00	.	.	.
Z09192	10/04/13	293.9701389	1261.2096	3.100787268	NT	2	cd4+ccr5-	0	552.99	0.00	174.98	392.05	0.00	.	.	.
Z09192	10/10/13	299.99375	1159.9224	3.064428935	NT	2	cd4+ccr5-	0	552.99	0.00	174.98	392.05	0.00	.	.	.
Z09192	10/25/13	315.0284722	844.05	2.926368174	NT	2	cd4+ccr5-	0	552.99	0.00	174.98	392.05	0.00	.	.	.
Z09192	11/08/13	329.025	1101.4432	3.041962106	NT	2	cd4+ccr5-	0	552.99	0.00	174.98	392.05	0.00	.	.	.
Z09192	11/22/13	343.0222222	1335.2364	3.125558163	NT	2	cd4+ccr5-	0	552.99	0.00	174.98	392.05	0.00	.	.	.
Z09192	12/12/13	363.0402778	1625.3424	3.210944865	NT	2	cd4+ccr5-	0	552.99	0.00	174.98	392.05	0.00	.	.	.
Z09192	01/10/14	392.0465278	1276.506	3.10602286	NT	2	cd4+ccr5-	0	552.99	0.00	174.98	392.05	0.00	.	.	.
Z09192	01/17/14	399.1270833	1275.75	3.105765577	NT	2	cd4+ccr5-	0	552.99	0.00	174.98	392.05	0.00	.	.	.
Z09192	01/24/14	406.0375	1321.8648	3.121187038	NT	2	cd4+ccr5-	0	552.99	0.00	174.98	392.05	0.00	.	.	.
Z09192	01/31/14	413.0763889	1169.363	3.067949348	NT	2	cd4+ccr5-	0	552.99	0.00	174.98	392.05	0.00	.	.	.
Z09192	02/07/14	420.0833333	1721.9472	3.236019831	NT	2	cd4+ccr5-	0	552.99	0.00	174.98	392.05	0.00	.	.	.
Z09192	02/14/14	427.1180556	1429.1424	3.155075504	NT	2	cd4+ccr5-	0	552.99	0.00	174.98	392.05	0.00	.	.	.
Z09192	02/21/14	434.0041667	1542.24	3.188151963	NT	2	cd4+ccr5-	0	552.99	0.00	174.98	392.05	0.00	.	.	.
Z09192	02/28/14	441.075	1329.8216	3.123793383	NT	2	cd4+ccr5-	0	552.99	0.00	174.98	392.05	0.00	.	.	.
Z09192	03/07/14	448.0395833	1319.22	3.120317227	NT	2	cd4+ccr5-	0	552.99	0.00	174.98	392.05	0.00	.	.	.
Z09192	03/20/14	461.0298611	1096.9536	3.040188258	NT	2	cd4+ccr5-	0	552.99	0.00	174.98	392.05	0.00	.	.	.
Z09192	03/28/14	468.9756944	1644.147	3.215940644	NT	2	cd4+ccr5-	0	552.99	0.00	174.98	392.05	0.00	.	.	.
Z09192	04/04/14	476.0319444	1276.0992	3.105884436	NT	2	cd4+ccr5-	0	552.99	0.00	174.98	392.05	0.00	.	.	.
Z09192	04/11/14	482.9888889	1700.705	3.230628989	NT	2	cd4+ccr5-	0	552.99	0.00	174.98	392.05	0.00	.	.	.
Z09192	04/18/14	490.0152778	1399.4944	3.145971165	NT	2	cd4+ccr5-	0	552.99	0.00	174.98	392.05	0.00	.	.	.
Z09192	04/25/14	496.9319444	1697.984	3.229933594	NT	2	cd4+ccr5-	0	552.99	0.00	174.98	392.05	0.00	.	.	.
Z09192	05/02/14	503.9333333	1559.0683	3.192865141	NT	2	cd4+ccr5-	0	552.99	0.00	174.98	392.05	0.00	.	.	.
Z09192	05/09/14	510.9472222	1438.3152	3.15785407	NT	2	cd4+ccr5-	0	552.99	0.00	174.98	392.05	0.00	.	.	.
Z09192	06/06/14	539.0493056	1068.7968	3.028895145	NT	2	cd4+ccr5-	0	552.99	0.00	174.98	392.05	0.00	.	.	.
Z09192	06/13/14	545.93125	995.316	2.997960986	NT	2	cd4+ccr5-	0	552.99	0.00	174.98	392.05	0.00	.	.	.
Z09192	06/20/14	552.9875	994.578	2.997638848	NT	2	cd4+ccr5-	0	552.99	0.00	174.98	392.05	0.00	.	.	.
Z09192	06/27/14	559.9666667	1090.584	3.037659122	NT	2	cd4+ccr5-	0	552.99	0.00	174.98	392.05	0.00	.	.	.
Z09192	07/03/14	566.0256944	1205.1648	3.081046438	NT	2	cd4+ccr5-	0	552.99	0.00	174.98	392.05	0.00	.	.	.
Z09192	07/11/14	573.9833333	1098.244	3.040698839	NT	2	cd4+ccr5-	0	552.99	0.00	174.98	392.05	0.00	.	.	.
Z09192	07/18/14	581.0256944	1133.7984	3.05453584	NT	2	cd4+ccr5-	0	552.99	0.00	174.98	392.05	0.00	.	.	.
Z09192	07/25/14	588.0458333	1030.1496	3.012900298	NT	2	cd4+ccr5-	0	552.99	0.00	174.98	392.05	0.00	.	.	.
Z09192	08/01/14	595.0048611	1241.4888	3.093942806	NT	2	cd4+ccr5-	0	552.99	0.00	174.98	392.05	0.00	.	.	.
Z09192	08/08/14	601.9652778	1156.337	3.063084422	NT	2	cd4+ccr5-	0	552.99	0.00	174.98	392.05	0.00	.	.	.
Z09192	08/15/14	608.3736111	1045.2204	3.019207877	NT	2	cd4+ccr5-	0	552.99	0.00	174.98	392.05	0.00	.	.	.
Z09192	08/22/14	616.0076389	1011.9065	3.005140386	NT	2	cd4+ccr5-	0	552.99	0.00	174.98	392.05	0.00	.	.	.
Z09192	08/29/14	623.0118056	994.5408	2.997622604	NT	2	cd4+ccr5-	0	552.99	0.00	174.98	392.05	0.00	.	.	.
Z09192	09/05/14	630.0263889	713.286	2.8532637	NT	2	cd4+ccr5-	0	552.99	0.00	174.98	392.05	0.00	.	.	.
Z09192	09/12/14	637.0409722	1137.1008	3.055798965	NT	2	cd4+ccr5-	0	552.99	0.00	174.98	392.05	0.00	.	.	.
Z09192	10/22/14	677.0375	949.0992	2.977311607	NT	2	cd4+ccr5-	0	552.99	0.00	174.98	392.05	0.00	.	.	.
Z09192	11/01/12	-42.99861111	1238.2392	3.092804549	NT	3	cd4+	0	552.99	0.00	174.98	392.05	0.00	.	.	.
Z09192	11/09/12	-34.86041667	1503.504	3.177104588	NT	3	cd4+	0	552.99	0.00	174.98	392.05	0.00	.	.	.
Z09192	11/16/12	-27.99513889	1382.0023	3.140508766	NT	3	cd4+	0	552.99	0.00	174.98	392.05	0.00	.	.	.
Z09192	11/30/12	-14.01944444	1516.8477	3.180941977	NT	3	cd4+	0	552.99	0.00	174.98	392.05	0.00	.	.	.
Z09192	12/07/12	-6.963888889	1540.7	3.187718083	NT	3	cd4+	0	552.99	0.00	174.98	392.05	0.00	.	.	.
Z09192	12/14/12	0	1467.4275	3.166556654	NT	3	cd4+	0	552.99	0.00	174.98	392.05	0.00	.	.	.
Z09192	12/18/12	4.028472222	1827.7875	3.261925703	NT	3	cd4+	0	552.99	0.00	174.98	392.05	0.00	.	.	.
Z09192	12/21/12	7.052083333	1142.9901	3.058042469	NT	3	cd4+	0	552.99	0.00	174.98	392.05	0.00	.	.	.
Z09192	12/28/12	13.97013889	851.76	2.930317241	NT	3	cd4+	0	552.99	0.00	174.98	392.05	0.00	.	.	.
Z09192	01/03/13	19.99097222	1151.1477	3.06113105	NT	3	cd4+	0	552.99	0.00	174.98	392.05	0.00	.	.	.
Z09192	01/11/13	28.11111111	1107.4986	3.044343186	NT	3	cd4+	0	552.99	0.00	174.98	392.05	0.00	.	.	.
Z09192	01/18/13	34.95138889	1176.4116	3.070559298	NT	3	cd4+	0	552.99	0.00	174.98	392.05	0.00	.	.	.
Z09192	01/25/13	41.96666667	835.5192	2.921956434	NT	3	cd4+	0	552.99	0.00	174.98	392.05	0.00	.	.	.
Z09192	02/01/13	49.09027778	1050.3504	3.021334205	NT	3	cd4+	0	552.99	0.00	174.98	392.05	0.00	.	.	.
Z09192	02/08/13	55.37361111	1078.0182	3.032626093	NT	3	cd4+	0	552.99	0.00	174.98	392.05	0.00	.	.	.
Z09192	02/14/13	61.98541667	1265.4084	3.102230713	NT	3	cd4+	0	552.99	0.00	174.98	392.05	0.00	.	.	.
Z09192	02/22/13	70.08611111	729.7216	2.863157202	NT	3	cd4+	0	552.99	0.00	174.98	392.05	0.00	.	.	.
Z09192	03/01/13	77.01388889	1243.3164	3.094581662	NT	3	cd4+	0	552.99	0.00	174.98	392.05	0.00	.	.	.
Z09192	03/08/13	84.00972222	932.1528	2.969487108	NT	3	cd4+	0	552.99	0.00	174.98	392.05	0.00	.	.	.
Z09192	03/15/13	90.93402778	1707.6022	3.232386706	NT	3	cd4+	0	552.99	0.00	174.98	392.05	0.00	.	.	.
Z09192	03/22/13	97.93541667	1471.1112	3.167645502	NT	3	cd4+	0	552.99	0.00	174.98	392.05	0.00	.	.	.
Z09192	03/29/13	104.9638889	1419.264	3.152063187	NT	3	cd4+	0	552.99	0.00	174.98	392.05	0.00	.	.	.
Z09192	04/12/13	119.1222222	1086.984	3.036223151	NT	3	cd4+	0	552.99	0.00	174.98	392.05	0.00	.	.	.
Z09192	04/26/13	132.9798611	1174.5648	3.069876982	NT	3	cd4+	0	552.99	0.00	174.98	392.05	0.00	.	.	.
Z09192	05/10/13	147.1006944	1096.1028	3.039851287	NT	3	cd4+	0	552.99	0.00	174.98	392.05	0.00	.	.	.
Z09192	05/23/13	159.9847222	1072.0512	3.030215527	NT	3	cd4+	0	552.99	0.00	174.98	392.05	0.00	.	.	.
Z09192	06/07/13	174.98125	1268.098	3.103152818	NT	3	cd4+	0	552.99	0.00	174.98	392.05	0.00	.	.	.
Z09192	06/14/13	182.0534722	2663.1349	3.425393166	NT	3	cd4+	0	552.99	0.00	174.98	392.05	0.00	.	.	.
Z09192	06/18/13	186.1006944	1204.5204	3.08081416	NT	3	cd4+	0	552.99	0.00	174.98	392.05	0.00	.	.	.
Z09192	07/05/13	203.0104167	1405.512	3.147834558	NT	3	cd4+	0	552.99	0.00	174.98	392.05	0.00	.	.	.
Z09192	07/12/13	210.0270833	1249.0296	3.096572731	NT	3	cd4+	0	552.99	0.00	174.98	392.05	0.00	.	.	.
Z09192	07/19/13	217.0069444	1261.1375	3.10076244	NT	3	cd4+	0	552.99	0.00	174.98	392.05	0.00	.	.	.
Z09192	07/26/13	224.06875	1222.248	3.087159335	NT	3	cd4+	0	552.99	0.00	174.98	392.05	0.00	.	.	.
Z09192	08/02/13	231.1020833	1089.2772	3.037138413	NT	3	cd4+	0	552.99	0.00	174.98	392.05	0.00	.	.	.
Z09192	08/09/13	238.1180556	1178.1594	3.071204053	NT	3	cd4+	0	552.99	0.00	174.98	392.05	0.00	.	.	.
Z09192	08/16/13	245.1277778	1436.5995	3.157335711	NT	3	cd4+	0	552.99	0.00	174.98	392.05	0.00	.	.	.
Z09192	08/23/13	252.0756944	1516.7928	3.180926258	NT	3	cd4+	0	552.99	0.00	174.98	392.05	0.00	.	.	.
Z09192	08/30/13	259.0076389	1434.9636	3.156840885	NT	3	cd4+	0	552.99	0.00	174.98	392.05	0.00	.	.	.
Z09192	09/06/13	266.08125	1212.192	3.083571414	NT	3	cd4+	0	552.99	0.00	174.98	392.05	0.00	.	.	.
Z09192	09/13/13	272.9895833	1149.4602	3.060493938	NT	3	cd4+	0	552.99	0.00	174.98	392.05	0.00	.	.	.
Z09192	09/20/13	280.0569444	1465.68	3.166039162	NT	3	cd4+	0	552.99	0.00	174.98	392.05	0.00	.	.	.
Z09192	09/27/13	287.0013889	1124.5872	3.050993136	NT	3	cd4+	0	552.99	0.00	174.98	392.05	0.00	.	.	.
Z09192	10/04/13	293.9701389	1429.632	3.155224261	NT	3	cd4+	0	552.99	0.00	174.98	392.05	0.00	.	.	.
Z09192	10/10/13	299.99375	1289.9432	3.110570587	NT	3	cd4+	0	552.99	0.00	174.98	392.05	0.00	.	.	.
Z09192	10/25/13	315.0284722	966.45	2.98517939	NT	3	cd4+	0	552.99	0.00	174.98	392.05	0.00	.	.	.
Z09192	11/08/13	329.025	1250.7352	3.097165373	NT	3	cd4+	0	552.99	0.00	174.98	392.05	0.00	.	.	.
Z09192	11/22/13	343.0222222	1524.807	3.183214877	NT	3	cd4+	0	552.99	0.00	174.98	392.05	0.00	.	.	.
Z09192	12/12/13	363.0402778	1706.3712	3.232073513	NT	3	cd4+	0	552.99	0.00	174.98	392.05	0.00	.	.	.
Z09192	01/10/14	392.0465278	1367.982	3.136080383	NT	3	cd4+	0	552.99	0.00	174.98	392.05	0.00	.	.	.
Z09192	01/17/14	399.1270833	1412.775	3.150073001	NT	3	cd4+	0	552.99	0.00	174.98	392.05	0.00	.	.	.
Z09192	01/24/14	406.0375	1423.2348	3.153276554	NT	3	cd4+	0	552.99	0.00	174.98	392.05	0.00	.	.	.
Z09192	01/31/14	413.0763889	1261.156	3.10076881	NT	3	cd4+	0	552.99	0.00	174.98	392.05	0.00	.	.	.
Z09192	02/07/14	420.0833333	1857.8904	3.269020091	NT	3	cd4+	0	552.99	0.00	174.98	392.05	0.00	.	.	.
Z09192	02/14/14	427.1180556	1573.0848	3.196752135	NT	3	cd4+	0	552.99	0.00	174.98	392.05	0.00	.	.	.
Z09192	02/21/14	434.0041667	1713.6	3.233909453	NT	3	cd4+	0	552.99	0.00	174.98	392.05	0.00	.	.	.
Z09192	02/28/14	441.075	1449.8416	3.161320557	NT	3	cd4+	0	552.99	0.00	174.98	392.05	0.00	.	.	.
Z09192	03/07/14	448.0395833	1464.3342	3.165640206	NT	3	cd4+	0	552.99	0.00	174.98	392.05	0.00	.	.	.
Z09192	03/20/14	461.0298611	1228.8896	3.089512869	NT	3	cd4+	0	552.99	0.00	174.98	392.05	0.00	.	.	.
Z09192	03/28/14	468.9756944	1787.3469	3.252208851	NT	3	cd4+	0	552.99	0.00	174.98	392.05	0.00	.	.	.
Z09192	04/04/14	476.0319444	1413.4571	3.150282632	NT	3	cd4+	0	552.99	0.00	174.98	392.05	0.00	.	.	.
Z09192	04/11/14	482.9888889	1765.085	3.246765624	NT	3	cd4+	0	552.99	0.00	174.98	392.05	0.00	.	.	.
Z09192	04/18/14	490.0152778	1523.7916	3.182925575	NT	3	cd4+	0	552.99	0.00	174.98	392.05	0.00	.	.	.
Z09192	04/25/14	496.9319444	1878.3948	3.273786877	NT	3	cd4+	0	552.99	0.00	174.98	392.05	0.00	.	.	.
Z09192	05/02/14	503.9333333	1699.3305	3.230277852	NT	3	cd4+	0	552.99	0.00	174.98	392.05	0.00	.	.	.
Z09192	05/09/14	510.9472222	1580.2542	3.198726953	NT	3	cd4+	0	552.99	0.00	174.98	392.05	0.00	.	.	.
Z09192	06/06/14	539.0493056	1231.2828	3.090357813	NT	3	cd4+	0	552.99	0.00	174.98	392.05	0.00	.	.	.
Z09192	06/13/14	545.93125	1105.524	3.043568175	NT	3	cd4+	0	552.99	0.00	174.98	392.05	0.00	.	.	.
Z09192	06/20/14	552.9875	1119.3	3.048946504	NT	3	cd4+	0	552.99	0.00	174.98	392.05	0.00	.	.	.
Z09192	06/27/14	559.9666667	1208.088	3.08209857	NT	3	cd4+	0	552.99	0.00	174.98	392.05	0.00	.	.	.
Z09192	07/03/14	566.0256944	1344.5376	3.128572952	NT	3	cd4+	0	552.99	0.00	174.98	392.05	0.00	.	.	.
Z09192	07/11/14	573.9833333	1238.6752	3.092957443	NT	3	cd4+	0	552.99	0.00	174.98	392.05	0.00	.	.	.
Z09192	07/18/14	581.0256944	1206.576	3.081554683	NT	3	cd4+	0	552.99	0.00	174.98	392.05	0.00	.	.	.
Z09192	07/25/14	588.0458333	1206.0288	3.081357679	NT	3	cd4+	0	552.99	0.00	174.98	392.05	0.00	.	.	.
Z09192	08/01/14	595.0048611	1384.56	3.141311781	NT	3	cd4+	0	552.99	0.00	174.98	392.05	0.00	.	.	.
Z09192	08/08/14	601.9652778	1306.396	3.116074842	NT	3	cd4+	0	552.99	0.00	174.98	392.05	0.00	.	.	.
Z09192	08/15/14	608.3736111	1186.6788	3.074333184	NT	3	cd4+	0	552.99	0.00	174.98	392.05	0.00	.	.	.
Z09192	08/22/14	616.0076389	1140.9145	3.0572531	NT	3	cd4+	0	552.99	0.00	174.98	392.05	0.00	.	.	.
Z09192	08/29/14	623.0118056	1102.2528	3.042281211	NT	3	cd4+	0	552.99	0.00	174.98	392.05	0.00	.	.	.
Z09192	09/05/14	630.0263889	857.142	2.933052776	NT	3	cd4+	0	552.99	0.00	174.98	392.05	0.00	.	.	.
Z09192	09/12/14	637.0409722	1332.54	3.124680254	NT	3	cd4+	0	552.99	0.00	174.98	392.05	0.00	.	.	.
Z09192	10/22/14	677.0375	1066.8952	3.028121761	NT	3	cd4+	0	552.99	0.00	174.98	392.05	0.00	.	.	.
Z09192	11/01/12	-42.99861111	1332.6504	3.124716234	NT	4	cd8+	0	552.99	0.00	174.98	392.05	0.00	.	.	.
Z09192	11/09/12	-34.86041667	1431	3.155639634	NT	4	cd8+	0	552.99	0.00	174.98	392.05	0.00	.	.	.
Z09192	11/16/12	-27.99513889	1285.6697	3.109129409	NT	4	cd8+	0	552.99	0.00	174.98	392.05	0.00	.	.	.
Z09192	11/30/12	-14.01944444	1702.8372	3.231173129	NT	4	cd8+	0	552.99	0.00	174.98	392.05	0.00	.	.	.
Z09192	12/07/12	-6.963888889	1762.04	3.246015763	NT	4	cd8+	0	552.99	0.00	174.98	392.05	0.00	.	.	.
Z09192	12/14/12	0	1497.9195	3.175488474	NT	4	cd8+	0	552.99	0.00	174.98	392.05	0.00	.	.	.
Z09192	12/18/12	4.028472222	1876.5285	3.273355165	NT	4	cd8+	0	552.99	0.00	174.98	392.05	0.00	.	.	.
Z09192	12/21/12	7.052083333	1118.439	3.048612303	NT	4	cd8+	0	552.99	0.00	174.98	392.05	0.00	.	.	.
Z09192	12/28/12	13.97013889	1528.8	3.184350674	NT	4	cd8+	0	552.99	0.00	174.98	392.05	0.00	.	.	.
Z09192	01/03/13	19.99097222	1441.5273	3.158822872	NT	4	cd8+	0	552.99	0.00	174.98	392.05	0.00	.	.	.
Z09192	01/11/13	28.11111111	1421.6137	3.1527816	NT	4	cd8+	0	552.99	0.00	174.98	392.05	0.00	.	.	.
Z09192	01/18/13	34.95138889	1471.3524	3.167716702	NT	4	cd8+	0	552.99	0.00	174.98	392.05	0.00	.	.	.
Z09192	01/25/13	41.96666667	801.0648	2.903667649	NT	4	cd8+	0	552.99	0.00	174.98	392.05	0.00	.	.	.
Z09192	02/01/13	49.09027778	1209.8592	3.082734831	NT	4	cd8+	0	552.99	0.00	174.98	392.05	0.00	.	.	.
Z09192	02/08/13	55.37361111	1257.6879	3.099572883	NT	4	cd8+	0	552.99	0.00	174.98	392.05	0.00	.	.	.
Z09192	02/14/13	61.98541667	1376.0452	3.1386327	NT	4	cd8+	0	552.99	0.00	174.98	392.05	0.00	.	.	.
Z09192	02/22/13	70.08611111	1012.9688	3.005596069	NT	4	cd8+	0	552.99	0.00	174.98	392.05	0.00	.	.	.
Z09192	03/01/13	77.01388889	1639.4172	3.214689487	NT	4	cd8+	0	552.99	0.00	174.98	392.05	0.00	.	.	.
Z09192	03/08/13	84.00972222	1052.6898	3.022300415	NT	4	cd8+	0	552.99	0.00	174.98	392.05	0.00	.	.	.
Z09192	03/15/13	90.93402778	2133.2934	3.32905059	NT	4	cd8+	0	552.99	0.00	174.98	392.05	0.00	.	.	.
Z09192	03/22/13	97.93541667	1881.8488	3.274584726	NT	4	cd8+	0	552.99	0.00	174.98	392.05	0.00	.	.	.
Z09192	03/29/13	104.9638889	1782.144	3.250942793	NT	4	cd8+	0	552.99	0.00	174.98	392.05	0.00	.	.	.
Z09192	04/12/13	119.1222222	1151.268	3.061176433	NT	4	cd8+	0	552.99	0.00	174.98	392.05	0.00	.	.	.
Z09192	04/26/13	132.9798611	1614.1032	3.207931299	NT	4	cd8+	0	552.99	0.00	174.98	392.05	0.00	.	.	.
Z09192	05/10/13	147.1006944	1481.22	3.170619567	NT	4	cd8+	0	552.99	0.00	174.98	392.05	0.00	.	.	.
Z09192	05/23/13	159.9847222	1146.1824	3.059253735	NT	4	cd8+	0	552.99	0.00	174.98	392.05	0.00	.	.	.
Z09192	06/07/13	174.98125	1747.07	3.242310306	NT	4	cd8+	0	552.99	0.00	174.98	392.05	0.00	.	.	.
Z09192	06/14/13	182.0534722	1616.3222	3.208527938	NT	4	cd8+	0	552.99	0.00	174.98	392.05	0.00	.	.	.
Z09192	06/18/13	186.1006944	1606.0272	3.205752896	NT	4	cd8+	0	552.99	0.00	174.98	392.05	0.00	.	.	.
Z09192	07/05/13	203.0104167	2086.578	3.319434624	NT	4	cd8+	0	552.99	0.00	174.98	392.05	0.00	.	.	.
Z09192	07/12/13	210.0270833	1597.596	3.203466964	NT	4	cd8+	0	552.99	0.00	174.98	392.05	0.00	.	.	.
Z09192	07/19/13	217.0069444	1584.415	3.199868945	NT	4	cd8+	0	552.99	0.00	174.98	392.05	0.00	.	.	.
Z09192	07/26/13	224.06875	1261.872	3.101015304	NT	4	cd8+	0	552.99	0.00	174.98	392.05	0.00	.	.	.
Z09192	08/02/13	231.1020833	1410.3936	3.149340329	NT	4	cd8+	0	552.99	0.00	174.98	392.05	0.00	.	.	.
Z09192	08/09/13	238.1180556	1364.6754	3.135029363	NT	4	cd8+	0	552.99	0.00	174.98	392.05	0.00	.	.	.
Z09192	08/16/13	245.1277778	1679.1915	3.225100227	NT	4	cd8+	0	552.99	0.00	174.98	392.05	0.00	.	.	.
Z09192	08/23/13	252.0756944	1900.0684	3.278769235	NT	4	cd8+	0	552.99	0.00	174.98	392.05	0.00	.	.	.
Z09192	08/30/13	259.0076389	1727.271	3.237360481	NT	4	cd8+	0	552.99	0.00	174.98	392.05	0.00	.	.	.
Z09192	09/06/13	266.08125	1571.238	3.196241974	NT	4	cd8+	0	552.99	0.00	174.98	392.05	0.00	.	.	.
Z09192	09/13/13	272.9895833	1265.0144	3.102095469	NT	4	cd8+	0	552.99	0.00	174.98	392.05	0.00	.	.	.
Z09192	09/20/13	280.0569444	1540.08	3.187543281	NT	4	cd8+	0	552.99	0.00	174.98	392.05	0.00	.	.	.
Z09192	09/27/13	287.0013889	1302.1536	3.114662216	NT	4	cd8+	0	552.99	0.00	174.98	392.05	0.00	.	.	.
Z09192	10/04/13	293.9701389	1672.4736	3.223359271	NT	4	cd8+	0	552.99	0.00	174.98	392.05	0.00	.	.	.
Z09192	10/10/13	299.99375	1334.424	3.125293844	NT	4	cd8+	0	552.99	0.00	174.98	392.05	0.00	.	.	.
Z09192	10/25/13	315.0284722	994.5	2.997604787	NT	4	cd8+	0	552.99	0.00	174.98	392.05	0.00	.	.	.
Z09192	11/08/13	329.025	1343.628	3.128279046	NT	4	cd8+	0	552.99	0.00	174.98	392.05	0.00	.	.	.
Z09192	11/22/13	343.0222222	1677.2877	3.224607562	NT	4	cd8+	0	552.99	0.00	174.98	392.05	0.00	.	.	.
Z09192	12/12/13	363.0402778	1916.0928	3.282416539	NT	4	cd8+	0	552.99	0.00	174.98	392.05	0.00	.	.	.
Z09192	01/10/14	392.0465278	1704.78	3.231668342	NT	4	cd8+	0	552.99	0.00	174.98	392.05	0.00	.	.	.
Z09192	01/17/14	399.1270833	1592.325	3.202031714	NT	4	cd8+	0	552.99	0.00	174.98	392.05	0.00	.	.	.
Z09192	01/24/14	406.0375	1540.824	3.187753034	NT	4	cd8+	0	552.99	0.00	174.98	392.05	0.00	.	.	.
Z09192	01/31/14	413.0763889	1460.706	3.164562813	NT	4	cd8+	0	552.99	0.00	174.98	392.05	0.00	.	.	.
Z09192	02/07/14	420.0833333	2180.7555	3.338606976	NT	4	cd8+	0	552.99	0.00	174.98	392.05	0.00	.	.	.
Z09192	02/14/14	427.1180556	1794.1392	3.253856135	NT	4	cd8+	0	552.99	0.00	174.98	392.05	0.00	.	.	.
Z09192	02/21/14	434.0041667	2079.168	3.317889582	NT	4	cd8+	0	552.99	0.00	174.98	392.05	0.00	.	.	.
Z09192	02/28/14	441.075	1896.316	3.277910709	NT	4	cd8+	0	552.99	0.00	174.98	392.05	0.00	.	.	.
Z09192	03/07/14	448.0395833	1574.2692	3.197078999	NT	4	cd8+	0	552.99	0.00	174.98	392.05	0.00	.	.	.
Z09192	03/20/14	461.0298611	1398.5216	3.145669178	NT	4	cd8+	0	552.99	0.00	174.98	392.05	0.00	.	.	.
Z09192	03/28/14	468.9756944	1850.9913	3.267404377	NT	4	cd8+	0	552.99	0.00	174.98	392.05	0.00	.	.	.
Z09192	04/04/14	476.0319444	1838.8235	3.264540045	NT	4	cd8+	0	552.99	0.00	174.98	392.05	0.00	.	.	.
Z09192	04/11/14	482.9888889	2226.475	3.347617823	NT	4	cd8+	0	552.99	0.00	174.98	392.05	0.00	.	.	.
Z09192	04/18/14	490.0152778	1772.386	3.248558311	NT	4	cd8+	0	552.99	0.00	174.98	392.05	0.00	.	.	.
Z09192	04/25/14	496.9319444	2281.666	3.358252071	NT	4	cd8+	0	552.99	0.00	174.98	392.05	0.00	.	.	.
Z09192	05/02/14	503.9333333	2093.1436	3.320799024	NT	4	cd8+	0	552.99	0.00	174.98	392.05	0.00	.	.	.
Z09192	05/09/14	510.9472222	1831.0131	3.262691451	NT	4	cd8+	0	552.99	0.00	174.98	392.05	0.00	.	.	.
Z09192	06/06/14	539.0493056	1419.0444	3.151995984	NT	4	cd8+	0	552.99	0.00	174.98	392.05	0.00	.	.	.
Z09192	06/13/14	545.93125	1294.944	3.112250988	NT	4	cd8+	0	552.99	0.00	174.98	392.05	0.00	.	.	.
Z09192	06/20/14	552.9875	1237.626	3.092589424	NT	4	cd8+	0	552.99	0.00	174.98	392.05	0.00	.	.	.
Z09192	06/27/14	559.9666667	1538.568	3.187116695	NT	4	cd8+	0	552.99	0.00	174.98	392.05	0.00	.	.	.
Z09192	07/03/14	566.0256944	1697.0688	3.229699449	NT	4	cd8+	0	552.99	0.00	174.98	392.05	0.00	.	.	.
Z09192	07/11/14	573.9833333	1440.32	3.158458991	NT	4	cd8+	0	552.99	0.00	174.98	392.05	0.00	.	.	.
Z09192	07/18/14	581.0256944	1463.2128	3.165307492	NT	4	cd8+	0	552.99	0.00	174.98	392.05	0.00	.	.	.
Z09192	07/25/14	588.0458333	1721.1036	3.235807013	NT	4	cd8+	0	552.99	0.00	174.98	392.05	0.00	.	.	.
Z09192	08/01/14	595.0048611	1947.6144	3.289502977	NT	4	cd8+	0	552.99	0.00	174.98	392.05	0.00	.	.	.
Z09192	08/08/14	601.9652778	1924.286	3.28426962	NT	4	cd8+	0	552.99	0.00	174.98	392.05	0.00	.	.	.
Z09192	08/15/14	608.3736111	1544.2542	3.188718791	NT	4	cd8+	0	552.99	0.00	174.98	392.05	0.00	.	.	.
Z09192	08/22/14	616.0076389	1745.6395	3.24195456	NT	4	cd8+	0	552.99	0.00	174.98	392.05	0.00	.	.	.
Z09192	08/29/14	623.0118056	1590.5472	3.201546561	NT	4	cd8+	0	552.99	0.00	174.98	392.05	0.00	.	.	.
Z09192	09/05/14	630.0263889	1306.692	3.116173232	NT	4	cd8+	0	552.99	0.00	174.98	392.05	0.00	.	.	.
Z09192	09/12/14	637.0409722	1936.6248	3.287045489	NT	4	cd8+	0	552.99	0.00	174.98	392.05	0.00	.	.	.
Z09192	10/22/14	677.0375	1346.24	3.12912249	NT	4	cd8+	0	552.99	0.00	174.98	392.05	0.00	.	.	.
Z09192	12/14/12	0	30	1.477121255	NT	5	VL	1	552.99	0.00	174.98	392.05	0.00	.	.	.
Z09192	12/18/12	4.028472222	161066	5.207003873	NT	5	VL	0	552.99	0.00	174.98	392.05	0.00	.	.	.
Z09192	12/21/12	7.052083333	10998928	7.041350359	NT	5	VL	0	552.99	0.00	174.98	392.05	0.00	.	.	.
Z09192	12/28/12	13.97013889	321130	5.506680879	NT	5	VL	0	552.99	0.00	174.98	392.05	0.00	.	.	.
Z09192	01/03/13	19.99097222	3476654	6.541161471	NT	5	VL	0	552.99	0.00	174.98	392.05	0.00	.	.	.
Z09192	01/11/13	28.11111111	80942	4.908173931	NT	5	VL	0	552.99	0.00	174.98	392.05	0.00	.	.	.
Z09192	01/18/13	34.95138889	33639	4.526843077	NT	5	VL	0	552.99	0.00	174.98	392.05	0.00	.	.	.
Z09192	01/25/13	41.96666667	5493	3.739809599	NT	5	VL	0	552.99	0.00	174.98	392.05	0.00	.	.	.
Z09192	02/01/13	49.09027778	2912	3.464191371	NT	5	VL	0	552.99	0.00	174.98	392.05	0.00	.	.	.
Z09192	02/08/13	55.37361111	1070	3.029383778	NT	5	VL	0	552.99	0.00	174.98	392.05	0.00	.	.	.
Z09192	02/14/13	61.98541667	1670	3.222716471	NT	5	VL	0	552.99	0.00	174.98	392.05	0.00	.	.	.
Z09192	02/22/13	70.08611111	5170	3.713490543	NT	5	VL	0	552.99	0.00	174.98	392.05	0.00	.	.	.
Z09192	03/01/13	77.01388889	2622	3.418632687	NT	5	VL	0	552.99	0.00	174.98	392.05	0.00	.	.	.
Z09192	03/08/13	84.00972222	1351	3.130655349	NT	5	VL	0	552.99	0.00	174.98	392.05	0.00	.	.	.
Z09192	03/15/13	90.93402778	2042	3.310055738	NT	5	VL	0	552.99	0.00	174.98	392.05	0.00	.	.	.
Z09192	03/22/13	97.93541667	1900	3.278753601	NT	5	VL	0	552.99	0.00	174.98	392.05	0.00	.	.	.
Z09192	03/29/13	104.9638889	1745	3.241795431	NT	5	VL	0	552.99	0.00	174.98	392.05	0.00	.	.	.
Z09192	04/12/13	119.1222222	2782	3.444357126	NT	5	VL	0	552.99	0.00	174.98	392.05	0.00	.	.	.
Z09192	04/26/13	132.9798611	916	2.961895474	NT	5	VL	0	552.99	0.00	174.98	392.05	0.00	.	.	.
Z09192	05/10/13	147.1006944	1419	3.151982395	NT	5	VL	0	552.99	0.00	174.98	392.05	0.00	.	.	.
Z09192	05/23/13	159.9847222	506	2.704150517	NT	5	VL	0	552.99	0.00	174.98	392.05	0.00	.	.	.
Z09192	06/07/13	174.98125	900	2.954242509	NT	5	VL	0	552.99	0.00	174.98	392.05	0.00	.	.	.
Z09192	06/14/13	182.0534722	30	1.477121255	NT	5	VL	1	552.99	0.00	174.98	392.05	0.00	.	.	.
Z09192	06/18/13	186.1006944	30	1.477121255	NT	5	VL	1	552.99	0.00	174.98	392.05	0.00	.	.	.
Z09192	07/05/13	203.0104167	30	1.477121255	NT	5	VL	1	552.99	0.00	174.98	392.05	0.00	.	.	.
Z09192	07/12/13	210.0270833	30	1.477121255	NT	5	VL	1	552.99	0.00	174.98	392.05	0.00	.	.	.
Z09192	07/19/13	217.0069444	30	1.477121255	NT	5	VL	1	552.99	0.00	174.98	392.05	0.00	.	.	.
Z09192	07/26/13	224.06875	30	1.477121255	NT	5	VL	1	552.99	0.00	174.98	392.05	0.00	.	.	.
Z09192	08/02/13	231.1020833	30	1.477121255	NT	5	VL	1	552.99	0.00	174.98	392.05	0.00	.	.	.
Z09192	08/09/13	238.1180556	30	1.477121255	NT	5	VL	1	552.99	0.00	174.98	392.05	0.00	.	.	.
Z09192	08/16/13	245.1277778	30	1.477121255	NT	5	VL	1	552.99	0.00	174.98	392.05	0.00	.	.	.
Z09192	08/23/13	252.0756944	30	1.477121255	NT	5	VL	1	552.99	0.00	174.98	392.05	0.00	.	.	.
Z09192	08/30/13	259.0076389	30	1.477121255	NT	5	VL	1	552.99	0.00	174.98	392.05	0.00	.	.	.
Z09192	09/06/13	266.08125	30	1.477121255	NT	5	VL	1	552.99	0.00	174.98	392.05	0.00	.	.	.
Z09192	09/13/13	272.9895833	30	1.477121255	NT	5	VL	1	552.99	0.00	174.98	392.05	0.00	.	.	.
Z09192	09/20/13	280.0569444	30	1.477121255	NT	5	VL	1	552.99	0.00	174.98	392.05	0.00	.	.	.
Z09192	09/27/13	287.0013889	30	1.477121255	NT	5	VL	1	552.99	0.00	174.98	392.05	0.00	.	.	.
Z09192	10/04/13	293.9701389	30	1.477121255	NT	5	VL	1	552.99	0.00	174.98	392.05	0.00	.	.	.
Z09192	10/10/13	299.99375	30	1.477121255	NT	5	VL	1	552.99	0.00	174.98	392.05	0.00	.	.	.
Z09192	10/25/13	315.0284722	30	1.477121255	NT	5	VL	1	552.99	0.00	174.98	392.05	0.00	.	.	.
Z09192	11/08/13	329.025	30	1.477121255	NT	5	VL	1	552.99	0.00	174.98	392.05	0.00	.	.	.
Z09192	11/22/13	343.0222222	30	1.477121255	NT	5	VL	1	552.99	0.00	174.98	392.05	0.00	.	.	.
Z09192	12/12/13	363.0402778	30	1.477121255	NT	5	VL	1	552.99	0.00	174.98	392.05	0.00	.	.	.
Z09192	01/10/14	392.0465278	30	1.477121255	NT	5	VL	1	552.99	0.00	174.98	392.05	0.00	.	.	.
Z09192	01/17/14	399.1270833	30	1.477121255	NT	5	VL	1	552.99	0.00	174.98	392.05	0.00	.	.	.
Z09192	01/24/14	406.0375	30	1.477121255	NT	5	VL	1	552.99	0.00	174.98	392.05	0.00	.	.	.
Z09192	01/31/14	413.0763889	30	1.477121255	NT	5	VL	1	552.99	0.00	174.98	392.05	0.00	.	.	.
Z09192	02/07/14	420.0833333	30	1.477121255	NT	5	VL	1	552.99	0.00	174.98	392.05	0.00	.	.	.
Z09192	02/14/14	427.1180556	30	1.477121255	NT	5	VL	1	552.99	0.00	174.98	392.05	0.00	.	.	.
Z09192	02/21/14	434.0041667	30	1.477121255	NT	5	VL	1	552.99	0.00	174.98	392.05	0.00	.	.	.
Z09192	02/28/14	441.075	30	1.477121255	NT	5	VL	1	552.99	0.00	174.98	392.05	0.00	.	.	.
Z09192	03/07/14	448.0395833	30	1.477121255	NT	5	VL	1	552.99	0.00	174.98	392.05	0.00	.	.	.
Z09192	03/20/14	461.0298611	30	1.477121255	NT	5	VL	1	552.99	0.00	174.98	392.05	0.00	.	.	.
Z09192	03/28/14	468.9756944	30	1.477121255	NT	5	VL	1	552.99	0.00	174.98	392.05	0.00	.	.	.
Z09192	04/04/14	476.0319444	30	1.477121255	NT	5	VL	1	552.99	0.00	174.98	392.05	0.00	.	.	.
Z09192	04/11/14	482.9888889	30	1.477121255	NT	5	VL	1	552.99	0.00	174.98	392.05	0.00	.	.	.
Z09192	04/18/14	490.0152778	30	1.477121255	NT	5	VL	1	552.99	0.00	174.98	392.05	0.00	.	.	.
Z09192	04/25/14	496.9319444	30	1.477121255	NT	5	VL	1	552.99	0.00	174.98	392.05	0.00	.	.	.
Z09192	05/02/14	503.9333333	30	1.477121255	NT	5	VL	1	552.99	0.00	174.98	392.05	0.00	.	.	.
Z09192	05/09/14	510.9472222	30	1.477121255	NT	5	VL	1	552.99	0.00	174.98	392.05	0.00	.	.	.
Z09192	06/06/14	539.0493056	30	1.477121255	NT	5	VL	1	552.99	0.00	174.98	392.05	0.00	.	.	.
Z09192	06/13/14	545.93125	30	1.477121255	NT	5	VL	1	552.99	0.00	174.98	392.05	0.00	.	.	.
Z09192	06/20/14	552.9875	30	1.477121255	NT	5	VL	1	552.99	0.00	174.98	392.05	0.00	.	.	.
Z09192	06/27/14	559.9666667	30	1.477121255	NT	5	VL	1	552.99	0.00	174.98	392.05	0.00	.	.	.
Z09192	07/03/14	566.0256944	909	2.958563883	NT	5	VL	0	552.99	0.00	174.98	392.05	0.00	.	.	.
Z09192	07/11/14	573.9833333	64592	4.810178732	NT	5	VL	0	552.99	0.00	174.98	392.05	0.00	.	.	.
Z09192	07/18/14	581.0256944	308338	5.489027051	NT	5	VL	0	552.99	0.00	174.98	392.05	0.00	.	.	.
Z09192	07/25/14	588.0458333	38225	4.582347494	NT	5	VL	0	552.99	0.00	174.98	392.05	0.00	.	.	.
Z09192	08/01/14	595.0048611	20104	4.303282476	NT	5	VL	0	552.99	0.00	174.98	392.05	0.00	.	.	.
Z09192	08/08/14	601.9652778	25207	4.401521161	NT	5	VL	0	552.99	0.00	174.98	392.05	0.00	.	.	.
Z09192	08/15/14	608.3736111	21967	4.34177075	NT	5	VL	0	552.99	0.00	174.98	392.05	0.00	.	.	.
Z09192	08/22/14	616.0076389	5376	3.73045926	NT	5	VL	0	552.99	0.00	174.98	392.05	0.00	.	.	.
Z09192	08/29/14	623.0118056	10133	4.005738043	NT	5	VL	0	552.99	0.00	174.98	392.05	0.00	.	.	.
Z09192	09/05/14	630.0263889	2607	3.416141031	NT	5	VL	0	552.99	0.00	174.98	392.05	0.00	.	.	.
Z09192	09/12/14	637.0409722	4712	3.673205282	NT	5	VL	0	552.99	0.00	174.98	392.05	0.00	.	.	.
Z09192	10/22/14	677.0375	3247	3.511482289	NT	5	VL	0	552.99	0.00	174.98	392.05	0.00	.	.	.
Z09192	1/10/14	392.0465278	1213.803	3.084148207	NT	6	CD8Tem	0	552.99	0.00	174.98	392.05	0.00	.	.	.
Z09192	1/31/14	413.0765278	1432.756	3.156172236	NT	6	CD8Tem	0	552.99	0.00	174.98	392.05	0.00	.	.	.
Z09192	2/14/14	427.1165278	1268.293	3.103219595	NT	6	CD8Tem	0	552.99	0.00	174.98	392.05	0.00	.	.	.
Z09192	3/28/14	468.9765278	1285.338	3.109017347	NT	6	CD8Tem	0	552.99	0.00	174.98	392.05	0.00	.	.	.
Z09192	5/9/14	510.9465278	1232.272	3.09070658	NT	6	CD8Tem	0	552.99	0.00	174.98	392.05	0.00	.	.	.
Z09192	7/3/14	566.0265278	894.4387	2.951550582	NT	6	CD8Tem	0	552.99	0.00	174.98	392.05	0.00	.	.	.
Z09192	8/15/14	608.3765278	1269.08	3.103489	NT	6	CD8Tem	0	552.99	0.00	174.98	392.05	0.00	.	.	.
Z09192	10/22/14	677.0365278	875.056	2.942035847	NT	6	CD8Tem	0	552.99	0.00	174.98	392.05	0.00	.	.	.
Z09192	1/10/14	392.0465278	407.61292	2.610247941	NT	7	CD8Tm	0	552.99	0.00	174.98	392.05	0.00	.	.	.
Z09192	1/31/14	413.0765278	615.8454	2.789471702	NT	7	CD8Tm	0	552.99	0.00	174.98	392.05	0.00	.	.	.
Z09192	2/14/14	427.1165278	675.10585	2.829371871	NT	7	CD8Tm	0	552.99	0.00	174.98	392.05	0.00	.	.	.
Z09192	3/28/14	468.9765278	459.52199	2.662306299	NT	7	CD8Tm	0	552.99	0.00	174.98	392.05	0.00	.	.	.
Z09192	5/9/14	510.9465278	508.1062	2.705954494	NT	7	CD8Tm	0	552.99	0.00	174.98	392.05	0.00	.	.	.
Z09192	7/3/14	566.0265278	482.93927	2.683892521	NT	7	CD8Tm	0	552.99	0.00	174.98	392.05	0.00	.	.	.
Z09192	8/15/14	608.3765278	388.5794	2.589479773	NT	7	CD8Tm	0	552.99	0.00	174.98	392.05	0.00	.	.	.
Z09192	10/22/14	677.0365278	392.42896	2.593761049	NT	7	CD8Tm	0	552.99	0.00	174.98	392.05	0.00	.	.	.
Z09204	06/07/13	55.85902778	179.4672	2.253985087	NT	1	cd4+ccr5+	0	566.97	0.00	170.89	397.88	0.00	.	.	.
Z09204	06/14/13	62.93263889	127.3041	2.104842391	NT	1	cd4+ccr5+	0	566.97	0.00	170.89	397.88	0.00	.	.	.
Z09204	06/21/13	69.92291667	99.1872	1.996455631	NT	1	cd4+ccr5+	0	566.97	0.00	170.89	397.88	0.00	.	.	.
Z09204	06/27/13	75.89722222	102.297	2.009862898	NT	1	cd4+ccr5+	0	566.97	0.00	170.89	397.88	0.00	.	.	.
Z09204	07/05/13	83.89027778	152.7315	2.183928617	NT	1	cd4+ccr5+	0	566.97	0.00	170.89	397.88	0.00	.	.	.
Z09204	07/12/13	90.90277778	108.5568	2.035657033	NT	1	cd4+ccr5+	0	566.97	0.00	170.89	397.88	0.00	.	.	.
Z09204	07/19/13	97.88472222	150.6381	2.177934829	NT	1	cd4+ccr5+	0	566.97	0.00	170.89	397.88	0.00	.	.	.
Z09204	07/26/13	104.9444444	185.606	2.268592011	NT	1	cd4+ccr5+	0	566.97	0.00	170.89	397.88	0.00	.	.	.
Z09204	08/09/13	118.9958333	95.2224	1.978739123	NT	1	cd4+ccr5+	0	566.97	0.00	170.89	397.88	0.00	.	.	.
Z09204	08/23/13	132.9618056	96.12	1.982813762	NT	1	cd4+ccr5+	0	566.97	0.00	170.89	397.88	0.00	.	.	.
Z09204	09/06/13	146.9597222	86.8608	1.938823825	NT	1	cd4+ccr5+	0	566.97	0.00	170.89	397.88	0.00	.	.	.
Z09204	09/20/13	160.9340278	178.227	2.250973497	NT	1	cd4+ccr5+	0	566.97	0.00	170.89	397.88	0.00	.	.	.
Z09204	09/30/13	170.8895833	129.654	2.11278592	NT	1	cd4+ccr5+	0	566.97	0.00	170.89	397.88	0.00	.	.	.
Z09204	10/07/13	177.8277778	116.493	2.06629983	NT	1	cd4+ccr5+	0	566.97	0.00	170.89	397.88	0.00	.	.	.
Z09204	10/16/13	186.9743056	120.84	2.082210717	NT	1	cd4+ccr5+	0	566.97	0.00	170.89	397.88	0.00	.	.	.
Z09204	10/25/13	195.9076389	117.012	2.068230402	NT	1	cd4+ccr5+	0	566.97	0.00	170.89	397.88	0.00	.	.	.
Z09204	11/01/13	202.9340278	127.872	2.106775458	NT	1	cd4+ccr5+	0	566.97	0.00	170.89	397.88	0.00	.	.	.
Z09204	11/08/13	209.90625	83.2	1.920123326	NT	1	cd4+ccr5+	0	566.97	0.00	170.89	397.88	0.00	.	.	.
Z09204	11/15/13	216.9423611	68.448	1.835360763	NT	1	cd4+ccr5+	0	566.97	0.00	170.89	397.88	0.00	.	.	.
Z09204	11/22/13	223.9006944	88.605	1.94745823	NT	1	cd4+ccr5+	0	566.97	0.00	170.89	397.88	0.00	.	.	.
Z09204	12/06/13	237.8409722	100.1312	2.000569421	NT	1	cd4+ccr5+	0	566.97	0.00	170.89	397.88	0.00	.	.	.
Z09204	12/13/13	244.8944444	87.38	1.94141204	NT	1	cd4+ccr5+	0	566.97	0.00	170.89	397.88	0.00	.	.	.
Z09204	12/27/13	259.0006944	58.565	1.767638148	NT	1	cd4+ccr5+	0	566.97	0.00	170.89	397.88	0.00	.	.	.
Z09204	01/03/14	265.8340278	71.0535	1.851585476	NT	1	cd4+ccr5+	0	566.97	0.00	170.89	397.88	0.00	.	.	.
Z09204	01/10/14	272.9152778	106.5852	2.027696904	NT	1	cd4+ccr5+	0	566.97	0.00	170.89	397.88	0.00	.	.	.
Z09204	01/17/14	279.9958333	82.8	1.918030337	NT	1	cd4+ccr5+	0	566.97	0.00	170.89	397.88	0.00	.	.	.
Z09204	01/24/14	286.9013889	67.6296	1.830136819	NT	1	cd4+ccr5+	0	566.97	0.00	170.89	397.88	0.00	.	.	.
Z09204	01/31/14	293.9423611	165.0528	2.217622896	NT	1	cd4+ccr5+	0	566.97	0.00	170.89	397.88	0.00	.	.	.
Z09204	02/07/14	300.95	115.413	2.06225473	NT	1	cd4+ccr5+	0	566.97	0.00	170.89	397.88	0.00	.	.	.
Z09204	02/21/14	314.8638889	149.646	2.175065113	NT	1	cd4+ccr5+	0	566.97	0.00	170.89	397.88	0.00	.	.	.
Z09204	03/07/14	328.9145833	134.13	2.127525925	NT	1	cd4+ccr5+	0	566.97	0.00	170.89	397.88	0.00	.	.	.
Z09204	03/21/14	342.9305556	76.944	1.88617476	NT	1	cd4+ccr5+	0	566.97	0.00	170.89	397.88	0.00	.	.	.
Z09204	04/11/14	363.8673611	105.7844	2.024421627	NT	1	cd4+ccr5+	0	566.97	0.00	170.89	397.88	0.00	.	.	.
Z09204	05/15/14	397.8791667	172.6452	2.237154508	NT	1	cd4+ccr5+	0	566.97	0.00	170.89	397.88	0.00	.	.	.
Z09204	05/23/14	405.9520833	197.316	2.295162303	NT	1	cd4+ccr5+	0	566.97	0.00	170.89	397.88	0.00	.	.	.
Z09204	05/30/14	412.7923611	222.72	2.347759218	NT	1	cd4+ccr5+	0	566.97	0.00	170.89	397.88	0.00	.	.	.
Z09204	06/06/14	419.9270833	434.792	2.638281545	NT	1	cd4+ccr5+	0	566.97	0.00	170.89	397.88	0.00	.	.	.
Z09204	06/13/14	426.8159722	180.1116	2.255541684	NT	1	cd4+ccr5+	0	566.97	0.00	170.89	397.88	0.00	.	.	.
Z09204	06/20/14	433.8645833	156.4485	2.194371404	NT	1	cd4+ccr5+	0	566.97	0.00	170.89	397.88	0.00	.	.	.
Z09204	06/27/14	440.8444444	200.3778	2.301849604	NT	1	cd4+ccr5+	0	566.97	0.00	170.89	397.88	0.00	.	.	.
Z09204	07/11/14	454.8583333	209.0592	2.320269284	NT	1	cd4+ccr5+	0	566.97	0.00	170.89	397.88	0.00	.	.	.
Z09204	07/16/14	459.8965278	107.2377	2.030347491	NT	1	cd4+ccr5+	0	566.97	0.00	170.89	397.88	0.00	.	.	.
Z09204	07/25/14	468.9208333	187.935	2.274007668	NT	1	cd4+ccr5+	0	566.97	0.00	170.89	397.88	0.00	.	.	.
Z09204	08/01/14	475.8833333	91.6895	1.962319604	NT	1	cd4+ccr5+	0	566.97	0.00	170.89	397.88	0.00	.	.	.
Z09204	08/08/14	482.8513889	323.9316	2.510453316	NT	1	cd4+ccr5+	0	566.97	0.00	170.89	397.88	0.00	.	.	.
Z09204	08/15/14	489.8791667	171.801	2.235025687	NT	1	cd4+ccr5+	0	566.97	0.00	170.89	397.88	0.00	.	.	.
Z09204	08/22/14	496.8763889	97.8432	1.990530648	NT	1	cd4+ccr5+	0	566.97	0.00	170.89	397.88	0.00	.	.	.
Z09204	08/29/14	503.8916667	187.1844	2.272269652	NT	1	cd4+ccr5+	0	566.97	0.00	170.89	397.88	0.00	.	.	.
Z09204	09/05/14	510.9027778	173.6021	2.239554974	NT	1	cd4+ccr5+	0	566.97	0.00	170.89	397.88	0.00	.	.	.
Z09204	09/12/14	517.9159722	184.7664	2.266622997	NT	1	cd4+ccr5+	0	566.97	0.00	170.89	397.88	0.00	.	.	.
Z09204	09/19/14	524.8680556	172.7998	2.237543235	NT	1	cd4+ccr5+	0	566.97	0.00	170.89	397.88	0.00	.	.	.
Z09204	09/26/14	531.7916667	95.8256	1.981481547	NT	1	cd4+ccr5+	0	566.97	0.00	170.89	397.88	0.00	.	.	.
Z09204	10/31/14	566.9680556	63.441	1.80237002	NT	1	cd4+ccr5+	0	566.97	0.00	170.89	397.88	0.00	.	.	.
Z09204	11/07/14	573.8243056	155.5704	2.191926968	NT	1	cd4+ccr5+	0	566.97	0.00	170.89	397.88	0.00	.	.	.
Z09204	11/14/14	580.8805556	218.892	2.340229889	NT	1	cd4+ccr5+	0	566.97	0.00	170.89	397.88	0.00	.	.	.
Z09204	11/21/14	587.9125	198.912	2.298660984	NT	1	cd4+ccr5+	0	566.97	0.00	170.89	397.88	0.00	.	.	.
Z09204	12/05/14	601.9111111	121.836	2.085775632	NT	1	cd4+ccr5+	0	566.97	0.00	170.89	397.88	0.00	.	.	.
Z09204	12/12/14	608.9743056	237.762	2.376142445	NT	1	cd4+ccr5+	0	566.97	0.00	170.89	397.88	0.00	.	.	.
Z09204	12/19/14	615.9291667	188.136	2.274471906	NT	1	cd4+ccr5+	0	566.97	0.00	170.89	397.88	0.00	.	.	.
Z09204	01/02/15	629.8381944	237.8844	2.376365963	NT	1	cd4+ccr5+	0	566.97	0.00	170.89	397.88	0.00	.	.	.
Z09204	01/16/15	643.8965278	120.6864	2.081658333	NT	1	cd4+ccr5+	0	566.97	0.00	170.89	397.88	0.00	.	.	.
Z09204	01/23/15	650.8909722	420.2604	2.62351847	NT	1	cd4+ccr5+	0	566.97	0.00	170.89	397.88	0.00	.	.	.
Z09204	02/02/15	660.88125	86.2544	1.935781258	NT	1	cd4+ccr5+	0	566.97	0.00	170.89	397.88	0.00	.	.	.
Z09204	06/07/13	55.85902778	1403.1072	3.147090853	NT	2	cd4+ccr5-	0	566.97	0.00	170.89	397.88	0.00	.	.	.
Z09204	06/14/13	62.93263889	1608.6609	3.206464506	NT	2	cd4+ccr5-	0	566.97	0.00	170.89	397.88	0.00	.	.	.
Z09204	06/21/13	69.92291667	1274.7392	3.105421341	NT	2	cd4+ccr5-	0	566.97	0.00	170.89	397.88	0.00	.	.	.
Z09204	06/27/13	75.89722222	1377.5996	3.139123008	NT	2	cd4+ccr5-	0	566.97	0.00	170.89	397.88	0.00	.	.	.
Z09204	07/05/13	83.89027778	980.697	2.991534847	NT	2	cd4+ccr5-	0	566.97	0.00	170.89	397.88	0.00	.	.	.
Z09204	07/12/13	90.90277778	1880.0064	3.274159328	NT	2	cd4+ccr5-	0	566.97	0.00	170.89	397.88	0.00	.	.	.
Z09204	07/19/13	97.88472222	1575.5931	3.19744407	NT	2	cd4+ccr5-	0	566.97	0.00	170.89	397.88	0.00	.	.	.
Z09204	07/26/13	104.9444444	1449.828	3.161316483	NT	2	cd4+ccr5-	0	566.97	0.00	170.89	397.88	0.00	.	.	.
Z09204	08/09/13	118.9958333	1658.4568	3.219704163	NT	2	cd4+ccr5-	0	566.97	0.00	170.89	397.88	0.00	.	.	.
Z09204	08/23/13	132.9618056	1438.24	3.157831363	NT	2	cd4+ccr5-	0	566.97	0.00	170.89	397.88	0.00	.	.	.
Z09204	09/06/13	146.9597222	1259.4816	3.100191827	NT	2	cd4+ccr5-	0	566.97	0.00	170.89	397.88	0.00	.	.	.
Z09204	09/20/13	160.9340278	1572.3582	3.19655149	NT	2	cd4+ccr5-	0	566.97	0.00	170.89	397.88	0.00	.	.	.
Z09204	09/30/13	170.8895833	2050.454	3.311850031	NT	2	cd4+ccr5-	0	566.97	0.00	170.89	397.88	0.00	.	.	.
Z09204	10/07/13	177.8277778	1554.579	3.191612797	NT	2	cd4+ccr5-	0	566.97	0.00	170.89	397.88	0.00	.	.	.
Z09204	10/16/13	186.9743056	1707.872	3.232455318	NT	2	cd4+ccr5-	0	566.97	0.00	170.89	397.88	0.00	.	.	.
Z09204	10/25/13	195.9076389	959.976	2.982260376	NT	2	cd4+ccr5-	0	566.97	0.00	170.89	397.88	0.00	.	.	.
Z09204	11/01/13	202.9340278	1550.448	3.190457205	NT	2	cd4+ccr5-	0	566.97	0.00	170.89	397.88	0.00	.	.	.
Z09204	11/08/13	209.90625	1337.6	3.12632626	NT	2	cd4+ccr5-	0	566.97	0.00	170.89	397.88	0.00	.	.	.
Z09204	11/15/13	216.9423611	1238.016	3.092726258	NT	2	cd4+ccr5-	0	566.97	0.00	170.89	397.88	0.00	.	.	.
Z09204	11/22/13	223.9006944	1213.62	3.084082725	NT	2	cd4+ccr5-	0	566.97	0.00	170.89	397.88	0.00	.	.	.
Z09204	12/06/13	237.8409722	1528.9264	3.18438658	NT	2	cd4+ccr5-	0	566.97	0.00	170.89	397.88	0.00	.	.	.
Z09204	12/13/13	244.8944444	1474.9744	3.168784483	NT	2	cd4+ccr5-	0	566.97	0.00	170.89	397.88	0.00	.	.	.
Z09204	12/27/13	259.0006944	1033.0866	3.014136728	NT	2	cd4+ccr5-	0	566.97	0.00	170.89	397.88	0.00	.	.	.
Z09204	01/03/14	265.8340278	1509.041	3.17870104	NT	2	cd4+ccr5-	0	566.97	0.00	170.89	397.88	0.00	.	.	.
Z09204	01/10/14	272.9152778	1661.9396	3.220615236	NT	2	cd4+ccr5-	0	566.97	0.00	170.89	397.88	0.00	.	.	.
Z09204	01/17/14	279.9958333	1771.92	3.24844411	NT	2	cd4+ccr5-	0	566.97	0.00	170.89	397.88	0.00	.	.	.
Z09204	01/24/14	286.9013889	1694.4972	3.229040856	NT	2	cd4+ccr5-	0	566.97	0.00	170.89	397.88	0.00	.	.	.
Z09204	01/31/14	293.9423611	1414.2024	3.15051157	NT	2	cd4+ccr5-	0	566.97	0.00	170.89	397.88	0.00	.	.	.
Z09204	02/07/14	300.95	1503.7635	3.177179539	NT	2	cd4+ccr5-	0	566.97	0.00	170.89	397.88	0.00	.	.	.
Z09204	02/21/14	314.8638889	1464.393	3.165657644	NT	2	cd4+ccr5-	0	566.97	0.00	170.89	397.88	0.00	.	.	.
Z09204	03/07/14	328.9145833	1739.745	3.240485597	NT	2	cd4+ccr5-	0	566.97	0.00	170.89	397.88	0.00	.	.	.
Z09204	03/21/14	342.9305556	1240.722	3.093674483	NT	2	cd4+ccr5-	0	566.97	0.00	170.89	397.88	0.00	.	.	.
Z09204	04/11/14	363.8673611	1426.3832	3.154236215	NT	2	cd4+ccr5-	0	566.97	0.00	170.89	397.88	0.00	.	.	.
Z09204	05/15/14	397.8791667	1347.3096	3.129467404	NT	2	cd4+ccr5-	0	566.97	0.00	170.89	397.88	0.00	.	.	.
Z09204	05/23/14	405.9520833	1285.8426	3.10918781	NT	2	cd4+ccr5-	0	566.97	0.00	170.89	397.88	0.00	.	.	.
Z09204	05/30/14	412.7923611	1632	3.212720154	NT	2	cd4+ccr5-	0	566.97	0.00	170.89	397.88	0.00	.	.	.
Z09204	06/06/14	419.9270833	1187.1712	3.074513352	NT	2	cd4+ccr5-	0	566.97	0.00	170.89	397.88	0.00	.	.	.
Z09204	06/13/14	426.8159722	1454.2344	3.162634414	NT	2	cd4+ccr5-	0	566.97	0.00	170.89	397.88	0.00	.	.	.
Z09204	06/20/14	433.8645833	979.6083	2.991052456	NT	2	cd4+ccr5-	0	566.97	0.00	170.89	397.88	0.00	.	.	.
Z09204	06/27/14	440.8444444	1253.9772	3.09828964	NT	2	cd4+ccr5-	0	566.97	0.00	170.89	397.88	0.00	.	.	.
Z09204	07/11/14	454.8583333	1250.928	3.097232314	NT	2	cd4+ccr5-	0	566.97	0.00	170.89	397.88	0.00	.	.	.
Z09204	07/16/14	459.8965278	918.8799	2.963258752	NT	2	cd4+ccr5-	0	566.97	0.00	170.89	397.88	0.00	.	.	.
Z09204	07/25/14	468.9208333	1435.8234	3.157101027	NT	2	cd4+ccr5-	0	566.97	0.00	170.89	397.88	0.00	.	.	.
Z09204	08/01/14	475.8833333	1546.762	3.189423494	NT	2	cd4+ccr5-	0	566.97	0.00	170.89	397.88	0.00	.	.	.
Z09204	08/08/14	482.8513889	1450.44	3.161499768	NT	2	cd4+ccr5-	0	566.97	0.00	170.89	397.88	0.00	.	.	.
Z09204	08/15/14	489.8791667	1187.3358	3.074573563	NT	2	cd4+ccr5-	0	566.97	0.00	170.89	397.88	0.00	.	.	.
Z09204	08/22/14	496.8763889	1167.1296	3.067119084	NT	2	cd4+ccr5-	0	566.97	0.00	170.89	397.88	0.00	.	.	.
Z09204	08/29/14	503.8916667	1531.0724	3.184995728	NT	2	cd4+ccr5-	0	566.97	0.00	170.89	397.88	0.00	.	.	.
Z09204	09/05/14	510.9027778	1112.4706	3.046288542	NT	2	cd4+ccr5-	0	566.97	0.00	170.89	397.88	0.00	.	.	.
Z09204	09/12/14	517.9159722	1359.3528	3.133332186	NT	2	cd4+ccr5-	0	566.97	0.00	170.89	397.88	0.00	.	.	.
Z09204	09/19/14	524.8680556	1265.859	3.102385334	NT	2	cd4+ccr5-	0	566.97	0.00	170.89	397.88	0.00	.	.	.
Z09204	09/26/14	531.7916667	1275.2176	3.105584298	NT	2	cd4+ccr5-	0	566.97	0.00	170.89	397.88	0.00	.	.	.
Z09204	10/31/14	566.9680556	886.0593	2.947462788	NT	2	cd4+ccr5-	0	566.97	0.00	170.89	397.88	0.00	.	.	.
Z09204	11/07/14	573.8243056	1369.7784	3.136650314	NT	2	cd4+ccr5-	0	566.97	0.00	170.89	397.88	0.00	.	.	.
Z09204	11/14/14	580.8805556	1236.7398	3.092278337	NT	2	cd4+ccr5-	0	566.97	0.00	170.89	397.88	0.00	.	.	.
Z09204	11/21/14	587.9125	1292.928	3.111574341	NT	2	cd4+ccr5-	0	566.97	0.00	170.89	397.88	0.00	.	.	.
Z09204	12/05/14	601.9111111	1295.892	3.112568809	NT	2	cd4+ccr5-	0	566.97	0.00	170.89	397.88	0.00	.	.	.
Z09204	12/12/14	608.9743056	1089.207	3.037110424	NT	2	cd4+ccr5-	0	566.97	0.00	170.89	397.88	0.00	.	.	.
Z09204	12/19/14	615.9291667	974.376	2.988726578	NT	2	cd4+ccr5-	0	566.97	0.00	170.89	397.88	0.00	.	.	.
Z09204	01/02/15	629.8381944	1154.946	3.062561679	NT	2	cd4+ccr5-	0	566.97	0.00	170.89	397.88	0.00	.	.	.
Z09204	01/16/15	643.8965278	1247.0928	3.095898772	NT	2	cd4+ccr5-	0	566.97	0.00	170.89	397.88	0.00	.	.	.
Z09204	01/23/15	650.8909722	1115.9856	3.047658591	NT	2	cd4+ccr5-	0	566.97	0.00	170.89	397.88	0.00	.	.	.
Z09204	02/02/15	660.88125	813.5888	2.910404961	NT	2	cd4+ccr5-	0	566.97	0.00	170.89	397.88	0.00	.	.	.
Z09204	03/07/13	-36.13194444	1381.5516	3.14036711	NT	3	cd4+	0	566.97	0.00	170.89	397.88	0.00	.	.	.
Z09204	03/15/13	-28.18333333	1907.5332	3.280472105	NT	3	cd4+	0	566.97	0.00	170.89	397.88	0.00	.	.	.
Z09204	03/22/13	-21.18541667	2534.571	3.403904461	NT	3	cd4+	0	566.97	0.00	170.89	397.88	0.00	.	.	.
Z09204	03/29/13	-14.16041667	1824.344	3.261106733	NT	3	cd4+	0	566.97	0.00	170.89	397.88	0.00	.	.	.
Z09204	04/05/13	-7.05625	2395.243	3.37934958	NT	3	cd4+	0	566.97	0.00	170.89	397.88	0.00	.	.	.
Z09204	04/12/13	0	2322.4176	3.365940314	NT	3	cd4+	0	566.97	0.00	170.89	397.88	0.00	.	.	.
Z09204	04/16/13	3.681944444	1938.0438	3.287363588	NT	3	cd4+	0	566.97	0.00	170.89	397.88	0.00	.	.	.
Z09204	04/19/13	6.956944444	1201.464	3.079710762	NT	3	cd4+	0	566.97	0.00	170.89	397.88	0.00	.	.	.
Z09204	04/26/13	13.85833333	1305.4938	3.115774814	NT	3	cd4+	0	566.97	0.00	170.89	397.88	0.00	.	.	.
Z09204	05/02/13	19.89791667	1459.584	3.164229094	NT	3	cd4+	0	566.97	0.00	170.89	397.88	0.00	.	.	.
Z09204	05/10/13	27.24652778	1154.0664	3.062230797	NT	3	cd4+	0	566.97	0.00	170.89	397.88	0.00	.	.	.
Z09204	05/17/13	34.95555556	1558.656	3.192750276	NT	3	cd4+	0	566.97	0.00	170.89	397.88	0.00	.	.	.
Z09204	05/24/13	41.94652778	1338.0864	3.126484157	NT	3	cd4+	0	566.97	0.00	170.89	397.88	0.00	.	.	.
Z09204	05/31/13	49.00486111	2427.2	3.385105563	NT	3	cd4+	0	566.97	0.00	170.89	397.88	0.00	.	.	.
Z09204	06/07/13	55.85902778	1578.4956	3.198243376	NT	3	cd4+	0	566.97	0.00	170.89	397.88	0.00	.	.	.
Z09204	06/14/13	62.93263889	1735.965	3.239540965	NT	3	cd4+	0	566.97	0.00	170.89	397.88	0.00	.	.	.
Z09204	06/21/13	69.92291667	1373.9264	3.137963469	NT	3	cd4+	0	566.97	0.00	170.89	397.88	0.00	.	.	.
Z09204	06/27/13	75.89722222	1479.8966	3.170231372	NT	3	cd4+	0	566.97	0.00	170.89	397.88	0.00	.	.	.
Z09204	07/05/13	83.89027778	1130.749	3.053366212	NT	3	cd4+	0	566.97	0.00	170.89	397.88	0.00	.	.	.
Z09204	07/12/13	90.90277778	1983.6288	3.297460405	NT	3	cd4+	0	566.97	0.00	170.89	397.88	0.00	.	.	.
Z09204	07/19/13	97.88472222	1722.1599	3.236073473	NT	3	cd4+	0	566.97	0.00	170.89	397.88	0.00	.	.	.
Z09204	07/26/13	104.9444444	1638.936	3.214561995	NT	3	cd4+	0	566.97	0.00	170.89	397.88	0.00	.	.	.
Z09204	08/09/13	118.9958333	1753.6792	3.243950151	NT	3	cd4+	0	566.97	0.00	170.89	397.88	0.00	.	.	.
Z09204	08/23/13	132.9618056	1534.36	3.185927268	NT	3	cd4+	0	566.97	0.00	170.89	397.88	0.00	.	.	.
Z09204	09/06/13	146.9597222	1346.3424	3.129155523	NT	3	cd4+	0	566.97	0.00	170.89	397.88	0.00	.	.	.
Z09204	09/20/13	160.9340278	1750.5852	3.243183252	NT	3	cd4+	0	566.97	0.00	170.89	397.88	0.00	.	.	.
Z09204	09/30/13	170.8895833	2170.504	3.336560591	NT	3	cd4+	0	566.97	0.00	170.89	397.88	0.00	.	.	.
Z09204	10/07/13	177.8277778	1659.021	3.219851883	NT	3	cd4+	0	566.97	0.00	170.89	397.88	0.00	.	.	.
Z09204	10/16/13	186.9743056	1828.712	3.262145315	NT	3	cd4+	0	566.97	0.00	170.89	397.88	0.00	.	.	.
Z09204	10/25/13	195.9076389	1072.212	3.030280663	NT	3	cd4+	0	566.97	0.00	170.89	397.88	0.00	.	.	.
Z09204	11/01/13	202.9340278	1674.324	3.223839503	NT	3	cd4+	0	566.97	0.00	170.89	397.88	0.00	.	.	.
Z09204	11/08/13	209.90625	1414.4	3.150572248	NT	3	cd4+	0	566.97	0.00	170.89	397.88	0.00	.	.	.
Z09204	11/15/13	216.9423611	1300.512	3.114114364	NT	3	cd4+	0	566.97	0.00	170.89	397.88	0.00	.	.	.
Z09204	11/22/13	223.9006944	1296.855	3.112891421	NT	3	cd4+	0	566.97	0.00	170.89	397.88	0.00	.	.	.
Z09204	12/06/13	237.8409722	1621.3552	3.209878169	NT	3	cd4+	0	566.97	0.00	170.89	397.88	0.00	.	.	.
Z09204	12/13/13	244.8944444	1548.3736	3.189875758	NT	3	cd4+	0	566.97	0.00	170.89	397.88	0.00	.	.	.
Z09204	12/27/13	259.0006944	1091.6516	3.038084056	NT	3	cd4+	0	566.97	0.00	170.89	397.88	0.00	.	.	.
Z09204	01/03/14	265.8340278	1569.944	3.195884161	NT	3	cd4+	0	566.97	0.00	170.89	397.88	0.00	.	.	.
Z09204	01/10/14	272.9152778	1760.6296	3.245667999	NT	3	cd4+	0	566.97	0.00	170.89	397.88	0.00	.	.	.
Z09204	01/17/14	279.9958333	1854.72	3.268278355	NT	3	cd4+	0	566.97	0.00	170.89	397.88	0.00	.	.	.
Z09204	01/24/14	286.9013889	1754.6124	3.244181194	NT	3	cd4+	0	566.97	0.00	170.89	397.88	0.00	.	.	.
Z09204	01/31/14	293.9423611	1564.2504	3.194306275	NT	3	cd4+	0	566.97	0.00	170.89	397.88	0.00	.	.	.
Z09204	02/07/14	300.95	1619.1765	3.209294192	NT	3	cd4+	0	566.97	0.00	170.89	397.88	0.00	.	.	.
Z09204	02/21/14	314.8638889	1599.787	3.204062163	NT	3	cd4+	0	566.97	0.00	170.89	397.88	0.00	.	.	.
Z09204	03/07/14	328.9145833	1865.985	3.270908148	NT	3	cd4+	0	566.97	0.00	170.89	397.88	0.00	.	.	.
Z09204	03/21/14	342.9305556	1320.872	3.120860734	NT	3	cd4+	0	566.97	0.00	170.89	397.88	0.00	.	.	.
Z09204	04/11/14	363.8673611	1518.518	3.181419944	NT	3	cd4+	0	566.97	0.00	170.89	397.88	0.00	.	.	.
Z09204	05/15/14	397.8791667	1516.5696	3.180862346	NT	3	cd4+	0	566.97	0.00	170.89	397.88	0.00	.	.	.
Z09204	05/23/14	405.9520833	1483.1586	3.171187594	NT	3	cd4+	0	566.97	0.00	170.89	397.88	0.00	.	.	.
Z09204	05/30/14	412.7923611	1839.36	3.264666738	NT	3	cd4+	0	566.97	0.00	170.89	397.88	0.00	.	.	.
Z09204	06/06/14	419.9270833	1625.744	3.21105216	NT	3	cd4+	0	566.97	0.00	170.89	397.88	0.00	.	.	.
Z09204	06/13/14	426.8159722	1627.6752	3.211567746	NT	3	cd4+	0	566.97	0.00	170.89	397.88	0.00	.	.	.
Z09204	06/20/14	433.8645833	1131.243	3.053555905	NT	3	cd4+	0	566.97	0.00	170.89	397.88	0.00	.	.	.
Z09204	06/27/14	440.8444444	1451.1231	3.161704256	NT	3	cd4+	0	566.97	0.00	170.89	397.88	0.00	.	.	.
Z09204	07/11/14	454.8583333	1446.2784	3.1602519	NT	3	cd4+	0	566.97	0.00	170.89	397.88	0.00	.	.	.
Z09204	07/16/14	459.8965278	1019.8095	3.008519053	NT	3	cd4+	0	566.97	0.00	170.89	397.88	0.00	.	.	.
Z09204	07/25/14	468.9208333	1616.241	3.20850612	NT	3	cd4+	0	566.97	0.00	170.89	397.88	0.00	.	.	.
Z09204	08/01/14	475.8833333	1638.4515	3.21443359	NT	3	cd4+	0	566.97	0.00	170.89	397.88	0.00	.	.	.
Z09204	08/08/14	482.8513889	1764.702	3.246671378	NT	3	cd4+	0	566.97	0.00	170.89	397.88	0.00	.	.	.
Z09204	08/15/14	489.8791667	1351.5012	3.130816436	NT	3	cd4+	0	566.97	0.00	170.89	397.88	0.00	.	.	.
Z09204	08/22/14	496.8763889	1254.4896	3.098467065	NT	3	cd4+	0	566.97	0.00	170.89	397.88	0.00	.	.	.
Z09204	08/29/14	503.8916667	1699.0584	3.230208307	NT	3	cd4+	0	566.97	0.00	170.89	397.88	0.00	.	.	.
Z09204	09/05/14	510.9027778	1282.5298	3.108067465	NT	3	cd4+	0	566.97	0.00	170.89	397.88	0.00	.	.	.
Z09204	09/12/14	517.9159722	1526.5224	3.183703181	NT	3	cd4+	0	566.97	0.00	170.89	397.88	0.00	.	.	.
Z09204	09/19/14	524.8680556	1430.6216	3.155524778	NT	3	cd4+	0	566.97	0.00	170.89	397.88	0.00	.	.	.
Z09204	09/26/14	531.7916667	1359.9864	3.133534565	NT	3	cd4+	0	566.97	0.00	170.89	397.88	0.00	.	.	.
Z09204	10/31/14	566.9680556	949.5003	2.977495106	NT	3	cd4+	0	566.97	0.00	170.89	397.88	0.00	.	.	.
Z09204	11/07/14	573.8243056	1513.9656	3.180116007	NT	3	cd4+	0	566.97	0.00	170.89	397.88	0.00	.	.	.
Z09204	11/14/14	580.8805556	1451.9836	3.161961711	NT	3	cd4+	0	566.97	0.00	170.89	397.88	0.00	.	.	.
Z09204	11/21/14	587.9125	1481.184	3.170609012	NT	3	cd4+	0	566.97	0.00	170.89	397.88	0.00	.	.	.
Z09204	12/05/14	601.9111111	1402.96	3.147045289	NT	3	cd4+	0	566.97	0.00	170.89	397.88	0.00	.	.	.
Z09204	12/12/14	608.9743056	1326.969	3.122860777	NT	3	cd4+	0	566.97	0.00	170.89	397.88	0.00	.	.	.
Z09204	12/19/14	615.9291667	1151.28	3.06118096	NT	3	cd4+	0	566.97	0.00	170.89	397.88	0.00	.	.	.
Z09204	01/02/15	629.8381944	1382.4876	3.140661245	NT	3	cd4+	0	566.97	0.00	170.89	397.88	0.00	.	.	.
Z09204	01/16/15	643.8965278	1354.3696	3.131737197	NT	3	cd4+	0	566.97	0.00	170.89	397.88	0.00	.	.	.
Z09204	01/23/15	650.8909722	1518.588	3.181439964	NT	3	cd4+	0	566.97	0.00	170.89	397.88	0.00	.	.	.
Z09204	02/02/15	660.88125	892.8496	2.950778308	NT	3	cd4+	0	566.97	0.00	170.89	397.88	0.00	.	.	.
Z09204	03/07/13	-36.13194444	883.0536	2.945987065	NT	4	cd8+	0	566.97	0.00	170.89	397.88	0.00	.	.	.
Z09204	03/15/13	-28.18333333	1313.4596	3.118416719	NT	4	cd8+	0	566.97	0.00	170.89	397.88	0.00	.	.	.
Z09204	03/22/13	-21.18541667	2186.4492	3.339739391	NT	4	cd8+	0	566.97	0.00	170.89	397.88	0.00	.	.	.
Z09204	03/29/13	-14.16041667	958.08	2.981401774	NT	4	cd8+	0	566.97	0.00	170.89	397.88	0.00	.	.	.
Z09204	04/05/13	-7.05625	1390.9595	3.143314485	NT	4	cd8+	0	566.97	0.00	170.89	397.88	0.00	.	.	.
Z09204	04/12/13	0	1713.3522	3.233846647	NT	4	cd8+	0	566.97	0.00	170.89	397.88	0.00	.	.	.
Z09204	04/16/13	3.681944444	1412.4726	3.149980032	NT	4	cd8+	0	566.97	0.00	170.89	397.88	0.00	.	.	.
Z09204	04/19/13	6.956944444	737.928	2.86801399	NT	4	cd8+	0	566.97	0.00	170.89	397.88	0.00	.	.	.
Z09204	04/26/13	13.85833333	1077.1176	3.032263122	NT	4	cd8+	0	566.97	0.00	170.89	397.88	0.00	.	.	.
Z09204	05/02/13	19.89791667	1044.288	3.018820288	NT	4	cd8+	0	566.97	0.00	170.89	397.88	0.00	.	.	.
Z09204	05/10/13	27.24652778	604.9092	2.78169019	NT	4	cd8+	0	566.97	0.00	170.89	397.88	0.00	.	.	.
Z09204	05/17/13	34.95555556	999.8208	2.999922167	NT	4	cd8+	0	566.97	0.00	170.89	397.88	0.00	.	.	.
Z09204	05/24/13	41.94652778	864.1808	2.936604613	NT	4	cd8+	0	566.97	0.00	170.89	397.88	0.00	.	.	.
Z09204	05/31/13	49.00486111	1711.176	3.23329468	NT	4	cd8+	0	566.97	0.00	170.89	397.88	0.00	.	.	.
Z09204	06/07/13	55.85902778	1146.1428	3.059238731	NT	4	cd8+	0	566.97	0.00	170.89	397.88	0.00	.	.	.
Z09204	06/14/13	62.93263889	1153.4523	3.061999639	NT	4	cd8+	0	566.97	0.00	170.89	397.88	0.00	.	.	.
Z09204	06/21/13	69.92291667	1131.4688	3.053642583	NT	4	cd8+	0	566.97	0.00	170.89	397.88	0.00	.	.	.
Z09204	06/27/13	75.89722222	978.6413	2.99062354	NT	4	cd8+	0	566.97	0.00	170.89	397.88	0.00	.	.	.
Z09204	07/05/13	83.89027778	680.593	2.832887478	NT	4	cd8+	0	566.97	0.00	170.89	397.88	0.00	.	.	.
Z09204	07/12/13	90.90277778	1514.8608	3.180372728	NT	4	cd8+	0	566.97	0.00	170.89	397.88	0.00	.	.	.
Z09204	07/19/13	97.88472222	1119.6075	3.049065799	NT	4	cd8+	0	566.97	0.00	170.89	397.88	0.00	.	.	.
Z09204	07/26/13	104.9444444	879.002	2.943989863	NT	4	cd8+	0	566.97	0.00	170.89	397.88	0.00	.	.	.
Z09204	08/09/13	118.9958333	1047.4464	3.020131808	NT	4	cd8+	0	566.97	0.00	170.89	397.88	0.00	.	.	.
Z09204	08/23/13	132.9618056	1103.6	3.042811692	NT	4	cd8+	0	566.97	0.00	170.89	397.88	0.00	.	.	.
Z09204	09/06/13	146.9597222	675.8856	2.829873194	NT	4	cd8+	0	566.97	0.00	170.89	397.88	0.00	.	.	.
Z09204	09/20/13	160.9340278	1140.6528	3.057153471	NT	4	cd8+	0	566.97	0.00	170.89	397.88	0.00	.	.	.
Z09204	09/30/13	170.8895833	1440.6	3.15854341	NT	4	cd8+	0	566.97	0.00	170.89	397.88	0.00	.	.	.
Z09204	10/07/13	177.8277778	1092.624	3.038470736	NT	4	cd8+	0	566.97	0.00	170.89	397.88	0.00	.	.	.
Z09204	10/16/13	186.9743056	1051.308	3.021729969	NT	4	cd8+	0	566.97	0.00	170.89	397.88	0.00	.	.	.
Z09204	10/25/13	195.9076389	573.12	2.758245564	NT	4	cd8+	0	566.97	0.00	170.89	397.88	0.00	.	.	.
Z09204	11/01/13	202.9340278	1190.808	3.075841744	NT	4	cd8+	0	566.97	0.00	170.89	397.88	0.00	.	.	.
Z09204	11/08/13	209.90625	851.2	2.930031615	NT	4	cd8+	0	566.97	0.00	170.89	397.88	0.00	.	.	.
Z09204	11/15/13	216.9423611	776.736	2.890273434	NT	4	cd8+	0	566.97	0.00	170.89	397.88	0.00	.	.	.
Z09204	11/22/13	223.9006944	647.085	2.810961333	NT	4	cd8+	0	566.97	0.00	170.89	397.88	0.00	.	.	.
Z09204	12/06/13	237.8409722	993.6096	2.997215779	NT	4	cd8+	0	566.97	0.00	170.89	397.88	0.00	.	.	.
Z09204	12/13/13	244.8944444	891.276	2.950012212	NT	4	cd8+	0	566.97	0.00	170.89	397.88	0.00	.	.	.
Z09204	12/27/13	259.0006944	573.937	2.758864223	NT	4	cd8+	0	566.97	0.00	170.89	397.88	0.00	.	.	.
Z09204	01/03/14	265.8340278	950.7635	2.978072501	NT	4	cd8+	0	566.97	0.00	170.89	397.88	0.00	.	.	.
Z09204	01/10/14	272.9152778	1121.1184	3.04965148	NT	4	cd8+	0	566.97	0.00	170.89	397.88	0.00	.	.	.
Z09204	01/17/14	279.9958333	1291.68	3.111154935	NT	4	cd8+	0	566.97	0.00	170.89	397.88	0.00	.	.	.
Z09204	01/24/14	286.9013889	1044.5016	3.01890911	NT	4	cd8+	0	566.97	0.00	170.89	397.88	0.00	.	.	.
Z09204	01/31/14	293.9423611	1042.8336	3.018215016	NT	4	cd8+	0	566.97	0.00	170.89	397.88	0.00	.	.	.
Z09204	02/07/14	300.95	902.937	2.95565745	NT	4	cd8+	0	566.97	0.00	170.89	397.88	0.00	.	.	.
Z09204	02/21/14	314.8638889	976.262	2.989566385	NT	4	cd8+	0	566.97	0.00	170.89	397.88	0.00	.	.	.
Z09204	03/07/14	328.9145833	1159.83	3.064394338	NT	4	cd8+	0	566.97	0.00	170.89	397.88	0.00	.	.	.
Z09204	03/21/14	342.9305556	814.324	2.910797235	NT	4	cd8+	0	566.97	0.00	170.89	397.88	0.00	.	.	.
Z09204	04/11/14	363.8673611	986.1836	2.993957776	NT	4	cd8+	0	566.97	0.00	170.89	397.88	0.00	.	.	.
Z09204	05/15/14	397.8791667	937.7004	2.972064101	NT	4	cd8+	0	566.97	0.00	170.89	397.88	0.00	.	.	.
Z09204	05/23/14	405.9520833	887.922	2.948374817	NT	4	cd8+	0	566.97	0.00	170.89	397.88	0.00	.	.	.
Z09204	05/30/14	412.7923611	1102.08	3.042213121	NT	4	cd8+	0	566.97	0.00	170.89	397.88	0.00	.	.	.
Z09204	06/06/14	419.9270833	1107.7744	3.044451325	NT	4	cd8+	0	566.97	0.00	170.89	397.88	0.00	.	.	.
Z09204	06/13/14	426.8159722	890.5518	2.949659186	NT	4	cd8+	0	566.97	0.00	170.89	397.88	0.00	.	.	.
Z09204	06/20/14	433.8645833	592.0974	2.772393154	NT	4	cd8+	0	566.97	0.00	170.89	397.88	0.00	.	.	.
Z09204	06/27/14	440.8444444	862.9173	2.935969176	NT	4	cd8+	0	566.97	0.00	170.89	397.88	0.00	.	.	.
Z09204	07/11/14	454.8583333	980.1792	2.991305482	NT	4	cd8+	0	566.97	0.00	170.89	397.88	0.00	.	.	.
Z09204	07/16/14	459.8965278	523.5723	2.718976662	NT	4	cd8+	0	566.97	0.00	170.89	397.88	0.00	.	.	.
Z09204	07/25/14	468.9208333	898.3293	2.953435565	NT	4	cd8+	0	566.97	0.00	170.89	397.88	0.00	.	.	.
Z09204	08/01/14	475.8833333	1008.5845	3.00371229	NT	4	cd8+	0	566.97	0.00	170.89	397.88	0.00	.	.	.
Z09204	08/08/14	482.8513889	1145.8476	3.059126859	NT	4	cd8+	0	566.97	0.00	170.89	397.88	0.00	.	.	.
Z09204	08/15/14	489.8791667	752.1066	2.8762794	NT	4	cd8+	0	566.97	0.00	170.89	397.88	0.00	.	.	.
Z09204	08/22/14	496.8763889	730.3296	2.863518903	NT	4	cd8+	0	566.97	0.00	170.89	397.88	0.00	.	.	.
Z09204	08/29/14	503.8916667	1127.906	3.052272907	NT	4	cd8+	0	566.97	0.00	170.89	397.88	0.00	.	.	.
Z09204	09/05/14	510.9027778	722.7516	2.858989062	NT	4	cd8+	0	566.97	0.00	170.89	397.88	0.00	.	.	.
Z09204	09/12/14	517.9159722	1060.2072	3.025390749	NT	4	cd8+	0	566.97	0.00	170.89	397.88	0.00	.	.	.
Z09204	09/19/14	524.8680556	1056.8918	3.024030528	NT	4	cd8+	0	566.97	0.00	170.89	397.88	0.00	.	.	.
Z09204	09/26/14	531.7916667	995.112	2.997871963	NT	4	cd8+	0	566.97	0.00	170.89	397.88	0.00	.	.	.
Z09204	10/31/14	566.9680556	537.1338	2.730082482	NT	4	cd8+	0	566.97	0.00	170.89	397.88	0.00	.	.	.
Z09204	11/07/14	573.8243056	971.3664	2.987383077	NT	4	cd8+	0	566.97	0.00	170.89	397.88	0.00	.	.	.
Z09204	11/14/14	580.8805556	948.532	2.977051987	NT	4	cd8+	0	566.97	0.00	170.89	397.88	0.00	.	.	.
Z09204	11/21/14	587.9125	919.968	2.963772721	NT	4	cd8+	0	566.97	0.00	170.89	397.88	0.00	.	.	.
Z09204	12/05/14	601.9111111	985.764	2.993772954	NT	4	cd8+	0	566.97	0.00	170.89	397.88	0.00	.	.	.
Z09204	12/12/14	608.9743056	848.232	2.928514652	NT	4	cd8+	0	566.97	0.00	170.89	397.88	0.00	.	.	.
Z09204	12/19/14	615.9291667	727.272	2.861696868	NT	4	cd8+	0	566.97	0.00	170.89	397.88	0.00	.	.	.
Z09204	01/02/15	629.8381944	999.804	2.99991487	NT	4	cd8+	0	566.97	0.00	170.89	397.88	0.00	.	.	.
Z09204	01/16/15	643.8965278	1032.5392	3.013906548	NT	4	cd8+	0	566.97	0.00	170.89	397.88	0.00	.	.	.
Z09204	01/23/15	650.8909722	1101.8592	3.042126102	NT	4	cd8+	0	566.97	0.00	170.89	397.88	0.00	.	.	.
Z09204	02/02/15	660.88125	561.8192	2.749596577	NT	4	cd8+	0	566.97	0.00	170.89	397.88	0.00	.	.	.
Z09204	04/05/13	-7.05625	30	1.477121255	NT	5	VL	1	566.97	0.00	170.89	397.88	0.00	.	.	.
Z09204	04/12/13	0	30	1.477121255	NT	5	VL	1	566.97	0.00	170.89	397.88	0.00	.	.	.
Z09204	04/16/13	3.681944444	29449	4.469070552	NT	5	VL	0	566.97	0.00	170.89	397.88	0.00	.	.	.
Z09204	04/19/13	6.956944444	546250	5.73739145	NT	5	VL	0	566.97	0.00	170.89	397.88	0.00	.	.	.
Z09204	04/26/13	13.85833333	637724	5.804632761	NT	5	VL	0	566.97	0.00	170.89	397.88	0.00	.	.	.
Z09204	05/02/13	19.89791667	69021	4.838981247	NT	5	VL	0	566.97	0.00	170.89	397.88	0.00	.	.	.
Z09204	05/10/13	27.24652778	14783	4.169762577	NT	5	VL	0	566.97	0.00	170.89	397.88	0.00	.	.	.
Z09204	05/17/13	34.95555556	33292	4.522339886	NT	5	VL	0	566.97	0.00	170.89	397.88	0.00	.	.	.
Z09204	05/24/13	41.94652778	13162	4.119321886	NT	5	VL	0	566.97	0.00	170.89	397.88	0.00	.	.	.
Z09204	05/31/13	49.00486111	4836	3.684486292	NT	5	VL	0	566.97	0.00	170.89	397.88	0.00	.	.	.
Z09204	06/07/13	55.85902778	1999	3.300812794	NT	5	VL	0	566.97	0.00	170.89	397.88	0.00	.	.	.
Z09204	06/14/13	62.93263889	295	2.469822016	NT	5	VL	0	566.97	0.00	170.89	397.88	0.00	.	.	.
Z09204	06/21/13	69.92291667	1129	3.052693942	NT	5	VL	0	566.97	0.00	170.89	397.88	0.00	.	.	.
Z09204	06/27/13	75.89722222	124	2.093421685	NT	5	VL	0	566.97	0.00	170.89	397.88	0.00	.	.	.
Z09204	07/05/13	83.89027778	721	2.857935265	NT	5	VL	0	566.97	0.00	170.89	397.88	0.00	.	.	.
Z09204	07/12/13	90.90277778	495	2.694605199	NT	5	VL	0	566.97	0.00	170.89	397.88	0.00	.	.	.
Z09204	07/19/13	97.88472222	698	2.843855423	NT	5	VL	0	566.97	0.00	170.89	397.88	0.00	.	.	.
Z09204	07/26/13	104.9444444	202	2.305351369	NT	5	VL	0	566.97	0.00	170.89	397.88	0.00	.	.	.
Z09204	08/09/13	118.9958333	104	2.017033339	NT	5	VL	0	566.97	0.00	170.89	397.88	0.00	.	.	.
Z09204	08/23/13	132.9618056	136	2.133538908	NT	5	VL	0	566.97	0.00	170.89	397.88	0.00	.	.	.
Z09204	09/06/13	146.9597222	386	2.586587305	NT	5	VL	0	566.97	0.00	170.89	397.88	0.00	.	.	.
Z09204	09/20/13	160.9340278	493	2.692846919	NT	5	VL	0	566.97	0.00	170.89	397.88	0.00	.	.	.
Z09204	09/30/13	170.8895833	59	1.770852012	NT	5	VL	0	566.97	0.00	170.89	397.88	0.00	.	.	.
Z09204	10/07/13	177.8277778	30	1.477121255	NT	5	VL	1	566.97	0.00	170.89	397.88	0.00	.	.	.
Z09204	10/16/13	186.9743056	30	1.477121255	NT	5	VL	1	566.97	0.00	170.89	397.88	0.00	.	.	.
Z09204	10/25/13	195.9076389	30	1.477121255	NT	5	VL	1	566.97	0.00	170.89	397.88	0.00	.	.	.
Z09204	11/01/13	202.9340278	30	1.477121255	NT	5	VL	1	566.97	0.00	170.89	397.88	0.00	.	.	.
Z09204	11/08/13	209.90625	25	1.397940009	NT	5	VL	1	566.97	0.00	170.89	397.88	0.00	.	.	.
Z09204	11/15/13	216.9423611	30	1.477121255	NT	5	VL	1	566.97	0.00	170.89	397.88	0.00	.	.	.
Z09204	11/22/13	223.9006944	30	1.477121255	NT	5	VL	1	566.97	0.00	170.89	397.88	0.00	.	.	.
Z09204	12/06/13	237.8409722	30	1.477121255	NT	5	VL	1	566.97	0.00	170.89	397.88	0.00	.	.	.
Z09204	12/13/13	244.8944444	30	1.477121255	NT	5	VL	1	566.97	0.00	170.89	397.88	0.00	.	.	.
Z09204	12/27/13	259.0006944	30	1.477121255	NT	5	VL	1	566.97	0.00	170.89	397.88	0.00	.	.	.
Z09204	01/03/14	265.8340278	30	1.477121255	NT	5	VL	1	566.97	0.00	170.89	397.88	0.00	.	.	.
Z09204	01/10/14	272.9152778	30	1.477121255	NT	5	VL	1	566.97	0.00	170.89	397.88	0.00	.	.	.
Z09204	01/17/14	279.9958333	30	1.477121255	NT	5	VL	1	566.97	0.00	170.89	397.88	0.00	.	.	.
Z09204	01/24/14	286.9013889	30	1.477121255	NT	5	VL	1	566.97	0.00	170.89	397.88	0.00	.	.	.
Z09204	01/31/14	293.9423611	30	1.477121255	NT	5	VL	1	566.97	0.00	170.89	397.88	0.00	.	.	.
Z09204	02/07/14	300.95	30	1.477121255	NT	5	VL	1	566.97	0.00	170.89	397.88	0.00	.	.	.
Z09204	02/21/14	314.8638889	30	1.477121255	NT	5	VL	1	566.97	0.00	170.89	397.88	0.00	.	.	.
Z09204	03/07/14	328.9145833	30	1.477121255	NT	5	VL	1	566.97	0.00	170.89	397.88	0.00	.	.	.
Z09204	03/21/14	342.9305556	30	1.477121255	NT	5	VL	1	566.97	0.00	170.89	397.88	0.00	.	.	.
Z09204	04/11/14	363.8673611	30	1.477121255	NT	5	VL	1	566.97	0.00	170.89	397.88	0.00	.	.	.
Z09204	05/15/14	397.8791667	30	1.477121255	NT	5	VL	1	566.97	0.00	170.89	397.88	0.00	.	.	.
Z09204	05/23/14	405.9520833	30	1.477121255	NT	5	VL	1	566.97	0.00	170.89	397.88	0.00	.	.	.
Z09204	05/30/14	412.7923611	30	1.477121255	NT	5	VL	1	566.97	0.00	170.89	397.88	0.00	.	.	.
Z09204	06/06/14	419.9270833	30	1.477121255	NT	5	VL	1	566.97	0.00	170.89	397.88	0.00	.	.	.
Z09204	06/13/14	426.8159722	30	1.477121255	NT	5	VL	1	566.97	0.00	170.89	397.88	0.00	.	.	.
Z09204	06/20/14	433.8645833	30	1.477121255	NT	5	VL	1	566.97	0.00	170.89	397.88	0.00	.	.	.
Z09204	06/27/14	440.8444444	30	1.477121255	NT	5	VL	1	566.97	0.00	170.89	397.88	0.00	.	.	.
Z09204	07/11/14	454.8583333	30	1.477121255	NT	5	VL	1	566.97	0.00	170.89	397.88	0.00	.	.	.
Z09204	07/16/14	459.8965278	30	1.477121255	NT	5	VL	1	566.97	0.00	170.89	397.88	0.00	.	.	.
Z09204	07/25/14	468.9208333	30	1.477121255	NT	5	VL	1	566.97	0.00	170.89	397.88	0.00	.	.	.
Z09204	08/01/14	475.8833333	30	1.477121255	NT	5	VL	1	566.97	0.00	170.89	397.88	0.00	.	.	.
Z09204	08/08/14	482.8513889	30	1.477121255	NT	5	VL	1	566.97	0.00	170.89	397.88	0.00	.	.	.
Z09204	08/15/14	489.8791667	30	1.477121255	NT	5	VL	1	566.97	0.00	170.89	397.88	0.00	.	.	.
Z09204	08/22/14	496.8763889	30	1.477121255	NT	5	VL	1	566.97	0.00	170.89	397.88	0.00	.	.	.
Z09204	08/29/14	503.8916667	30	1.477121255	NT	5	VL	1	566.97	0.00	170.89	397.88	0.00	.	.	.
Z09204	09/05/14	510.9027778	30	1.477121255	NT	5	VL	1	566.97	0.00	170.89	397.88	0.00	.	.	.
Z09204	09/12/14	517.9159722	30	1.477121255	NT	5	VL	1	566.97	0.00	170.89	397.88	0.00	.	.	.
Z09204	09/19/14	524.8680556	30	1.477121255	NT	5	VL	1	566.97	0.00	170.89	397.88	0.00	.	.	.
Z09204	09/26/14	531.7916667	30	1.477121255	NT	5	VL	1	566.97	0.00	170.89	397.88	0.00	.	.	.
Z09204	10/31/14	566.9680556	30	1.477121255	NT	5	VL	1	566.97	0.00	170.89	397.88	0.00	.	.	.
Z09204	11/07/14	573.8243056	30	1.477121255	NT	5	VL	1	566.97	0.00	170.89	397.88	0.00	.	.	.
Z09204	11/14/14	580.8805556	58	1.763427994	NT	5	VL	0	566.97	0.00	170.89	397.88	0.00	.	.	.
Z09204	11/21/14	587.9125	1455	3.162862993	NT	5	VL	0	566.97	0.00	170.89	397.88	0.00	.	.	.
Z09204	12/05/14	601.9111111	1156	3.062957834	NT	5	VL	0	566.97	0.00	170.89	397.88	0.00	.	.	.
Z09204	12/12/14	608.9743056	495	2.694605199	NT	5	VL	0	566.97	0.00	170.89	397.88	0.00	.	.	.
Z09204	12/19/14	615.9291667	65	1.812913357	NT	5	VL	0	566.97	0.00	170.89	397.88	0.00	.	.	.
Z09204	01/02/15	629.8381944	606	2.782472624	NT	5	VL	0	566.97	0.00	170.89	397.88	0.00	.	.	.
Z09204	01/16/15	643.8965278	530	2.72427587	NT	5	VL	0	566.97	0.00	170.89	397.88	0.00	.	.	.
Z09204	01/23/15	650.8909722	462	2.664641976	NT	5	VL	0	566.97	0.00	170.89	397.88	0.00	.	.	.
Z09204	02/02/15	660.88125	438	2.641474111	NT	5	VL	0	566.97	0.00	170.89	397.88	0.00	.	.	.
Z09204	5/15/14	397.8791667	484.7911	2.685554638	NT	6	CD8Tem	0	566.97	0.00	170.89	397.88	0.00	.	.	.
Z09204	5/30/14	412.7891667	643.6148	2.808626022	NT	6	CD8Tem	0	566.97	0.00	170.89	397.88	0.00	.	.	.
Z09204	6/20/14	433.8691667	339.8639	2.531305037	NT	6	CD8Tem	0	566.97	0.00	170.89	397.88	0.00	.	.	.
Z09204	8/1/14	475.8791667	407.4681	2.610093614	NT	6	CD8Tem	0	566.97	0.00	170.89	397.88	0.00	.	.	.
Z09204	9/26/14	531.7891667	576.1699	2.760550566	NT	6	CD8Tem	0	566.97	0.00	170.89	397.88	0.00	.	.	.
Z09204	11/14/14	580.8791667	605.1634	2.781872654	NT	6	CD8Tem	0	566.97	0.00	170.89	397.88	0.00	.	.	.
Z09204	12/19/14	615.9291667	484.3632	2.68517114	NT	6	CD8Tem	0	566.97	0.00	170.89	397.88	0.00	.	.	.
Z09204	2/2/15	660.8791667	400.0153	2.602076603	NT	6	CD8Tem	0	566.97	0.00	170.89	397.88	0.00	.	.	.
Z09204	5/15/14	397.8791667	192.79124	2.285087297	NT	7	CD8Tm	0	566.97	0.00	170.89	397.88	0.00	.	.	.
Z09204	5/30/14	412.7891667	153.07892	2.18491539	NT	7	CD8Tm	0	566.97	0.00	170.89	397.88	0.00	.	.	.
Z09204	6/20/14	433.8691667	93.01851	1.968569379	NT	7	CD8Tm	0	566.97	0.00	170.89	397.88	0.00	.	.	.
Z09204	8/1/14	475.8791667	183.25978	2.263067161	NT	7	CD8Tm	0	566.97	0.00	170.89	397.88	0.00	.	.	.
Z09204	9/26/14	531.7891667	101.99898	2.008595829	NT	7	CD8Tm	0	566.97	0.00	170.89	397.88	0.00	.	.	.
Z09204	11/14/14	580.8791667	94.37894	1.974875095	NT	7	CD8Tm	0	566.97	0.00	170.89	397.88	0.00	.	.	.
Z09204	12/19/14	615.9291667	56.87267	1.754903618	NT	7	CD8Tm	0	566.97	0.00	170.89	397.88	0.00	.	.	.
Z09204	2/2/15	660.8791667	69.6094	1.84266789	NT	7	CD8Tm	0	566.97	0.00	170.89	397.88	0.00	.	.	.
A11201	06/07/13	90.97083333	116.7057	2.067092068	NT	1	cd4+ccr5+	0	567.52	0.00	175.00	425.98	0.00	.	.	.
A11201	06/14/13	98.04375	75.5872	1.878448258	NT	1	cd4+ccr5+	0	567.52	0.00	175.00	425.98	0.00	.	.	.
A11201	06/21/13	105.03125	107.4708	2.031290482	NT	1	cd4+ccr5+	0	567.52	0.00	175.00	425.98	0.00	.	.	.
A11201	07/05/13	119.0027778	87.2235	1.94063351	NT	1	cd4+ccr5+	0	567.52	0.00	175.00	425.98	0.00	.	.	.
A11201	07/19/13	132.9972222	91.665	1.962203543	NT	1	cd4+ccr5+	0	567.52	0.00	175.00	425.98	0.00	.	.	.
A11201	08/02/13	147.0923611	77.6388	1.890078814	NT	1	cd4+ccr5+	0	567.52	0.00	175.00	425.98	0.00	.	.	.
A11201	08/16/13	161.1180556	113.6408	2.055534282	NT	1	cd4+ccr5+	0	567.52	0.00	175.00	425.98	0.00	.	.	.
A11201	08/30/13	174.9979167	131.2928	2.11824091	NT	1	cd4+ccr5+	0	567.52	0.00	175.00	425.98	0.00	.	.	.
A11201	09/06/13	182.0715278	86.8608	1.938823825	NT	1	cd4+ccr5+	0	567.52	0.00	175.00	425.98	0.00	.	.	.
A11201	09/12/13	188.0611111	82.32	1.915505362	NT	1	cd4+ccr5+	0	567.52	0.00	175.00	425.98	0.00	.	.	.
A11201	09/27/13	202.9944444	68.544	1.835969445	NT	1	cd4+ccr5+	0	567.52	0.00	175.00	425.98	0.00	.	.	.
A11201	10/04/13	209.95625	71.6121	1.854986409	NT	1	cd4+ccr5+	0	567.52	0.00	175.00	425.98	0.00	.	.	.
A11201	10/11/13	216.9958333	96.6828	1.985349219	NT	1	cd4+ccr5+	0	567.52	0.00	175.00	425.98	0.00	.	.	.
A11201	10/18/13	224.0048611	59.268	1.772820272	NT	1	cd4+ccr5+	0	567.52	0.00	175.00	425.98	0.00	.	.	.
A11201	10/25/13	231.0180556	65.395	1.815544544	NT	1	cd4+ccr5+	0	567.52	0.00	175.00	425.98	0.00	.	.	.
A11201	11/01/13	238.0465278	75.99	1.880756445	NT	1	cd4+ccr5+	0	567.52	0.00	175.00	425.98	0.00	.	.	.
A11201	11/08/13	245.01875	111.9348	2.048965128	NT	1	cd4+ccr5+	0	567.52	0.00	175.00	425.98	0.00	.	.	.
A11201	11/15/13	252.0548611	75.1608	1.875991394	NT	1	cd4+ccr5+	0	567.52	0.00	175.00	425.98	0.00	.	.	.
A11201	11/22/13	259.0125	153.12	2.18503192	NT	1	cd4+ccr5+	0	567.52	0.00	175.00	425.98	0.00	.	.	.
A11201	12/06/13	272.9486111	70.9128	1.850724634	NT	1	cd4+ccr5+	0	567.52	0.00	175.00	425.98	0.00	.	.	.
A11201	12/13/13	280.00625	72.765	1.861922534	NT	1	cd4+ccr5+	0	567.52	0.00	175.00	425.98	0.00	.	.	.
A11201	12/27/13	294.1125	49.542	1.694973535	NT	1	cd4+ccr5+	0	567.52	0.00	175.00	425.98	0.00	.	.	.
A11201	01/03/14	300.9451389	57.057	1.756308933	NT	1	cd4+ccr5+	0	567.52	0.00	175.00	425.98	0.00	.	.	.
A11201	01/17/14	315.1083333	69.615	1.842702827	NT	1	cd4+ccr5+	0	567.52	0.00	175.00	425.98	0.00	.	.	.
A11201	01/31/14	329.0548611	98.28	1.992465148	NT	1	cd4+ccr5+	0	567.52	0.00	175.00	425.98	0.00	.	.	.
A11201	02/14/14	343.0972222	104.6523	2.019748778	NT	1	cd4+ccr5+	0	567.52	0.00	175.00	425.98	0.00	.	.	.
A11201	02/28/14	357.0583333	51.156	1.708896579	NT	1	cd4+ccr5+	0	567.52	0.00	175.00	425.98	0.00	.	.	.
A11201	03/14/14	370.9583333	44.5536	1.648882801	NT	1	cd4+ccr5+	0	567.52	0.00	175.00	425.98	0.00	.	.	.
A11201	03/21/14	378.0388889	48.5112	1.685842018	NT	1	cd4+ccr5+	0	567.52	0.00	175.00	425.98	0.00	.	.	.
A11201	04/11/14	398.9791667	79.365	1.899629021	NT	1	cd4+ccr5+	0	567.52	0.00	175.00	425.98	0.00	.	.	.
A11201	05/08/14	425.9826389	54.5454	1.736758131	NT	1	cd4+ccr5+	0	567.52	0.00	175.00	425.98	0.00	.	.	.
A11201	05/16/14	434.0277778	70.0352	1.845316373	NT	1	cd4+ccr5+	0	567.52	0.00	175.00	425.98	0.00	.	.	.
A11201	05/23/14	441.0638889	140.0616	2.146319083	NT	1	cd4+ccr5+	0	567.52	0.00	175.00	425.98	0.00	.	.	.
A11201	05/30/14	447.9055556	67.5845	1.829847105	NT	1	cd4+ccr5+	0	567.52	0.00	175.00	425.98	0.00	.	.	.
A11201	06/06/14	455.0388889	71.344	1.853357455	NT	1	cd4+ccr5+	0	567.52	0.00	175.00	425.98	0.00	.	.	.
A11201	06/13/14	461.9243056	51.4786	1.711626727	NT	1	cd4+ccr5+	0	567.52	0.00	175.00	425.98	0.00	.	.	.
A11201	06/20/14	468.9770833	45.1	1.654176542	NT	1	cd4+ccr5+	0	567.52	0.00	175.00	425.98	0.00	.	.	.
A11201	06/27/14	475.95625	81.249	1.909818024	NT	1	cd4+ccr5+	0	567.52	0.00	175.00	425.98	0.00	.	.	.
A11201	07/18/14	497.0152778	100.6992	2.00302602	NT	1	cd4+ccr5+	0	567.52	0.00	175.00	425.98	0.00	.	.	.
A11201	07/22/14	501.0569444	65.2401	1.814514618	NT	1	cd4+ccr5+	0	567.52	0.00	175.00	425.98	0.00	.	.	.
A11201	08/01/14	510.9951389	72.3492	1.859433733	NT	1	cd4+ccr5+	0	567.52	0.00	175.00	425.98	0.00	.	.	.
A11201	08/08/14	517.9569444	55.1936	1.741888722	NT	1	cd4+ccr5+	0	567.52	0.00	175.00	425.98	0.00	.	.	.
A11201	08/15/14	524.9916667	77.7805	1.890870731	NT	1	cd4+ccr5+	0	567.52	0.00	175.00	425.98	0.00	.	.	.
A11201	08/22/14	531.9979167	39.4632	1.596192299	NT	1	cd4+ccr5+	0	567.52	0.00	175.00	425.98	0.00	.	.	.
A11201	08/29/14	539.0027778	59.6904	1.775904489	NT	1	cd4+ccr5+	0	567.52	0.00	175.00	425.98	0.00	.	.	.
A11201	09/05/14	546.0145833	88.2096	1.945515853	NT	1	cd4+ccr5+	0	567.52	0.00	175.00	425.98	0.00	.	.	.
A11201	09/26/14	566.9034722	52.7735	1.722415898	NT	1	cd4+ccr5+	0	567.52	0.00	175.00	425.98	0.00	.	.	.
A11201	10/01/14	571.9833333	65.52	1.816373889	NT	1	cd4+ccr5+	0	567.52	0.00	175.00	425.98	0.00	.	.	.
A11201	06/07/13	90.97083333	1272.4686	3.104647074	NT	2	cd4+ccr5-	0	567.52	0.00	175.00	425.98	0.00	.	.	.
A11201	06/14/13	98.04375	1087.2928	3.036346512	NT	2	cd4+ccr5-	0	567.52	0.00	175.00	425.98	0.00	.	.	.
A11201	06/21/13	105.03125	1105.9092	3.043719471	NT	2	cd4+ccr5-	0	567.52	0.00	175.00	425.98	0.00	.	.	.
A11201	07/05/13	119.0027778	1059.604	3.025143589	NT	2	cd4+ccr5-	0	567.52	0.00	175.00	425.98	0.00	.	.	.
A11201	07/19/13	132.9972222	1345.6422	3.128929598	NT	2	cd4+ccr5-	0	567.52	0.00	175.00	425.98	0.00	.	.	.
A11201	08/02/13	147.0923611	1057.494	3.024277912	NT	2	cd4+ccr5-	0	567.52	0.00	175.00	425.98	0.00	.	.	.
A11201	08/16/13	161.1180556	1569.1172	3.195655383	NT	2	cd4+ccr5-	0	567.52	0.00	175.00	425.98	0.00	.	.	.
A11201	08/30/13	174.9979167	1481.1469	3.170598134	NT	2	cd4+ccr5-	0	567.52	0.00	175.00	425.98	0.00	.	.	.
A11201	09/06/13	182.0715278	1185.984	3.07407883	NT	2	cd4+ccr5-	0	567.52	0.00	175.00	425.98	0.00	.	.	.
A11201	09/12/13	188.0611111	1243.62	3.094687698	NT	2	cd4+ccr5-	0	567.52	0.00	175.00	425.98	0.00	.	.	.
A11201	09/27/13	202.9944444	1155.456	3.062753412	NT	2	cd4+ccr5-	0	567.52	0.00	175.00	425.98	0.00	.	.	.
A11201	10/04/13	209.95625	1010.5263	3.004547621	NT	2	cd4+ccr5-	0	567.52	0.00	175.00	425.98	0.00	.	.	.
A11201	10/11/13	216.9958333	1172.6688	3.06917537	NT	2	cd4+ccr5-	0	567.52	0.00	175.00	425.98	0.00	.	.	.
A11201	10/18/13	224.0048611	1088.376	3.036778956	NT	2	cd4+ccr5-	0	567.52	0.00	175.00	425.98	0.00	.	.	.
A11201	10/25/13	231.0180556	807.29	2.907029573	NT	2	cd4+ccr5-	0	567.52	0.00	175.00	425.98	0.00	.	.	.
A11201	11/01/13	238.0465278	1493.2035	3.174118999	NT	2	cd4+ccr5-	0	567.52	0.00	175.00	425.98	0.00	.	.	.
A11201	11/08/13	245.01875	1368.4932	3.136242644	NT	2	cd4+ccr5-	0	567.52	0.00	175.00	425.98	0.00	.	.	.
A11201	11/15/13	252.0548611	1144.7568	3.058713232	NT	2	cd4+ccr5-	0	567.52	0.00	175.00	425.98	0.00	.	.	.
A11201	11/22/13	259.0125	1801.712	3.255685371	NT	2	cd4+ccr5-	0	567.52	0.00	175.00	425.98	0.00	.	.	.
A11201	12/06/13	272.9486111	1016.4168	3.007071835	NT	2	cd4+ccr5-	0	567.52	0.00	175.00	425.98	0.00	.	.	.
A11201	12/13/13	280.00625	933.8175	2.970262008	NT	2	cd4+ccr5-	0	567.52	0.00	175.00	425.98	0.00	.	.	.
A11201	12/27/13	294.1125	734.514	2.866000078	NT	2	cd4+ccr5-	0	567.52	0.00	175.00	425.98	0.00	.	.	.
A11201	01/03/14	300.9451389	1021.02	3.009034249	NT	2	cd4+ccr5-	0	567.52	0.00	175.00	425.98	0.00	.	.	.
A11201	01/17/14	315.1083333	1249.755	3.096824883	NT	2	cd4+ccr5-	0	567.52	0.00	175.00	425.98	0.00	.	.	.
A11201	01/31/14	329.0548611	824.04	2.915948293	NT	2	cd4+ccr5-	0	567.52	0.00	175.00	425.98	0.00	.	.	.
A11201	02/14/14	343.0972222	1248.6102	3.096426878	NT	2	cd4+ccr5-	0	567.52	0.00	175.00	425.98	0.00	.	.	.
A11201	02/28/14	357.0583333	1097.2962	3.040323875	NT	2	cd4+ccr5-	0	567.52	0.00	175.00	425.98	0.00	.	.	.
A11201	03/14/14	370.9583333	1191.8088	3.076206588	NT	2	cd4+ccr5-	0	567.52	0.00	175.00	425.98	0.00	.	.	.
A11201	03/21/14	378.0388889	1030.1496	3.012900298	NT	2	cd4+ccr5-	0	567.52	0.00	175.00	425.98	0.00	.	.	.
A11201	04/11/14	398.9791667	1147.74	3.059843518	NT	2	cd4+ccr5-	0	567.52	0.00	175.00	425.98	0.00	.	.	.
A11201	05/08/14	425.9826389	858.0411	2.933508091	NT	2	cd4+ccr5-	0	567.52	0.00	175.00	425.98	0.00	.	.	.
A11201	05/16/14	434.0277778	785.7074	2.895260843	NT	2	cd4+ccr5-	0	567.52	0.00	175.00	425.98	0.00	.	.	.
A11201	05/23/14	441.0638889	837.8685	2.923175863	NT	2	cd4+ccr5-	0	567.52	0.00	175.00	425.98	0.00	.	.	.
A11201	05/30/14	447.9055556	818.0055	2.912756224	NT	2	cd4+ccr5-	0	567.52	0.00	175.00	425.98	0.00	.	.	.
A11201	06/06/14	455.0388889	912.184	2.96008245	NT	2	cd4+ccr5-	0	567.52	0.00	175.00	425.98	0.00	.	.	.
A11201	06/13/14	461.9243056	875.1362	2.942075649	NT	2	cd4+ccr5-	0	567.52	0.00	175.00	425.98	0.00	.	.	.
A11201	06/20/14	468.9770833	674.696	2.829108135	NT	2	cd4+ccr5-	0	567.52	0.00	175.00	425.98	0.00	.	.	.
A11201	06/27/14	475.95625	1031.8623	3.013621745	NT	2	cd4+ccr5-	0	567.52	0.00	175.00	425.98	0.00	.	.	.
A11201	07/18/14	497.0152778	952.56	2.978892341	NT	2	cd4+ccr5-	0	567.52	0.00	175.00	425.98	0.00	.	.	.
A11201	07/22/14	501.0569444	906.1125	2.957182122	NT	2	cd4+ccr5-	0	567.52	0.00	175.00	425.98	0.00	.	.	.
A11201	08/01/14	510.9951389	989.6337	2.995474476	NT	2	cd4+ccr5-	0	567.52	0.00	175.00	425.98	0.00	.	.	.
A11201	08/08/14	517.9569444	666.2656	2.823647391	NT	2	cd4+ccr5-	0	567.52	0.00	175.00	425.98	0.00	.	.	.
A11201	08/15/14	524.9916667	815.5841	2.911468751	NT	2	cd4+ccr5-	0	567.52	0.00	175.00	425.98	0.00	.	.	.
A11201	08/22/14	531.9979167	546.6384	2.737700137	NT	2	cd4+ccr5-	0	567.52	0.00	175.00	425.98	0.00	.	.	.
A11201	08/29/14	539.0027778	747.0344	2.873340601	NT	2	cd4+ccr5-	0	567.52	0.00	175.00	425.98	0.00	.	.	.
A11201	09/05/14	546.0145833	1061.1096	3.025760244	NT	2	cd4+ccr5-	0	567.52	0.00	175.00	425.98	0.00	.	.	.
A11201	09/26/14	566.9034722	904.033	2.956184284	NT	2	cd4+ccr5-	0	567.52	0.00	175.00	425.98	0.00	.	.	.
A11201	10/01/14	571.9833333	970.2	2.98686127	NT	2	cd4+ccr5-	0	567.52	0.00	175.00	425.98	0.00	.	.	.
A11201	02/01/13	-34.93263889	993.5172	2.99717539	NT	3	cd4+	0	567.52	0.00	175.00	425.98	0.00	.	.	.
A11201	02/08/13	-27.93611111	1387.336	3.142181656	NT	3	cd4+	0	567.52	0.00	175.00	425.98	0.00	.	.	.
A11201	02/15/13	-21.06736111	1036.4589	3.015552085	NT	3	cd4+	0	567.52	0.00	175.00	425.98	0.00	.	.	.
A11201	02/21/13	-15.00416667	1378.2516	3.139328505	NT	3	cd4+	0	567.52	0.00	175.00	425.98	0.00	.	.	.
A11201	03/01/13	-6.995833333	1184.4	3.073498399	NT	3	cd4+	0	567.52	0.00	175.00	425.98	0.00	.	.	.
A11201	03/08/13	0	1276.56	3.106041232	NT	3	cd4+	0	567.52	0.00	175.00	425.98	0.00	.	.	.
A11201	03/12/13	4.080555556	1321.2736	3.120992758	NT	3	cd4+	0	567.52	0.00	175.00	425.98	0.00	.	.	.
A11201	03/15/13	6.926388889	1007.8026	3.003375474	NT	3	cd4+	0	567.52	0.00	175.00	425.98	0.00	.	.	.
A11201	03/22/13	13.92569444	1079.496	3.033221037	NT	3	cd4+	0	567.52	0.00	175.00	425.98	0.00	.	.	.
A11201	03/28/13	19.97013889	926.44	2.966817298	NT	3	cd4+	0	567.52	0.00	175.00	425.98	0.00	.	.	.
A11201	04/05/13	28.05625	1136.61	3.055611473	NT	3	cd4+	0	567.52	0.00	175.00	425.98	0.00	.	.	.
A11201	04/12/13	35.11180556	918.8046	2.963223161	NT	3	cd4+	0	567.52	0.00	175.00	425.98	0.00	.	.	.
A11201	04/19/13	42.06944444	870.534	2.939785738	NT	3	cd4+	0	567.52	0.00	175.00	425.98	0.00	.	.	.
A11201	04/26/13	48.97013889	1039.104	3.016659017	NT	3	cd4+	0	567.52	0.00	175.00	425.98	0.00	.	.	.
A11201	05/03/13	56.04097222	1109.6064	3.045168953	NT	3	cd4+	0	567.52	0.00	175.00	425.98	0.00	.	.	.
A11201	05/10/13	63.09027778	1163.8675	3.065903541	NT	3	cd4+	0	567.52	0.00	175.00	425.98	0.00	.	.	.
A11201	05/16/13	69.0375	1207.1604	3.08176498	NT	3	cd4+	0	567.52	0.00	175.00	425.98	0.00	.	.	.
A11201	05/24/13	77.05833333	1201.9752	3.079895507	NT	3	cd4+	0	567.52	0.00	175.00	425.98	0.00	.	.	.
A11201	05/31/13	84.11597222	1060.5088	3.025514277	NT	3	cd4+	0	567.52	0.00	175.00	425.98	0.00	.	.	.
A11201	06/07/13	90.97083333	1389.1743	3.14275674	NT	3	cd4+	0	567.52	0.00	175.00	425.98	0.00	.	.	.
A11201	06/14/13	98.04375	1159.9728	3.064447806	NT	3	cd4+	0	567.52	0.00	175.00	425.98	0.00	.	.	.
A11201	06/21/13	105.03125	1213.38	3.083996832	NT	3	cd4+	0	567.52	0.00	175.00	425.98	0.00	.	.	.
A11201	07/05/13	119.0027778	1146.8275	3.059498098	NT	3	cd4+	0	567.52	0.00	175.00	425.98	0.00	.	.	.
A11201	07/19/13	132.9972222	1440.9738	3.158656084	NT	3	cd4+	0	567.52	0.00	175.00	425.98	0.00	.	.	.
A11201	08/02/13	147.0923611	1132.4556	3.054021184	NT	3	cd4+	0	567.52	0.00	175.00	425.98	0.00	.	.	.
A11201	08/16/13	161.1180556	1682.758	3.226021664	NT	3	cd4+	0	567.52	0.00	175.00	425.98	0.00	.	.	.
A11201	08/30/13	174.9979167	1612.4397	3.207483482	NT	3	cd4+	0	567.52	0.00	175.00	425.98	0.00	.	.	.
A11201	09/06/13	182.0715278	1272.8448	3.104775453	NT	3	cd4+	0	567.52	0.00	175.00	425.98	0.00	.	.	.
A11201	09/12/13	188.0611111	1328.88	3.123485765	NT	3	cd4+	0	567.52	0.00	175.00	425.98	0.00	.	.	.
A11201	09/27/13	202.9944444	1227.264	3.088937995	NT	3	cd4+	0	567.52	0.00	175.00	425.98	0.00	.	.	.
A11201	10/04/13	209.95625	1076.8338	3.032148679	NT	3	cd4+	0	567.52	0.00	175.00	425.98	0.00	.	.	.
A11201	10/11/13	216.9958333	1241.2824	3.093870598	NT	3	cd4+	0	567.52	0.00	175.00	425.98	0.00	.	.	.
A11201	10/18/13	224.0048611	1147.644	3.05980719	NT	3	cd4+	0	567.52	0.00	175.00	425.98	0.00	.	.	.
A11201	10/25/13	231.0180556	870.43	2.939733851	NT	3	cd4+	0	567.52	0.00	175.00	425.98	0.00	.	.	.
A11201	11/01/13	238.0465278	1538.7975	3.187181472	NT	3	cd4+	0	567.52	0.00	175.00	425.98	0.00	.	.	.
A11201	11/08/13	245.01875	1476.8172	3.169326742	NT	3	cd4+	0	567.52	0.00	175.00	425.98	0.00	.	.	.
A11201	11/15/13	252.0548611	1211.2452	3.083232069	NT	3	cd4+	0	567.52	0.00	175.00	425.98	0.00	.	.	.
A11201	11/22/13	259.0125	1939.52	3.287694262	NT	3	cd4+	0	567.52	0.00	175.00	425.98	0.00	.	.	.
A11201	12/06/13	272.9486111	1084.7032	3.035310921	NT	3	cd4+	0	567.52	0.00	175.00	425.98	0.00	.	.	.
A11201	12/13/13	280.00625	1004.157	3.00180162	NT	3	cd4+	0	567.52	0.00	175.00	425.98	0.00	.	.	.
A11201	12/27/13	294.1125	784.056	2.894347083	NT	3	cd4+	0	567.52	0.00	175.00	425.98	0.00	.	.	.
A11201	01/03/14	300.9451389	1069.068	3.02900533	NT	3	cd4+	0	567.52	0.00	175.00	425.98	0.00	.	.	.
A11201	01/17/14	315.1083333	1319.37	3.120366605	NT	3	cd4+	0	567.52	0.00	175.00	425.98	0.00	.	.	.
A11201	01/31/14	329.0548611	919.8	2.963693405	NT	3	cd4+	0	567.52	0.00	175.00	425.98	0.00	.	.	.
A11201	02/14/14	343.0972222	1353.2625	3.131382047	NT	3	cd4+	0	567.52	0.00	175.00	425.98	0.00	.	.	.
A11201	02/28/14	357.0583333	1140.7788	3.057201442	NT	3	cd4+	0	567.52	0.00	175.00	425.98	0.00	.	.	.
A11201	03/14/14	370.9583333	1228.0086	3.089201408	NT	3	cd4+	0	567.52	0.00	175.00	425.98	0.00	.	.	.
A11201	03/21/14	378.0388889	1075.8072	3.031734447	NT	3	cd4+	0	567.52	0.00	175.00	425.98	0.00	.	.	.
A11201	04/11/14	398.9791667	1221	3.086715664	NT	3	cd4+	0	567.52	0.00	175.00	425.98	0.00	.	.	.
A11201	05/08/14	425.9826389	912.5865	2.96027404	NT	3	cd4+	0	567.52	0.00	175.00	425.98	0.00	.	.	.
A11201	05/16/14	434.0277778	855.7426	2.932343152	NT	3	cd4+	0	567.52	0.00	175.00	425.98	0.00	.	.	.
A11201	05/23/14	441.0638889	977.9301	2.990307814	NT	3	cd4+	0	567.52	0.00	175.00	425.98	0.00	.	.	.
A11201	05/30/14	447.9055556	838.98	2.923751608	NT	3	cd4+	0	567.52	0.00	175.00	425.98	0.00	.	.	.
A11201	06/06/14	455.0388889	980.98	2.991660153	NT	3	cd4+	0	567.52	0.00	175.00	425.98	0.00	.	.	.
A11201	06/13/14	461.9243056	926.6148	2.966899233	NT	3	cd4+	0	567.52	0.00	175.00	425.98	0.00	.	.	.
A11201	06/20/14	468.9770833	719.796	2.857209429	NT	3	cd4+	0	567.52	0.00	175.00	425.98	0.00	.	.	.
A11201	06/27/14	475.95625	1099.5698	3.041222803	NT	3	cd4+	0	567.52	0.00	175.00	425.98	0.00	.	.	.
A11201	07/18/14	497.0152778	1053.2592	3.022535261	NT	3	cd4+	0	567.52	0.00	175.00	425.98	0.00	.	.	.
A11201	07/22/14	501.0569444	971.3526	2.987376907	NT	3	cd4+	0	567.52	0.00	175.00	425.98	0.00	.	.	.
A11201	08/01/14	510.9951389	1059.399	3.025059559	NT	3	cd4+	0	567.52	0.00	175.00	425.98	0.00	.	.	.
A11201	08/08/14	517.9569444	719.488	2.857023555	NT	3	cd4+	0	567.52	0.00	175.00	425.98	0.00	.	.	.
A11201	08/15/14	524.9916667	893.3646	2.951028739	NT	3	cd4+	0	567.52	0.00	175.00	425.98	0.00	.	.	.
A11201	08/22/14	531.9979167	586.1016	2.767972907	NT	3	cd4+	0	567.52	0.00	175.00	425.98	0.00	.	.	.
A11201	08/29/14	539.0027778	803.1072	2.904773519	NT	3	cd4+	0	567.52	0.00	175.00	425.98	0.00	.	.	.
A11201	09/05/14	546.0145833	1146.7248	3.059459205	NT	3	cd4+	0	567.52	0.00	175.00	425.98	0.00	.	.	.
A11201	09/26/14	566.9034722	954.512	2.979781393	NT	3	cd4+	0	567.52	0.00	175.00	425.98	0.00	.	.	.
A11201	10/01/14	571.9833333	1033.2	3.014184398	NT	3	cd4+	0	567.52	0.00	175.00	425.98	0.00	.	.	.
A11201	02/01/13	-34.93263889	683.3346	2.834633411	NT	4	cd8+	0	567.52	0.00	175.00	425.98	0.00	.	.	.
A11201	02/08/13	-27.93611111	1140.088	3.056938375	NT	4	cd8+	0	567.52	0.00	175.00	425.98	0.00	.	.	.
A11201	02/15/13	-21.06736111	841.2987	2.924950218	NT	4	cd8+	0	567.52	0.00	175.00	425.98	0.00	.	.	.
A11201	02/21/13	-15.00416667	1267.563	3.102969554	NT	4	cd8+	0	567.52	0.00	175.00	425.98	0.00	.	.	.
A11201	03/01/13	-6.995833333	980.091	2.991266401	NT	4	cd8+	0	567.52	0.00	175.00	425.98	0.00	.	.	.
A11201	03/08/13	0	1043.5878	3.018528993	NT	4	cd8+	0	567.52	0.00	175.00	425.98	0.00	.	.	.
A11201	03/12/13	4.080555556	864.4992	2.936764596	NT	4	cd8+	0	567.52	0.00	175.00	425.98	0.00	.	.	.
A11201	03/15/13	6.926388889	714.3661	2.853920837	NT	4	cd8+	0	567.52	0.00	175.00	425.98	0.00	.	.	.
A11201	03/22/13	13.92569444	1051.424	3.021777886	NT	4	cd8+	0	567.52	0.00	175.00	425.98	0.00	.	.	.
A11201	03/28/13	19.97013889	750.904	2.875584418	NT	4	cd8+	0	567.52	0.00	175.00	425.98	0.00	.	.	.
A11201	04/05/13	28.05625	1202.004	3.079905913	NT	4	cd8+	0	567.52	0.00	175.00	425.98	0.00	.	.	.
A11201	04/12/13	35.11180556	1056.4848	3.023863253	NT	4	cd8+	0	567.52	0.00	175.00	425.98	0.00	.	.	.
A11201	04/19/13	42.06944444	944.622	2.975258056	NT	4	cd8+	0	567.52	0.00	175.00	425.98	0.00	.	.	.
A11201	04/26/13	48.97013889	1128.5824	3.052533273	NT	4	cd8+	0	567.52	0.00	175.00	425.98	0.00	.	.	.
A11201	05/03/13	56.04097222	1374.1056	3.13802011	NT	4	cd8+	0	567.52	0.00	175.00	425.98	0.00	.	.	.
A11201	05/10/13	63.09027778	1311.4	3.117735179	NT	4	cd8+	0	567.52	0.00	175.00	425.98	0.00	.	.	.
A11201	05/16/13	69.0375	1191.3184	3.07602785	NT	4	cd8+	0	567.52	0.00	175.00	425.98	0.00	.	.	.
A11201	05/24/13	77.05833333	1483.92	3.171410488	NT	4	cd8+	0	567.52	0.00	175.00	425.98	0.00	.	.	.
A11201	05/31/13	84.11597222	1082.472	3.034416671	NT	4	cd8+	0	567.52	0.00	175.00	425.98	0.00	.	.	.
A11201	06/07/13	90.97083333	1584.9387	3.20001247	NT	4	cd8+	0	567.52	0.00	175.00	425.98	0.00	.	.	.
A11201	06/14/13	98.04375	1052.4064	3.02218348	NT	4	cd8+	0	567.52	0.00	175.00	425.98	0.00	.	.	.
A11201	06/21/13	105.03125	1279.2492	3.106955154	NT	4	cd8+	0	567.52	0.00	175.00	425.98	0.00	.	.	.
A11201	07/05/13	119.0027778	1272.817	3.104765967	NT	4	cd8+	0	567.52	0.00	175.00	425.98	0.00	.	.	.
A11201	07/19/13	132.9972222	1451.9736	3.16195872	NT	4	cd8+	0	567.52	0.00	175.00	425.98	0.00	.	.	.
A11201	08/02/13	147.0923611	971.8236	2.987587441	NT	4	cd8+	0	567.52	0.00	175.00	425.98	0.00	.	.	.
A11201	08/16/13	161.1180556	1625.9376	3.211103874	NT	4	cd8+	0	567.52	0.00	175.00	425.98	0.00	.	.	.
A11201	08/30/13	174.9979167	1661.6745	3.220545955	NT	4	cd8+	0	567.52	0.00	175.00	425.98	0.00	.	.	.
A11201	09/06/13	182.0715278	1356.3648	3.132376511	NT	4	cd8+	0	567.52	0.00	175.00	425.98	0.00	.	.	.
A11201	09/12/13	188.0611111	1076.04	3.031828416	NT	4	cd8+	0	567.52	0.00	175.00	425.98	0.00	.	.	.
A11201	09/27/13	202.9944444	1302.336	3.114723046	NT	4	cd8+	0	567.52	0.00	175.00	425.98	0.00	.	.	.
A11201	10/04/13	209.95625	930.9573	2.968929762	NT	4	cd8+	0	567.52	0.00	175.00	425.98	0.00	.	.	.
A11201	10/11/13	216.9958333	1169.55	3.068018793	NT	4	cd8+	0	567.52	0.00	175.00	425.98	0.00	.	.	.
A11201	10/18/13	224.0048611	994.086	2.997423958	NT	4	cd8+	0	567.52	0.00	175.00	425.98	0.00	.	.	.
A11201	10/25/13	231.0180556	793.76	2.89968921	NT	4	cd8+	0	567.52	0.00	175.00	425.98	0.00	.	.	.
A11201	11/01/13	238.0465278	1432.4115	3.156067799	NT	4	cd8+	0	567.52	0.00	175.00	425.98	0.00	.	.	.
A11201	11/08/13	245.01875	1433.4876	3.156393941	NT	4	cd8+	0	567.52	0.00	175.00	425.98	0.00	.	.	.
A11201	11/15/13	252.0548611	1110.0672	3.04534927	NT	4	cd8+	0	567.52	0.00	175.00	425.98	0.00	.	.	.
A11201	11/22/13	259.0125	1980.352	3.296742391	NT	4	cd8+	0	567.52	0.00	175.00	425.98	0.00	.	.	.
A11201	12/06/13	272.9486111	1019.0432	3.008192595	NT	4	cd8+	0	567.52	0.00	175.00	425.98	0.00	.	.	.
A11201	12/13/13	280.00625	941.094	2.973633005	NT	4	cd8+	0	567.52	0.00	175.00	425.98	0.00	.	.	.
A11201	12/27/13	294.1125	874.524	2.941771733	NT	4	cd8+	0	567.52	0.00	175.00	425.98	0.00	.	.	.
A11201	01/03/14	300.9451389	1372.371	3.137471532	NT	4	cd8+	0	567.52	0.00	175.00	425.98	0.00	.	.	.
A11201	01/17/14	315.1083333	1312.74	3.118178719	NT	4	cd8+	0	567.52	0.00	175.00	425.98	0.00	.	.	.
A11201	01/31/14	329.0548611	997.92	2.999095727	NT	4	cd8+	0	567.52	0.00	175.00	425.98	0.00	.	.	.
A11201	02/14/14	343.0972222	1475.9583	3.169074088	NT	4	cd8+	0	567.52	0.00	175.00	425.98	0.00	.	.	.
A11201	02/28/14	357.0583333	882.441	2.945685678	NT	4	cd8+	0	567.52	0.00	175.00	425.98	0.00	.	.	.
A11201	03/14/14	370.9583333	891.072	2.949912797	NT	4	cd8+	0	567.52	0.00	175.00	425.98	0.00	.	.	.
A11201	03/21/14	378.0388889	1018.7352	3.008061312	NT	4	cd8+	0	567.52	0.00	175.00	425.98	0.00	.	.	.
A11201	04/11/14	398.9791667	1169.1075	3.067854447	NT	4	cd8+	0	567.52	0.00	175.00	425.98	0.00	.	.	.
A11201	05/08/14	425.9826389	702.7965	2.84682959	NT	4	cd8+	0	567.52	0.00	175.00	425.98	0.00	.	.	.
A11201	05/16/14	434.0277778	787.896	2.896468896	NT	4	cd8+	0	567.52	0.00	175.00	425.98	0.00	.	.	.
A11201	05/23/14	441.0638889	1020.4488	3.008791219	NT	4	cd8+	0	567.52	0.00	175.00	425.98	0.00	.	.	.
A11201	05/30/14	447.9055556	1011.437	3.004938837	NT	4	cd8+	0	567.52	0.00	175.00	425.98	0.00	.	.	.
A11201	06/06/14	455.0388889	1057.42	3.02424752	NT	4	cd8+	0	567.52	0.00	175.00	425.98	0.00	.	.	.
A11201	06/13/14	461.9243056	875.1362	2.942075649	NT	4	cd8+	0	567.52	0.00	175.00	425.98	0.00	.	.	.
A11201	06/20/14	468.9770833	653.048	2.814945104	NT	4	cd8+	0	567.52	0.00	175.00	425.98	0.00	.	.	.
A11201	06/27/14	475.95625	1042.6955	3.018157499	NT	4	cd8+	0	567.52	0.00	175.00	425.98	0.00	.	.	.
A11201	07/18/14	497.0152778	1129.464	3.052872393	NT	4	cd8+	0	567.52	0.00	175.00	425.98	0.00	.	.	.
A11201	07/22/14	501.0569444	915.7777	2.961790064	NT	4	cd8+	0	567.52	0.00	175.00	425.98	0.00	.	.	.
A11201	08/01/14	510.9951389	888.8616	2.948834145	NT	4	cd8+	0	567.52	0.00	175.00	425.98	0.00	.	.	.
A11201	08/08/14	517.9569444	715.5456	2.854637316	NT	4	cd8+	0	567.52	0.00	175.00	425.98	0.00	.	.	.
A11201	08/15/14	524.9916667	828.9179	2.918511518	NT	4	cd8+	0	567.52	0.00	175.00	425.98	0.00	.	.	.
A11201	08/22/14	531.9979167	466.2504	2.668619217	NT	4	cd8+	0	567.52	0.00	175.00	425.98	0.00	.	.	.
A11201	08/29/14	539.0027778	696.388	2.842851279	NT	4	cd8+	0	567.52	0.00	175.00	425.98	0.00	.	.	.
A11201	09/05/14	546.0145833	949.5504	2.977518021	NT	4	cd8+	0	567.52	0.00	175.00	425.98	0.00	.	.	.
A11201	09/26/14	566.9034722	883.3825	2.946148792	NT	4	cd8+	0	567.52	0.00	175.00	425.98	0.00	.	.	.
A11201	10/01/14	571.9833333	927.36	2.967248359	NT	4	cd8+	0	567.52	0.00	175.00	425.98	0.00	.	.	.
A11201	02/21/13	-15.00416667	30	1.477121255	NT	5	VL	1	567.52	0.00	175.00	425.98	0.00	.	.	.
A11201	03/01/13	-6.995833333	30	1.477121255	NT	5	VL	1	567.52	0.00	175.00	425.98	0.00	.	.	.
A11201	03/08/13	0	30	1.477121255	NT	5	VL	1	567.52	0.00	175.00	425.98	0.00	.	.	.
A11201	03/12/13	4.080555556	1409	3.148910993	NT	5	VL	0	567.52	0.00	175.00	425.98	0.00	.	.	.
A11201	03/15/13	6.926388889	417691	5.620855118	NT	5	VL	0	567.52	0.00	175.00	425.98	0.00	.	.	.
A11201	03/22/13	13.92569444	1018638	6.008019873	NT	5	VL	0	567.52	0.00	175.00	425.98	0.00	.	.	.
A11201	03/28/13	19.97013889	11705	4.068371418	NT	5	VL	0	567.52	0.00	175.00	425.98	0.00	.	.	.
A11201	04/05/13	28.05625	2993	3.476106717	NT	5	VL	0	567.52	0.00	175.00	425.98	0.00	.	.	.
A11201	04/12/13	35.11180556	5512	3.741309209	NT	5	VL	0	567.52	0.00	175.00	425.98	0.00	.	.	.
A11201	04/19/13	42.06944444	1019	3.008174184	NT	5	VL	0	567.52	0.00	175.00	425.98	0.00	.	.	.
A11201	04/26/13	48.97013889	1318	3.11991541	NT	5	VL	0	567.52	0.00	175.00	425.98	0.00	.	.	.
A11201	05/03/13	56.04097222	296	2.471291711	NT	5	VL	0	567.52	0.00	175.00	425.98	0.00	.	.	.
A11201	05/10/13	63.09027778	188	2.274157849	NT	5	VL	0	567.52	0.00	175.00	425.98	0.00	.	.	.
A11201	05/16/13	69.0375	1121	3.049605613	NT	5	VL	0	567.52	0.00	175.00	425.98	0.00	.	.	.
A11201	05/24/13	77.05833333	38	1.579783597	NT	5	VL	0	567.52	0.00	175.00	425.98	0.00	.	.	.
A11201	05/31/13	84.11597222	18	1.255272505	NT	5	VL	1	567.52	0.00	175.00	425.98	0.00	.	.	.
A11201	06/07/13	90.97083333	28	1.447158031	NT	5	VL	1	567.52	0.00	175.00	425.98	0.00	.	.	.
A11201	06/14/13	98.04375	146	2.164352856	NT	5	VL	0	567.52	0.00	175.00	425.98	0.00	.	.	.
A11201	06/21/13	105.03125	66	1.819543936	NT	5	VL	0	567.52	0.00	175.00	425.98	0.00	.	.	.
A11201	07/05/13	119.0027778	75	1.875061263	NT	5	VL	0	567.52	0.00	175.00	425.98	0.00	.	.	.
A11201	07/19/13	132.9972222	30	1.477121255	NT	5	VL	1	567.52	0.00	175.00	425.98	0.00	.	.	.
A11201	08/02/13	147.0923611	30	1.477121255	NT	5	VL	1	567.52	0.00	175.00	425.98	0.00	.	.	.
A11201	08/16/13	161.1180556	18	1.255272505	NT	5	VL	1	567.52	0.00	175.00	425.98	0.00	.	.	.
A11201	08/30/13	174.9979167	246	2.390935107	NT	5	VL	0	567.52	0.00	175.00	425.98	0.00	.	.	.
A11201	09/06/13	182.0715278	30	1.477121255	NT	5	VL	1	567.52	0.00	175.00	425.98	0.00	.	.	.
A11201	09/12/13	188.0611111	30	1.477121255	NT	5	VL	1	567.52	0.00	175.00	425.98	0.00	.	.	.
A11201	09/27/13	202.9944444	30	1.477121255	NT	5	VL	1	567.52	0.00	175.00	425.98	0.00	.	.	.
A11201	10/04/13	209.95625	30	1.477121255	NT	5	VL	1	567.52	0.00	175.00	425.98	0.00	.	.	.
A11201	10/11/13	216.9958333	30	1.477121255	NT	5	VL	1	567.52	0.00	175.00	425.98	0.00	.	.	.
A11201	10/18/13	224.0048611	30	1.477121255	NT	5	VL	1	567.52	0.00	175.00	425.98	0.00	.	.	.
A11201	10/25/13	231.0180556	30	1.477121255	NT	5	VL	1	567.52	0.00	175.00	425.98	0.00	.	.	.
A11201	11/01/13	238.0465278	30	1.477121255	NT	5	VL	1	567.52	0.00	175.00	425.98	0.00	.	.	.
A11201	11/08/13	245.01875	47	1.672097858	NT	5	VL	0	567.52	0.00	175.00	425.98	0.00	.	.	.
A11201	11/15/13	252.0548611	30	1.477121255	NT	5	VL	1	567.52	0.00	175.00	425.98	0.00	.	.	.
A11201	11/22/13	259.0125	30	1.477121255	NT	5	VL	1	567.52	0.00	175.00	425.98	0.00	.	.	.
A11201	12/06/13	272.9486111	30	1.477121255	NT	5	VL	1	567.52	0.00	175.00	425.98	0.00	.	.	.
A11201	12/13/13	280.00625	30	1.477121255	NT	5	VL	1	567.52	0.00	175.00	425.98	0.00	.	.	.
A11201	12/27/13	294.1125	30	1.477121255	NT	5	VL	1	567.52	0.00	175.00	425.98	0.00	.	.	.
A11201	01/03/14	300.9451389	30	1.477121255	NT	5	VL	1	567.52	0.00	175.00	425.98	0.00	.	.	.
A11201	01/17/14	315.1083333	30	1.477121255	NT	5	VL	1	567.52	0.00	175.00	425.98	0.00	.	.	.
A11201	01/31/14	329.0548611	30	1.477121255	NT	5	VL	1	567.52	0.00	175.00	425.98	0.00	.	.	.
A11201	02/14/14	343.0972222	30	1.477121255	NT	5	VL	1	567.52	0.00	175.00	425.98	0.00	.	.	.
A11201	02/28/14	357.0583333	30	1.477121255	NT	5	VL	1	567.52	0.00	175.00	425.98	0.00	.	.	.
A11201	03/14/14	370.9583333	30	1.477121255	NT	5	VL	1	567.52	0.00	175.00	425.98	0.00	.	.	.
A11201	03/21/14	378.0388889	30	1.477121255	NT	5	VL	1	567.52	0.00	175.00	425.98	0.00	.	.	.
A11201	04/11/14	398.9791667	30	1.477121255	NT	5	VL	1	567.52	0.00	175.00	425.98	0.00	.	.	.
A11201	05/08/14	425.9826389	30	1.477121255	NT	5	VL	1	567.52	0.00	175.00	425.98	0.00	.	.	.
A11201	05/16/14	434.0277778	30	1.477121255	NT	5	VL	1	567.52	0.00	175.00	425.98	0.00	.	.	.
A11201	05/23/14	441.0638889	30	1.477121255	NT	5	VL	1	567.52	0.00	175.00	425.98	0.00	.	.	.
A11201	05/30/14	447.9055556	30	1.477121255	NT	5	VL	1	567.52	0.00	175.00	425.98	0.00	.	.	.
A11201	06/06/14	455.0388889	30	1.477121255	NT	5	VL	1	567.52	0.00	175.00	425.98	0.00	.	.	.
A11201	06/13/14	461.9243056	30	1.477121255	NT	5	VL	1	567.52	0.00	175.00	425.98	0.00	.	.	.
A11201	06/20/14	468.9770833	30	1.477121255	NT	5	VL	1	567.52	0.00	175.00	425.98	0.00	.	.	.
A11201	06/27/14	475.95625	30	1.477121255	NT	5	VL	1	567.52	0.00	175.00	425.98	0.00	.	.	.
A11201	07/18/14	497.0152778	30	1.477121255	NT	5	VL	1	567.52	0.00	175.00	425.98	0.00	.	.	.
A11201	07/22/14	501.0569444	30	1.477121255	NT	5	VL	1	567.52	0.00	175.00	425.98	0.00	.	.	.
A11201	08/01/14	510.9951389	30	1.477121255	NT	5	VL	1	567.52	0.00	175.00	425.98	0.00	.	.	.
A11201	08/08/14	517.9569444	30	1.477121255	NT	5	VL	1	567.52	0.00	175.00	425.98	0.00	.	.	.
A11201	08/15/14	524.9916667	30	1.477121255	NT	5	VL	1	567.52	0.00	175.00	425.98	0.00	.	.	.
A11201	08/22/14	531.9979167	30	1.477121255	NT	5	VL	1	567.52	0.00	175.00	425.98	0.00	.	.	.
A11201	08/29/14	539.0027778	30	1.477121255	NT	5	VL	1	567.52	0.00	175.00	425.98	0.00	.	.	.
A11201	09/05/14	546.0145833	30	1.477121255	NT	5	VL	1	567.52	0.00	175.00	425.98	0.00	.	.	.
A11201	09/26/14	566.9034722	30	1.477121255	NT	5	VL	1	567.52	0.00	175.00	425.98	0.00	.	.	.
A11201	10/01/14	571.9833333	30	1.477121255	NT	5	VL	1	567.52	0.00	175.00	425.98	0.00	.	.	.
Z09144	06/07/13	391.9784722	3.888	0.589726256	T	1	cd4+ccr5+	0	546.03	0.00	182.14375	384.13	1.00	.	.	.
Z09144	06/14/13	399.0479167	23.1	1.36361198	T	1	cd4+ccr5+	0	546.03	0.00	182.14375	384.13	1.00	.	.	.
Z09144	06/21/13	406.0576389	55.385	1.74339216	T	1	cd4+ccr5+	0	546.03	0.00	182.14375	384.13	1.00	.	.	.
Z09144	07/05/13	420.0076389	77.1309	1.887228399	T	1	cd4+ccr5+	0	546.03	0.00	182.14375	384.13	1.00	.	.	.
Z09144	07/19/13	434.0041667	126	2.100370545	T	1	cd4+ccr5+	0	546.03	0.00	182.14375	384.13	1.00	.	.	.
Z09144	07/25/13	439.7763889	153.615	2.186433625	T	1	cd4+ccr5+	0	546.03	0.00	182.14375	384.13	1.00	.	.	.
Z09144	08/02/13	448.0951389	139.5342	2.144680667	T	1	cd4+ccr5+	0	546.03	0.00	182.14375	384.13	1.00	.	.	.
Z09144	08/09/13	455.1145833	114.17	2.057552001	T	1	cd4+ccr5+	0	546.03	0.00	182.14375	384.13	1.00	.	.	.
Z09144	08/16/13	462.1243056	342.5422	2.534714083	T	1	cd4+ccr5+	0	546.03	0.00	182.14375	384.13	1.00	.	.	.
Z09144	08/23/13	469.0263889	160.3992	2.205202198	T	1	cd4+ccr5+	0	546.03	0.00	182.14375	384.13	1.00	.	.	.
Z09144	08/30/13	476.025	376.6088	2.575890464	T	1	cd4+ccr5+	0	546.03	0.00	182.14375	384.13	1.00	.	.	.
Z09144	09/06/13	483.0791667	155.5815	2.191957954	T	1	cd4+ccr5+	0	546.03	0.00	182.14375	384.13	1.00	.	.	.
Z09144	10/04/13	510.9770833	168.2208	2.225879694	T	1	cd4+ccr5+	0	546.03	0.00	182.14375	384.13	1.00	.	.	.
Z09144	10/11/13	518.0041667	278.9072	2.445459726	T	1	cd4+ccr5+	0	546.03	0.00	182.14375	384.13	1.00	.	.	.
Z09144	10/18/13	525.0138889	152.9388	2.184517678	T	1	cd4+ccr5+	0	546.03	0.00	182.14375	384.13	1.00	.	.	.
Z09144	10/25/13	532.0277778	123.3792	2.09124195	T	1	cd4+ccr5+	0	546.03	0.00	182.14375	384.13	1.00	.	.	.
Z09144	11/01/13	539.0555556	265.9068	2.424729444	T	1	cd4+ccr5+	0	546.03	0.00	182.14375	384.13	1.00	.	.	.
Z09144	11/08/13	546.0215278	238.1616	2.376871739	T	1	cd4+ccr5+	0	546.03	0.00	182.14375	384.13	1.00	.	.	.
Z09144	11/15/13	553.0666667	185.592	2.268559252	T	1	cd4+ccr5+	0	546.03	0.00	182.14375	384.13	1.00	.	.	.
Z09144	11/22/13	560.0194444	154.7898	2.189742339	T	1	cd4+ccr5+	0	546.03	0.00	182.14375	384.13	1.00	.	.	.
Z09144	12/06/13	573.9604167	54.5292	1.736629126	T	1	cd4+ccr5+	0	546.03	0.00	182.14375	384.13	1.00	.	.	.
Z09144	12/13/13	581.0173611	268.3512	2.428703542	T	1	cd4+ccr5+	0	546.03	0.00	182.14375	384.13	1.00	.	.	.
Z09144	12/27/13	595.1243056	74.88	1.874365836	T	1	cd4+ccr5+	0	546.03	0.00	182.14375	384.13	1.00	.	.	.
Z09144	01/03/14	601.95625	12.4656	1.095713187	T	1	cd4+ccr5+	0	546.03	0.00	182.14375	384.13	1.00	.	.	.
Z09144	01/10/14	609.0416667	104.7438	2.020128326	T	1	cd4+ccr5+	0	546.03	0.00	182.14375	384.13	1.00	.	.	.
Z09144	01/17/14	616.1208333	53.4033	1.727568095	T	1	cd4+ccr5+	0	546.03	0.00	182.14375	384.13	1.00	.	.	.
Z09144	01/24/14	623.0277778	158.9484	2.201256161	T	1	cd4+ccr5+	0	546.03	0.00	182.14375	384.13	1.00	.	.	.
Z09144	01/31/14	630.0673611	84.3776	1.926227168	T	1	cd4+ccr5+	0	546.03	0.00	182.14375	384.13	1.00	.	.	.
Z09144	02/07/14	637.0770833	74.889	1.874418031	T	1	cd4+ccr5+	0	546.03	0.00	182.14375	384.13	1.00	.	.	.
Z09144	02/21/14	650.9902778	119.7405	2.078241067	T	1	cd4+ccr5+	0	546.03	0.00	182.14375	384.13	1.00	.	.	.
Z09144	03/07/14	665.0493056	160.218	2.204711306	T	1	cd4+ccr5+	0	546.03	0.00	182.14375	384.13	1.00	.	.	.
Z09144	04/01/14	690.0118056	52.44	1.719662683	T	1	cd4+ccr5+	0	546.03	0.00	182.14375	384.13	1.00	.	.	.
Z09144	06/07/13	391.9784722	20.448	1.310650836	T	2	cd4+ccr5-	0	546.03	0.00	182.14375	384.13	1.00	.	.	.
Z09144	06/14/13	399.0479167	111.65	2.047858727	T	2	cd4+ccr5-	0	546.03	0.00	182.14375	384.13	1.00	.	.	.
Z09144	06/21/13	406.0576389	102.025	2.008706603	T	2	cd4+ccr5-	0	546.03	0.00	182.14375	384.13	1.00	.	.	.
Z09144	07/05/13	420.0076389	59.8158	1.776815916	T	2	cd4+ccr5-	0	546.03	0.00	182.14375	384.13	1.00	.	.	.
Z09144	07/19/13	434.0041667	116	2.064457989	T	2	cd4+ccr5-	0	546.03	0.00	182.14375	384.13	1.00	.	.	.
Z09144	07/25/13	439.7763889	131.0848	2.117552336	T	2	cd4+ccr5-	0	546.03	0.00	182.14375	384.13	1.00	.	.	.
Z09144	08/02/13	448.0951389	131.2038	2.117946414	T	2	cd4+ccr5-	0	546.03	0.00	182.14375	384.13	1.00	.	.	.
Z09144	08/09/13	455.1145833	193.39	2.286434013	T	2	cd4+ccr5-	0	546.03	0.00	182.14375	384.13	1.00	.	.	.
Z09144	08/16/13	462.1243056	225.852	2.353823941	T	2	cd4+ccr5-	0	546.03	0.00	182.14375	384.13	1.00	.	.	.
Z09144	08/23/13	469.0263889	396.4584	2.598197624	T	2	cd4+ccr5-	0	546.03	0.00	182.14375	384.13	1.00	.	.	.
Z09144	08/30/13	476.025	369.1512	2.567204285	T	2	cd4+ccr5-	0	546.03	0.00	182.14375	384.13	1.00	.	.	.
Z09144	09/06/13	483.0791667	371.212	2.569622007	T	2	cd4+ccr5-	0	546.03	0.00	182.14375	384.13	1.00	.	.	.
Z09144	10/04/13	510.9770833	240.9088	2.381852664	T	2	cd4+ccr5-	0	546.03	0.00	182.14375	384.13	1.00	.	.	.
Z09144	10/11/13	518.0041667	388.861	2.589794389	T	2	cd4+ccr5-	0	546.03	0.00	182.14375	384.13	1.00	.	.	.
Z09144	10/18/13	525.0138889	395.6988	2.597364733	T	2	cd4+ccr5-	0	546.03	0.00	182.14375	384.13	1.00	.	.	.
Z09144	10/25/13	532.0277778	262.4256	2.419006199	T	2	cd4+ccr5-	0	546.03	0.00	182.14375	384.13	1.00	.	.	.
Z09144	11/01/13	539.0555556	586.8288	2.76851142	T	2	cd4+ccr5-	0	546.03	0.00	182.14375	384.13	1.00	.	.	.
Z09144	11/08/13	546.0215278	556.7832	2.745686123	T	2	cd4+ccr5-	0	546.03	0.00	182.14375	384.13	1.00	.	.	.
Z09144	11/15/13	553.0666667	620.8896	2.793014385	T	2	cd4+ccr5-	0	546.03	0.00	182.14375	384.13	1.00	.	.	.
Z09144	11/22/13	560.0194444	722.3524	2.85874912	T	2	cd4+ccr5-	0	546.03	0.00	182.14375	384.13	1.00	.	.	.
Z09144	12/06/13	573.9604167	423.8406	2.627202556	T	2	cd4+ccr5-	0	546.03	0.00	182.14375	384.13	1.00	.	.	.
Z09144	12/13/13	581.0173611	256.8832	2.409735703	T	2	cd4+ccr5-	0	546.03	0.00	182.14375	384.13	1.00	.	.	.
Z09144	12/27/13	595.1243056	151.68	2.18092832	T	2	cd4+ccr5-	0	546.03	0.00	182.14375	384.13	1.00	.	.	.
Z09144	01/03/14	601.95625	353.192	2.548010858	T	2	cd4+ccr5-	0	546.03	0.00	182.14375	384.13	1.00	.	.	.
Z09144	01/10/14	609.0416667	242.3484	2.384440157	T	2	cd4+ccr5-	0	546.03	0.00	182.14375	384.13	1.00	.	.	.
Z09144	01/17/14	616.1208333	292.7292	2.466466046	T	2	cd4+ccr5-	0	546.03	0.00	182.14375	384.13	1.00	.	.	.
Z09144	01/24/14	623.0277778	219.4179	2.341272054	T	2	cd4+ccr5-	0	546.03	0.00	182.14375	384.13	1.00	.	.	.
Z09144	01/31/14	630.0673611	162.1632	2.209952306	T	2	cd4+ccr5-	0	546.03	0.00	182.14375	384.13	1.00	.	.	.
Z09144	02/07/14	637.0770833	247.275	2.393180211	T	2	cd4+ccr5-	0	546.03	0.00	182.14375	384.13	1.00	.	.	.
Z09144	02/21/14	650.9902778	247.599	2.393748886	T	2	cd4+ccr5-	0	546.03	0.00	182.14375	384.13	1.00	.	.	.
Z09144	03/07/14	665.0493056	366.876	2.564519302	T	2	cd4+ccr5-	0	546.03	0.00	182.14375	384.13	1.00	.	.	.
Z09144	04/01/14	690.0118056	437	2.640481437	T	2	cd4+ccr5-	0	546.03	0.00	182.14375	384.13	1.00	.	.	.
Z09144	04/16/12	-24.97361111	719.67	2.857133399	T	3	cd4+	0	546.03	0.00	182.14375	384.13	1.00	.	.	.
Z09144	04/20/12	-20.99652778	691.88	2.840030777	T	3	cd4+	0	546.03	0.00	182.14375	384.13	1.00
Z09144	04/27/12	-14.06041667	715.1616	2.854404187	T	3	cd4+	0	546.03	0.00	182.14375	384.13	1.00	.	.	.
Z09144	05/04/12	-6.873611111	858.27	2.933623932	T	3	cd4+	0	546.03	0.00	182.14375	384.13	1.00	.	.	.
Z09144	05/11/12	0	1065.5118	3.027558264	T	3	cd4+	0	546.03	0.00	182.14375	384.13	1.00	.	.	.
Z09144	05/15/12	4.011805556	911.6106	2.959809366	T	3	cd4+	0	546.03	0.00	182.14375	384.13	1.00	.	.	.
Z09144	05/18/12	6.951388889	538.0143	2.730793819	T	3	cd4+	0	546.03	0.00	182.14375	384.13	1.00	.	.	.
Z09144	05/25/12	13.975	516.6464	2.713193408	T	3	cd4+	0	546.03	0.00	182.14375	384.13	1.00	.	.	.
Z09144	06/01/12	21.01597222	561.993	2.749730906	T	3	cd4+	0	546.03	0.00	182.14375	384.13	1.00	.	.	.
Z09144	06/08/12	27.90347222	1364.454	3.134958899	T	3	cd4+	0	546.03	0.00	182.14375	384.13	1.00	.	.	.
Z09144	06/15/12	34.93819444	1116.276	3.047771587	T	3	cd4+	0	546.03	0.00	182.14375	384.13	1.00	.	.	.
Z09144	06/22/12	41.92638889	800.8572	2.903555084	T	3	cd4+	0	546.03	0.00	182.14375	384.13	1.00	.	.	.
Z09144	06/29/12	49.04166667	1019.7572	3.00849678	T	3	cd4+	0	546.03	0.00	182.14375	384.13	1.00	.	.	.
Z09144	07/06/12	56.00902778	771.364	2.887259366	T	3	cd4+	0	546.03	0.00	182.14375	384.13	1.00	.	.	.
Z09144	07/13/12	63.01875	612.843	2.78734923	T	3	cd4+	0	546.03	0.00	182.14375	384.13	1.00	.	.	.
Z09144	07/20/12	69.91736111	781.8444	2.89312033	T	3	cd4+	0	546.03	0.00	182.14375	384.13	1.00	.	.	.
Z09144	07/27/12	77.04375	962.2368	2.983281962	T	3	cd4+	0	546.03	0.00	182.14375	384.13	1.00	.	.	.
Z09144	08/03/12	83.97291667	690.7824	2.839341264	T	3	cd4+	0	546.03	0.00	182.14375	384.13	1.00	.	.	.
Z09144	08/10/12	90.96875	737.8959	2.867995097	T	3	cd4+	0	546.03	0.00	182.14375	384.13	1.00	.	.	.
Z09144	08/17/12	98.02291667	777.6216	2.890768315	T	3	cd4+	0	546.03	0.00	182.14375	384.13	1.00	.	.	.
Z09144	08/24/12	104.9104167	789.264	2.897222294	T	3	cd4+	0	546.03	0.00	182.14375	384.13	1.00	.	.	.
Z09144	09/07/12	118.9138889	594.412	2.774087568	T	3	cd4+	0	546.03	0.00	182.14375	384.13	1.00	.	.	.
Z09144	09/21/12	132.9229167	551.532	2.741570715	T	3	cd4+	0	546.03	0.00	182.14375	384.13	1.00	.	.	.
Z09144	10/05/12	146.9243056	504.8568	2.70316821	T	3	cd4+	0	546.03	0.00	182.14375	384.13	1.00	.	.	.
Z09144	10/12/12	154.0819444	466.32	2.668684042	T	3	cd4+	0	546.03	0.00	182.14375	384.13	1.00	.	.	.
Z09144	10/26/12	168.1555556	333.06	2.522522478	T	3	cd4+	0	546.03	0.00	182.14375	384.13	1.00	.	.	.
Z09144	11/09/12	182.14375	408.135	2.61080384	T	3	cd4+	0	546.03	0.00	182.14375	384.13	1.00	.	.	.
Z09144	11/21/12	193.9888889	823.3918	2.915606538	T	3	cd4+	0	546.03	0.00	182.14375	384.13	1.00	.	.	.
Z09144	11/26/12	199.0909722	515.6304	2.712338514	T	3	cd4+	0	546.03	0.00	182.14375	384.13	1.00	.	.	.
Z09144	11/29/12	202.0104167	480.4488	2.681647113	T	3	cd4+	0	546.03	0.00	182.14375	384.13	1.00	.	.	.
Z09144	12/07/12	210.0333333	922.08	2.964768602	T	3	cd4+	0	546.03	0.00	182.14375	384.13	1.00	.	.	.
Z09144	12/14/12	216.9965278	564.4117	2.751596008	T	3	cd4+	0	546.03	0.00	182.14375	384.13	1.00	.	.	.
Z09144	12/21/12	224.0472222	777.1218	2.890489092	T	3	cd4+	0	546.03	0.00	182.14375	384.13	1.00	.	.	.
Z09144	12/28/12	230.9652778	791.16	2.898264322	T	3	cd4+	0	546.03	0.00	182.14375	384.13	1.00	.	.	.
Z09144	01/04/13	238.0777778	803.7954	2.905145516	T	3	cd4+	0	546.03	0.00	182.14375	384.13	1.00	.	.	.
Z09144	01/11/13	245.1111111	1062.432	3.026301143	T	3	cd4+	0	546.03	0.00	182.14375	384.13	1.00	.	.	.
Z09144	01/18/13	251.9451389	908.9676	2.958548403	T	3	cd4+	0	546.03	0.00	182.14375	384.13	1.00	.	.	.
Z09144	01/25/13	258.9625	952.7056	2.978958718	T	3	cd4+	0	546.03	0.00	182.14375	384.13	1.00	.	.	.
Z09144	02/01/13	266.0847222	672.6118	2.827764482	T	3	cd4+	0	546.03	0.00	182.14375	384.13	1.00	.	.	.
Z09144	02/08/13	273.0694444	1494.935	3.17462231	T	3	cd4+	0	546.03	0.00	182.14375	384.13	1.00	.	.	.
Z09144	02/15/13	279.9395833	1047.573	3.020184296	T	3	cd4+	0	546.03	0.00	182.14375	384.13	1.00	.	.	.
Z09144	02/22/13	287.0826389	882.414	2.94567239	T	3	cd4+	0	546.03	0.00	182.14375	384.13	1.00	.	.	.
Z09144	03/01/13	294.0131944	1354.56	3.131798247	T	3	cd4+	0	546.03	0.00	182.14375	384.13	1.00	.	.	.
Z09144	03/08/13	301.00625	751.3974	2.875869688	T	3	cd4+	0	546.03	0.00	182.14375	384.13	1.00	.	.	.
Z09144	03/22/13	314.93125	1772.4528	3.248574679	T	3	cd4+	0	546.03	0.00	182.14375	384.13	1.00	.	.	.
Z09144	04/05/13	329.0680556	1869.3666	3.271694479	T	3	cd4+	0	546.03	0.00	182.14375	384.13	1.00	.	.	.
Z09144	04/19/13	343.0819444	1245.4614	3.095330272	T	3	cd4+	0	546.03	0.00	182.14375	384.13	1.00	.	.	.
Z09144	05/30/13	384.1256944	70.3902	1.847512199	T	3	cd4+	0	546.03	0.00	182.14375	384.13	1.00	6.45E+06	1	0.04
Z09144	06/07/13	391.9784722	24.192	1.383671774	T	3	cd4+	0	546.03	0.00	182.14375	384.13	1.00	.	.	.
Z09144	06/14/13	399.0479167	134.75	2.129528774	T	3	cd4+	0	546.03	0.00	182.14375	384.13	1.00	.	.	.
Z09144	06/21/13	406.0576389	157.41	2.197032319	T	3	cd4+	0	546.03	0.00	182.14375	384.13	1.00	.	.	.
Z09144	07/05/13	420.0076389	135.3726	2.13153077	T	3	cd4+	0	546.03	0.00	182.14375	384.13	1.00	.	.	.
Z09144	07/19/13	434.0041667	238	2.376576957	T	3	cd4+	0	546.03	0.00	182.14375	384.13	1.00	.	.	.
Z09144	07/25/13	439.7763889	280.6034	2.448092929	T	3	cd4+	0	546.03	0.00	182.14375	384.13	1.00	.	.	.
Z09144	08/02/13	448.0951389	268.6554	2.429195574	T	3	cd4+	0	546.03	0.00	182.14375	384.13	1.00	.	.	.
Z09144	08/09/13	455.1145833	305.23	2.484627217	T	3	cd4+	0	546.03	0.00	182.14375	384.13	1.00	.	.	.
Z09144	08/16/13	462.1243056	568.3942	2.754649638	T	3	cd4+	0	546.03	0.00	182.14375	384.13	1.00	.	.	.
Z09144	08/23/13	469.0263889	550.8048	2.740997716	T	3	cd4+	0	546.03	0.00	182.14375	384.13	1.00	.	.	.
Z09144	08/30/13	476.025	738.3024	2.86823428	T	3	cd4+	0	546.03	0.00	182.14375	384.13	1.00	.	.	.
Z09144	09/06/13	483.0791667	521.3345	2.717116466	T	3	cd4+	0	546.03	0.00	182.14375	384.13	1.00	.	.	.
Z09144	10/04/13	510.9770833	404.976	2.607429286	T	3	cd4+	0	546.03	0.00	182.14375	384.13	1.00	.	.	.
Z09144	10/11/13	518.0041667	659.7228	2.819361494	T	3	cd4+	0	546.03	0.00	182.14375	384.13	1.00	.	.	.
Z09144	10/18/13	525.0138889	541.3548	2.733481992	T	3	cd4+	0	546.03	0.00	182.14375	384.13	1.00	.	.	.
Z09144	10/25/13	532.0277778	385.8048	2.586367627	T	3	cd4+	0	546.03	0.00	182.14375	384.13	1.00	.	.	.
Z09144	11/01/13	539.0555556	846.6228	2.92768996	T	3	cd4+	0	546.03	0.00	182.14375	384.13	1.00	.	.	.
Z09144	11/08/13	546.0215278	785.2896	2.895029846	T	3	cd4+	0	546.03	0.00	182.14375	384.13	1.00	.	.	.
Z09144	11/15/13	553.0666667	792.984	2.899264425	T	3	cd4+	0	546.03	0.00	182.14375	384.13	1.00	.	.	.
Z09144	11/22/13	560.0194444	872.4516	2.940741343	T	3	cd4+	0	546.03	0.00	182.14375	384.13	1.00	.	.	.
Z09144	12/06/13	573.9604167	475.8912	2.677507674	T	3	cd4+	0	546.03	0.00	182.14375	384.13	1.00	.	.	.
Z09144	12/13/13	581.0173611	518.3536	2.714626119	T	3	cd4+	0	546.03	0.00	182.14375	384.13	1.00	.	.	.
Z09144	12/27/13	595.1243056	226.56	2.355183236	T	3	cd4+	0	546.03	0.00	182.14375	384.13	1.00	.	.	.
Z09144	01/03/14	601.95625	361.5024	2.558111185	T	3	cd4+	0	546.03	0.00	182.14375	384.13	1.00	.	.	.
Z09144	01/10/14	609.0416667	345.0384	2.537867431	T	3	cd4+	0	546.03	0.00	182.14375	384.13	1.00	.	.	.
Z09144	01/17/14	616.1208333	346.1325	2.539242379	T	3	cd4+	0	546.03	0.00	182.14375	384.13	1.00	.	.	.
Z09144	01/24/14	623.0277778	374.9109	2.573928067	T	3	cd4+	0	546.03	0.00	182.14375	384.13	1.00	.	.	.
Z09144	01/31/14	630.0673611	242.5856	2.384865017	T	3	cd4+	0	546.03	0.00	182.14375	384.13	1.00	.	.	.
Z09144	02/07/14	637.0770833	319.338	2.504250601	T	3	cd4+	0	546.03	0.00	182.14375	384.13	1.00	.	.	.
Z09144	02/21/14	650.9902778	365.31	2.562661561	T	3	cd4+	0	546.03	0.00	182.14375	384.13	1.00	.	.	.
Z09144	03/07/14	665.0493056	524.772	2.719970655	T	3	cd4+	0	546.03	0.00	182.14375	384.13	1.00	.	.	.
Z09144	04/01/14	690.0118056	485.07	2.685804416	T	3	cd4+	0	546.03	0.00	182.14375	384.13	1.00	.	.	.
Z09144	04/16/12	-24.97361111	452.662	2.655774038	T	4	cd8+	0	546.03	0.00	182.14375	384.13	1.00	.	.	.
Z09144	04/20/12	-20.99652778	328.1488	2.51607082	T	4	cd8+	0	546.03	0.00	182.14375	384.13	1.00	.	.	.
Z09144	04/27/12	-14.06041667	313.344	2.496021383	T	4	cd8+	0	546.03	0.00	182.14375	384.13	1.00	.	.	.
Z09144	05/04/12	-6.873611111	369.8735	2.568053217	T	4	cd8+	0	546.03	0.00	182.14375	384.13	1.00	.	.	.
Z09144	05/11/12	0	402.84	2.605132587	T	4	cd8+	0	546.03	0.00	182.14375	384.13	1.00	.	.	.
Z09144	05/15/12	4.011805556	303.2925	2.481861671	T	4	cd8+	0	546.03	0.00	182.14375	384.13	1.00	.	.	.
Z09144	05/18/12	6.951388889	196.0128	2.292284433	T	4	cd8+	0	546.03	0.00	182.14375	384.13	1.00	.	.	.
Z09144	05/25/12	13.975	268.7488	2.429346534	T	4	cd8+	0	546.03	0.00	182.14375	384.13	1.00	.	.	.
Z09144	06/01/12	21.01597222	379.5756	2.579298287	T	4	cd8+	0	546.03	0.00	182.14375	384.13	1.00	.	.	.
Z09144	06/08/12	27.90347222	832.5954	2.920434007	T	4	cd8+	0	546.03	0.00	182.14375	384.13	1.00	.	.	.
Z09144	06/15/12	34.93819444	566.1936	2.752964956	T	4	cd8+	0	546.03	0.00	182.14375	384.13	1.00	.	.	.
Z09144	06/22/12	41.92638889	556.3064	2.745314056	T	4	cd8+	0	546.03	0.00	182.14375	384.13	1.00	.	.	.
Z09144	06/29/12	49.04166667	661.0373	2.820225966	T	4	cd8+	0	546.03	0.00	182.14375	384.13	1.00	.	.	.
Z09144	07/06/12	56.00902778	626.604	2.796993163	T	4	cd8+	0	546.03	0.00	182.14375	384.13	1.00	.	.	.
Z09144	07/13/12	63.01875	449.526	2.652754816	T	4	cd8+	0	546.03	0.00	182.14375	384.13	1.00	.	.	.
Z09144	07/20/12	69.91736111	592.596	2.772758716	T	4	cd8+	0	546.03	0.00	182.14375	384.13	1.00	.	.	.
Z09144	07/27/12	77.04375	879.12	2.94404816	T	4	cd8+	0	546.03	0.00	182.14375	384.13	1.00	.	.	.
Z09144	08/03/12	83.97291667	601.4976	2.779233899	T	4	cd8+	0	546.03	0.00	182.14375	384.13	1.00	.	.	.
Z09144	08/10/12	90.96875	601.5191	2.779249422	T	4	cd8+	0	546.03	0.00	182.14375	384.13	1.00	.	.	.
Z09144	08/17/12	98.02291667	760.8384	2.881292424	T	4	cd8+	0	546.03	0.00	182.14375	384.13	1.00	.	.	.
Z09144	08/24/12	104.9104167	803.88	2.905191224	T	4	cd8+	0	546.03	0.00	182.14375	384.13	1.00	.	.	.
Z09144	09/07/12	118.9138889	407.966	2.61062397	T	4	cd8+	0	546.03	0.00	182.14375	384.13	1.00	.	.	.
Z09144	09/21/12	132.9229167	495.482	2.695027882	T	4	cd8+	0	546.03	0.00	182.14375	384.13	1.00	.	.	.
Z09144	10/05/12	146.9243056	376.6392	2.575925519	T	4	cd8+	0	546.03	0.00	182.14375	384.13	1.00	.	.	.
Z09144	10/12/12	154.0819444	331.65	2.520680002	T	4	cd8+	0	546.03	0.00	182.14375	384.13	1.00	.	.	.
Z09144	10/26/12	168.1555556	263.1174	2.420149569	T	4	cd8+	0	546.03	0.00	182.14375	384.13	1.00	.	.	.
Z09144	11/09/12	182.14375	312.9035	2.495410421	T	4	cd8+	0	546.03	0.00	182.14375	384.13	1.00	.	.	.
Z09144	11/21/12	193.9888889	677.5153	2.830919107	T	4	cd8+	0	546.03	0.00	182.14375	384.13	1.00	.	.	.
Z09144	11/26/12	199.0909722	500.4648	2.699373537	T	4	cd8+	0	546.03	0.00	182.14375	384.13	1.00	.	.	.
Z09144	11/29/12	202.0104167	379.2048	2.578873826	T	4	cd8+	0	546.03	0.00	182.14375	384.13	1.00	.	.	.
Z09144	12/07/12	210.0333333	720.375	2.857558633	T	4	cd8+	0	546.03	0.00	182.14375	384.13	1.00	.	.	.
Z09144	12/14/12	216.9965278	381.1341	2.581077807	T	4	cd8+	0	546.03	0.00	182.14375	384.13	1.00	.	.	.
Z09144	12/21/12	224.0472222	425.997	2.629406541	T	4	cd8+	0	546.03	0.00	182.14375	384.13	1.00	.	.	.
Z09144	12/28/12	230.9652778	430.92	2.634396651	T	4	cd8+	0	546.03	0.00	182.14375	384.13	1.00	.	.	.
Z09144	01/04/13	238.0777778	475.5186	2.677167509	T	4	cd8+	0	546.03	0.00	182.14375	384.13	1.00	.	.	.
Z09144	01/11/13	245.1111111	574.056	2.758954261	T	4	cd8+	0	546.03	0.00	182.14375	384.13	1.00	.	.	.
Z09144	01/18/13	251.9451389	461.5119	2.664182904	T	4	cd8+	0	546.03	0.00	182.14375	384.13	1.00	.	.	.
Z09144	01/25/13	258.9625	428.4896	2.631940285	T	4	cd8+	0	546.03	0.00	182.14375	384.13	1.00	.	.	.
Z09144	02/01/13	266.0847222	289.8908	2.462234433	T	4	cd8+	0	546.03	0.00	182.14375	384.13	1.00	.	.	.
Z09144	02/08/13	273.0694444	899.795	2.954143576	T	4	cd8+	0	546.03	0.00	182.14375	384.13	1.00	.	.	.
Z09144	02/15/13	279.9395833	501.8004	2.700531003	T	4	cd8+	0	546.03	0.00	182.14375	384.13	1.00	.	.	.
Z09144	02/22/13	287.0826389	392.184	2.593489872	T	4	cd8+	0	546.03	0.00	182.14375	384.13	1.00	.	.	.
Z09144	03/01/13	294.0131944	703.84	2.847473945	T	4	cd8+	0	546.03	0.00	182.14375	384.13	1.00	.	.	.
Z09144	03/08/13	301.00625	387.1413	2.587869504	T	4	cd8+	0	546.03	0.00	182.14375	384.13	1.00	.	.	.
Z09144	03/22/13	314.93125	915.0624	2.961450711	T	4	cd8+	0	546.03	0.00	182.14375	384.13	1.00	.	.	.
Z09144	04/05/13	329.0680556	915.948	2.961870819	T	4	cd8+	0	546.03	0.00	182.14375	384.13	1.00	.	.	.
Z09144	04/19/13	343.0819444	607.0842	2.78324893	T	4	cd8+	0	546.03	0.00	182.14375	384.13	1.00	.	.	.
Z09144	05/30/13	384.1256944	38.4982	1.585440424	T	4	cd8+	0	546.03	0.00	182.14375	384.13	1.00	6.45E+06	1	0.04
Z09144	06/07/13	391.9784722	25.2	1.401400541	T	4	cd8+	0	546.03	0.00	182.14375	384.13	1.00	.	.	.
Z09144	06/14/13	399.0479167	93.5	1.970811611	T	4	cd8+	0	546.03	0.00	182.14375	384.13	1.00	.	.	.
Z09144	06/21/13	406.0576389	290.334	2.462897898	T	4	cd8+	0	546.03	0.00	182.14375	384.13	1.00	.	.	.
Z09144	07/05/13	420.0076389	953.9046	2.979504943	T	4	cd8+	0	546.03	0.00	182.14375	384.13	1.00	.	.	.
Z09144	07/19/13	434.0041667	832	2.920123326	T	4	cd8+	0	546.03	0.00	182.14375	384.13	1.00	.	.	.
Z09144	07/25/13	439.7763889	649.2794	2.812431624	T	4	cd8+	0	546.03	0.00	182.14375	384.13	1.00	.	.	.
Z09144	08/02/13	448.0951389	385.281	2.585777592	T	4	cd8+	0	546.03	0.00	182.14375	384.13	1.00	.	.	.
Z09144	08/09/13	455.1145833	414.74	2.617775923	T	4	cd8+	0	546.03	0.00	182.14375	384.13	1.00	.	.	.
Z09144	08/16/13	462.1243056	850.7092	2.92978113	T	4	cd8+	0	546.03	0.00	182.14375	384.13	1.00	.	.	.
Z09144	08/23/13	469.0263889	747.5208	2.873623282	T	4	cd8+	0	546.03	0.00	182.14375	384.13	1.00	.	.	.
Z09144	08/30/13	476.025	917.2848	2.962504197	T	4	cd8+	0	546.03	0.00	182.14375	384.13	1.00	.	.	.
Z09144	09/06/13	483.0791667	499.4985	2.698534188	T	4	cd8+	0	546.03	0.00	182.14375	384.13	1.00	.	.	.
Z09144	10/04/13	510.9770833	247.1392	2.392941637	T	4	cd8+	0	546.03	0.00	182.14375	384.13	1.00	.	.	.
Z09144	10/11/13	518.0041667	412.9972	2.615947107	T	4	cd8+	0	546.03	0.00	182.14375	384.13	1.00	.	.	.
Z09144	10/18/13	525.0138889	303.45	2.482087142	T	4	cd8+	0	546.03	0.00	182.14375	384.13	1.00	.	.	.
Z09144	10/25/13	532.0277778	176.256	2.24614391	T	4	cd8+	0	546.03	0.00	182.14375	384.13	1.00	.	.	.
Z09144	11/01/13	539.0555556	461.5164	2.664187138	T	4	cd8+	0	546.03	0.00	182.14375	384.13	1.00	.	.	.
Z09144	11/08/13	546.0215278	431.2656	2.634744818	T	4	cd8+	0	546.03	0.00	182.14375	384.13	1.00	.	.	.
Z09144	11/15/13	553.0666667	408.3024	2.610981933	T	4	cd8+	0	546.03	0.00	182.14375	384.13	1.00	.	.	.
Z09144	11/22/13	560.0194444	391.6651	2.592914875	T	4	cd8+	0	546.03	0.00	182.14375	384.13	1.00	.	.	.
Z09144	12/06/13	573.9604167	480.8484	2.682008175	T	4	cd8+	0	546.03	0.00	182.14375	384.13	1.00	.	.	.
Z09144	12/13/13	581.0173611	415.1416	2.618196255	T	4	cd8+	0	546.03	0.00	182.14375	384.13	1.00	.	.	.
Z09144	12/27/13	595.1243056	213.12	2.328624207	T	4	cd8+	0	546.03	0.00	182.14375	384.13	1.00	.	.	.
Z09144	01/03/14	601.95625	425.908	2.629315798	T	4	cd8+	0	546.03	0.00	182.14375	384.13	1.00	.	.	.
Z09144	01/10/14	609.0416667	425.1366	2.628528495	T	4	cd8+	0	546.03	0.00	182.14375	384.13	1.00	.	.	.
Z09144	01/17/14	616.1208333	375.801	2.574957931	T	4	cd8+	0	546.03	0.00	182.14375	384.13	1.00	.	.	.
Z09144	01/24/14	623.0277778	459.5682	2.66234997	T	4	cd8+	0	546.03	0.00	182.14375	384.13	1.00	.	.	.
Z09144	01/31/14	630.0673611	270.272	2.431801055	T	4	cd8+	0	546.03	0.00	182.14375	384.13	1.00	.	.	.
Z09144	02/07/14	637.0770833	449.334	2.652569282	T	4	cd8+	0	546.03	0.00	182.14375	384.13	1.00	.	.	.
Z09144	02/21/14	650.9902778	489.1095	2.689406098	T	4	cd8+	0	546.03	0.00	182.14375	384.13	1.00	.	.	.
Z09144	03/07/14	665.0493056	659.448	2.819180555	T	4	cd8+	0	546.03	0.00	182.14375	384.13	1.00	.	.	.
Z09144	04/01/14	690.0118056	524.4	2.719662683	T	4	cd8+	0	546.03	0.00	182.14375	384.13	1.00	.	.	.
Z09144	05/11/12	0	30	1.477121255	T	5	VL	1	546.03	0.00	182.14375	384.13	1.00	.	.	.
Z09144	05/15/12	4.011805556	420969	5.624250116	T	5	VL	0	546.03	0.00	182.14375	384.13	1.00	.	.	.
Z09144	05/18/12	6.951388889	6026033	6.780031506	T	5	VL	0	546.03	0.00	182.14375	384.13	1.00	.	.	.
Z09144	05/25/12	13.975	20387157	7.309356667	T	5	VL	0	546.03	0.00	182.14375	384.13	1.00	.	.	.
Z09144	06/01/12	21.01597222	3309479	6.51975963	T	5	VL	0	546.03	0.00	182.14375	384.13	1.00	.	.	.
Z09144	06/08/12	27.90347222	274226	5.438108629	T	5	VL	0	546.03	0.00	182.14375	384.13	1.00	.	.	.
Z09144	06/15/12	34.93819444	214392	5.331208576	T	5	VL	0	546.03	0.00	182.14375	384.13	1.00	.	.	.
Z09144	06/22/12	41.92638889	100920	5.003977242	T	5	VL	0	546.03	0.00	182.14375	384.13	1.00	.	.	.
Z09144	06/29/12	49.04166667	551728	5.741725025	T	5	VL	0	546.03	0.00	182.14375	384.13	1.00	.	.	.
Z09144	07/06/12	56.00902778	1079910	6.033387563	T	5	VL	0	546.03	0.00	182.14375	384.13	1.00	.	.	.
Z09144	07/13/12	63.01875	1342902	6.128044321	T	5	VL	0	546.03	0.00	182.14375	384.13	1.00	.	.	.
Z09144	07/20/12	69.91736111	479230	5.680543997	T	5	VL	0	546.03	0.00	182.14375	384.13	1.00	.	.	.
Z09144	07/27/12	77.04375	341592	5.533507691	T	5	VL	0	546.03	0.00	182.14375	384.13	1.00	.	.	.
Z09144	08/03/12	83.97291667	148347	5.171278768	T	5	VL	0	546.03	0.00	182.14375	384.13	1.00	.	.	.
Z09144	08/10/12	90.96875	133516	5.125533313	T	5	VL	0	546.03	0.00	182.14375	384.13	1.00	.	.	.
Z09144	08/17/12	98.02291667	80444	4.905493657	T	5	VL	0	546.03	0.00	182.14375	384.13	1.00	.	.	.
Z09144	08/24/12	104.9104167	72445	4.860008417	T	5	VL	0	546.03	0.00	182.14375	384.13	1.00	.	.	.
Z09144	09/07/12	118.9138889	103688	5.015728498	T	5	VL	0	546.03	0.00	182.14375	384.13	1.00	.	.	.
Z09144	09/21/12	132.9229167	77482	4.889200822	T	5	VL	0	546.03	0.00	182.14375	384.13	1.00	.	.	.
Z09144	10/05/12	146.9243056	76115	4.881470252	T	5	VL	0	546.03	0.00	182.14375	384.13	1.00	.	.	.
Z09144	10/12/12	154.0819444	69630	4.842796395	T	5	VL	0	546.03	0.00	182.14375	384.13	1.00	.	.	.
Z09144	10/26/12	168.1555556	60130	4.779091204	T	5	VL	0	546.03	0.00	182.14375	384.13	1.00	.	.	.
Z09144	11/09/12	182.14375	102535	5.010872136	T	5	VL	0	546.03	0.00	182.14375	384.13	1.00	.	.	.
Z09144	11/21/12	193.9888889	543	2.73479983	T	5	VL	0	546.03	0.00	182.14375	384.13	1.00	.	.	.
Z09144	11/26/12	199.0909722	197	2.294466226	T	5	VL	0	546.03	0.00	182.14375	384.13	1.00	.	.	.
Z09144	11/29/12	202.0104167	27	1.431363764	T	5	VL	1	546.03	0.00	182.14375	384.13	1.00	.	.	.
Z09144	12/07/12	210.0333333	68	1.832508913	T	5	VL	0	546.03	0.00	182.14375	384.13	1.00	.	.	.
Z09144	12/14/12	216.9965278	143	2.155336037	T	5	VL	0	546.03	0.00	182.14375	384.13	1.00	.	.	.
Z09144	12/21/12	224.0472222	28	1.447158031	T	5	VL	1	546.03	0.00	182.14375	384.13	1.00	.	.	.
Z09144	12/28/12	230.9652778	41	1.612783857	T	5	VL	0	546.03	0.00	182.14375	384.13	1.00	.	.	.
Z09144	01/04/13	238.0777778	18	1.255272505	T	5	VL	1	546.03	0.00	182.14375	384.13	1.00	.	.	.
Z09144	01/11/13	245.1111111	30	1.477121255	T	5	VL	1	546.03	0.00	182.14375	384.13	1.00	.	.	.
Z09144	01/18/13	251.9451389	17	1.230448921	T	5	VL	1	546.03	0.00	182.14375	384.13	1.00	.	.	.
Z09144	01/25/13	258.9625	30	1.477121255	T	5	VL	1	546.03	0.00	182.14375	384.13	1.00	.	.	.
Z09144	02/01/13	266.0847222	66	1.819543936	T	5	VL	0	546.03	0.00	182.14375	384.13	1.00	.	.	.
Z09144	02/08/13	273.0694444	30	1.477121255	T	5	VL	1	546.03	0.00	182.14375	384.13	1.00	.	.	.
Z09144	02/15/13	279.9395833	30	1.477121255	T	5	VL	1	546.03	0.00	182.14375	384.13	1.00	.	.	.
Z09144	02/22/13	287.0826389	31	1.491361694	T	5	VL	0	546.03	0.00	182.14375	384.13	1.00	.	.	.
Z09144	03/01/13	294.0131944	30	1.477121255	T	5	VL	1	546.03	0.00	182.14375	384.13	1.00	.	.	.
Z09144	03/08/13	301.00625	30	1.477121255	T	5	VL	1	546.03	0.00	182.14375	384.13	1.00	.	.	.
Z09144	03/22/13	314.93125	30	1.477121255	T	5	VL	1	546.03	0.00	182.14375	384.13	1.00	.	.	.
Z09144	04/05/13	329.0680556	30	1.477121255	T	5	VL	1	546.03	0.00	182.14375	384.13	1.00	.	.	.
Z09144	04/19/13	343.0819444	30	1.477121255	T	5	VL	1	546.03	0.00	182.14375	384.13	1.00	.	.	.
Z09144	05/30/13	384.1256944	30	1.477121255	T	5	VL	1	546.03	0.00	182.14375	384.13	1.00	3.23E+07	1	0.04
Z09144	06/07/13	391.9784722	30	1.477121255	T	5	VL	1	546.03	0.00	182.14375	384.13	1.00	.	.	.
Z09144	06/14/13	399.0479167	30	1.477121255	T	5	VL	1	546.03	0.00	182.14375	384.13	1.00	.	.	.
Z09144	06/21/13	406.0576389	30	1.477121255	T	5	VL	1	546.03	0.00	182.14375	384.13	1.00	.	.	.
Z09144	07/05/13	420.0076389	30	1.477121255	T	5	VL	1	546.03	0.00	182.14375	384.13	1.00	.	.	.
Z09144	07/19/13	434.0041667	30	1.477121255	T	5	VL	1	546.03	0.00	182.14375	384.13	1.00	.	.	.
Z09144	07/25/13	439.7763889	30	1.477121255	T	5	VL	1	546.03	0.00	182.14375	384.13	1.00	.	.	.
Z09144	08/02/13	448.0951389	30	1.477121255	T	5	VL	1	546.03	0.00	182.14375	384.13	1.00	.	.	.
Z09144	08/09/13	455.1145833	30	1.477121255	T	5	VL	1	546.03	0.00	182.14375	384.13	1.00	.	.	.
Z09144	08/16/13	462.1243056	30	1.477121255	T	5	VL	1	546.03	0.00	182.14375	384.13	1.00	.	.	.
Z09144	08/23/13	469.0263889	30	1.477121255	T	5	VL	1	546.03	0.00	182.14375	384.13	1.00	.	.	.
Z09144	08/30/13	476.025	30	1.477121255	T	5	VL	1	546.03	0.00	182.14375	384.13	1.00	.	.	.
Z09144	09/06/13	483.0791667	30	1.477121255	T	5	VL	1	546.03	0.00	182.14375	384.13	1.00	.	.	.
Z09144	10/04/13	510.9770833	30	1.477121255	T	5	VL	1	546.03	0.00	182.14375	384.13	1.00	.	.	.
Z09144	10/11/13	518.0041667	30	1.477121255	T	5	VL	1	546.03	0.00	182.14375	384.13	1.00	.	.	.
Z09144	10/18/13	525.0138889	30	1.477121255	T	5	VL	1	546.03	0.00	182.14375	384.13	1.00	.	.	.
Z09144	10/25/13	532.0277778	30	1.477121255	T	5	VL	1	546.03	0.00	182.14375	384.13	1.00	.	.	.
Z09144	11/01/13	539.0555556	30	1.477121255	T	5	VL	1	546.03	0.00	182.14375	384.13	1.00	.	.	.
Z09144	11/08/13	546.0215278	30	1.477121255	T	5	VL	1	546.03	0.00	182.14375	384.13	1.00	.	.	.
Z09144	11/15/13	553.0666667	27	1.431363764	T	5	VL	1	546.03	0.00	182.14375	384.13	1.00	.	.	.
Z09144	11/22/13	560.0194444	2265122	6.355091598	T	5	VL	0	546.03	0.00	182.14375	384.13	1.00	.	.	.
Z09144	12/06/13	573.9604167	3189573	6.503732546	T	5	VL	0	546.03	0.00	182.14375	384.13	1.00	.	.	.
Z09144	12/13/13	581.0173611	1834873	6.26360601	T	5	VL	0	546.03	0.00	182.14375	384.13	1.00	.	.	.
Z09144	12/27/13	595.1243056	3325736	6.521887772	T	5	VL	0	546.03	0.00	182.14375	384.13	1.00	.	.	.
Z09144	01/03/14	601.95625	2143865	6.331197434	T	5	VL	0	546.03	0.00	182.14375	384.13	1.00	.	.	.
Z09144	01/10/14	609.0416667	2009707	6.303132745	T	5	VL	0	546.03	0.00	182.14375	384.13	1.00	.	.	.
Z09144	01/17/14	616.1208333	1428364	6.154838896	T	5	VL	0	546.03	0.00	182.14375	384.13	1.00	.	.	.
Z09144	01/24/14	623.0277778	1386949	6.142060492	T	5	VL	0	546.03	0.00	182.14375	384.13	1.00	.	.	.
Z09144	01/31/14	630.0673611	1058507	6.024693734	T	5	VL	0	546.03	0.00	182.14375	384.13	1.00	.	.	.
Z09144	02/07/14	637.0770833	1515525	6.180563105	T	5	VL	0	546.03	0.00	182.14375	384.13	1.00	.	.	.
Z09144	02/21/14	650.9902778	688485	5.837894483	T	5	VL	0	546.03	0.00	182.14375	384.13	1.00	.	.	.
Z09144	03/07/14	665.0493056	1107020	6.044155467	T	5	VL	0	546.03	0.00	182.14375	384.13	1.00	.	.	.
Z09144	04/01/14	690.0118056	1585047	6.200042144	T	5	VL	0	546.03	0.00	182.14375	384.13	1.00	.	.	.
Z09144	5/30/13	384.1256944	25.90929	1.413455512	T	6	CD8Tem	0	546.03	0.00	182.14375	384.13	1.00	3.23E+07	1	0.04
Z09144	6/14/13	399.0456944	16.7328	1.22356862	T	6	CD8Tem	0	546.03	0.00	182.14375	384.13	1.00	.	.	.
Z09144	7/5/13	420.0056944	277.8496	2.443809776	T	6	CD8Tem	0	546.03	0.00	182.14375	384.13	1.00	.	.	.
Z09144	8/16/13	462.1256944	391.0998	2.592287594	T	6	CD8Tem	0	546.03	0.00	182.14375	384.13	1.00	.	.	.
Z09144	10/4/13	510.9756944	214.5168	2.33146131	T	6	CD8Tem	0	546.03	0.00	182.14375	384.13	1.00	.	.	.
Z09144	11/15/13	553.0656944	347.1688	2.540540688	T	6	CD8Tem	0	546.03	0.00	182.14375	384.13	1.00	.	.	.
Z09144	12/27/13	595.1256944	372.7972	2.571472642	T	6	CD8Tem	0	546.03	0.00	182.14375	384.13	1.00	.	.	.
[truncated: 5,673 more rows]
