# Supplementary material for: Thresholds for post-rebound SHIV control after CCR5 gene-edited autologous hematopoietic cell transplantation
Source: eLife. 2021 Jan 12;10:e57646. doi: 10.7554/eLife.57646 (PMC7803377; doi:10.7554/eLife.57646)
Supplement: Figure 5—source code 3. [file elife-57646-fig5-code3.zip › Figure5sourcecode3.R.txt]

rm(list = ls())

library(rstudioapi)
###########################
# Reading the data
###########################

setwd(dirname(getActiveDocumentContext()$path ))
data <- read.csv("Figure 4-source data.csv", header=TRUE,stringsAsFactors=FALSE)

IDs = unique(data[,"ID"])
ytypes = unique(data[,"ytype_def"])
pchID = c(21,22,23,24,25,21,22,23,24,25,21,22,23,24,25,21,22,23,24,25,21,22)

coloresID = c("steelblue4","slateblue3","navy","lightsteelblue4","dodgerblue2", 
              "salmon4","indianred3","brown2","coral1","chocolate2",
              "aquamarine3","darkolivegreen3","cadetblue4","chartreuse3","forestgreen","seagreen3",
              "palegreen3","springgreen4","darkseagreen4","green4","greenyellow","lightgreen")


###########################
# Reading estimates
###########################

estimates <- read.table("Figure 5-source data 4.txt", header=TRUE,stringsAsFactors=FALSE,sep=",")

animals=c(1:4,6:9,11:16)

VLSS_PI = c()
VLSS_ATI = c()
VLnadir_PI = c()
VLnadir_ATI = c()
VLmedian_PI = c()
VLmedian_ATI = c()


for(ID in IDs[animals]){
  
  # Reading data
  Vdata = 10^as.numeric(data[which(ID==data[,"ID"]& data[,"ytype_def"]=="VL"),"y"])
  tVdata = as.numeric(data[which(ID==data[,"ID"] & data[,"ytype_def"]=="VL"),"time"])

  i = which(IDs %in% ID)
  
  ATI = as.numeric(data[which(ID==data[,"ID"] ),10])[1]
  fp100 = as.numeric(data[which(ID==data[,"ID"] ),11])[1]
  ART = as.numeric(data[which(ID==data[,"ID"] ),12])[1]
  Transplant = as.numeric(data[which(ID==data[,"ID"] ),13])[1]
  Tx = as.numeric(data[which(ID==data[,"ID"] ),14])[1]

  # Finding the times for ART, ATI, peak pre-ART and peak post-ATI
  indexART = which.min(abs(tVdata-ART))-1
  indexATI = which.min(abs(tVdata-ATI))
  indexEnd = length(tVdata)
  indexPeakPI = which.max(Vdata[1:indexART])
  indexPeakATI = which.max(Vdata[indexART:indexEnd])+indexART-1
  
  # VL summary values pre-ART
  VLmedian_PI = c(VLmedian_PI,median(Vdata[indexPeakPI:indexART]))
  VLSS_PI = c(VLSS_PI,Vdata[indexART])
  VLnadir_PI = c(VLnadir_PI,min(Vdata[indexPeakPI:indexART]))
  
  # VL summary values post-ART
  VLmedian_ATI = c(VLmedian_ATI,median(Vdata[indexPeakATI:indexEnd]))
  VLSS_ATI = c(VLSS_ATI,Vdata[indexEnd])
  VLnadir_ATI = c(VLnadir_ATI,min(Vdata[indexPeakATI:indexEnd]))

}

# VL summary ratios post-ATI/pre-ART
VLSS_change = (VLSS_ATI/VLSS_PI)
VLNadir_change =(VLnadir_ATI/VLnadir_PI)
VLMedian_change =VLmedian_ATI/VLmedian_PI

# Estimates for SHIV-immunity change post-ATI
cw8 = estimates[,"cw8_mode"]
cde = estimates[,"cde_mode"]

# SHIV-immunity ratio
IR4 = log10(10^cw8/exp(cde))

# Correlation tests 
IR4VLn=cor.test( (IR4[animals]),log10(VLNadir_change),method =  "pearson")
IR4VLs=cor.test( (IR4[animals]),log10(VLSS_change),method =  "pearson")
IR4VLm=cor.test( (IR4[animals]),log10(VLMedian_change),method =  "pearson")


#####
# Index of animals that survived after ATI for each group
control =animals[ c(1:4)]
WT = animals[ c(5:8)]
dCCR5 =animals[  c(9:14)]


# Plotting
nrows =1
ncolumns = 3
par(mfrow = c(nrows,ncolumns),
    oma = c(0, 0, 0, 0), #
    mar = c(5.8, 6, 1, 1),
    mgp = c(3.0, 1, 0),
    xpd = FALSE)


group_names = c("Control", "WT",expression(paste(Delta,"CCR5")))


############################################################
# Scatterplot for SHIV-immunity ratio vs. VL nadir ratio
############################################################

plot((IR4[animals[1]]),log10(VLNadir_change[1]),
     bty="n",xaxt = 'n',yaxt="n",
     cex.main=1.5,cex.axis=1.5,cex.lab=1.5,cex=1.6,
     xlim = c(-2,1),
     ylim= c(-1.2,3.2),
     xlab="",
     ylab="VL nadir ratio\nATI/pre-ART",
     pch=pchID[animals[1]],bg=coloresID[animals[1]],lwd=1)
text(-2,1,paste("p =",round(IR4VLn$p.value,digits=4),"\nr =",round(IR4VLn$estimate,digits=2)),cex=1.2,pos=4)
axis(2,at=c(-1,0,1,2,3),labels=expression(bold("10"^"-1"),bold("10"^"0"),bold("10"^"1"),bold("10"^"2"),bold("10"^"3")),cex.axis=1.4,lwd=2)
axis(1,at=c(-2,-1,0,1),labels=expression(bold("10"^"-2"),bold("10"^"-1"),bold("10"^"0"),bold("10"^"1")),cex.axis=1.4,lwd=2)
mtext("SHIV-immunity ratio\nATI/pre-ART",cex=1.0,side=1,line=3.7)

nn=length(animals)
for (i in c(2:nn)){
  points((IR4[animals[i]]),log10(VLNadir_change[i]),
         pch=pchID[animals[i]],bg=coloresID[animals[i]],lwd=1,cex=1.6)
}

############################################################
# Scatterplot for SHIV-immunity ratio vs. VL median ratio
############################################################
plot((IR4[animals[1]]),log10(VLMedian_change[1]),
     bty="n",xaxt = 'n',yaxt="n",
     cex.main=1.5,cex.axis=1.5,cex.lab=1.5,cex=1.6,
     xlim = c(-2,1),
     ylim= c(-1.2,3.2),
     xlab="",
     ylab="Median VL ratio\nATI/pre-ART",
     pch=pchID[animals[1]],bg=coloresID[animals[1]],lwd=1)
text(-2,1,paste("p =",round(IR4VLm$p.value,digits=6),"\nr =",round(IR4VLm$estimate,digits=2)),cex=1.2,pos=4)
axis(2,at=c(-1,0,1,2,3),labels=expression(bold("10"^"-1"),bold("10"^"0"),bold("10"^"1"),bold("10"^"2"),bold("10"^"3")),cex.axis=1.4,lwd=2)
axis(1,at=c(-2,-1,0,1),labels=expression(bold("10"^"-2"),bold("10"^"-1"),bold("10"^"0"),bold("10"^"1")),cex.axis=1.4,lwd=2)

mtext("SHIV-immunity ratio\nATI/pre-ART",cex=1.0,side=1,line=3.7)

nn=length(animals)
for (i in c(2:nn)){
  points((IR4[animals[i]]),log10(VLMedian_change[i]),
         pch=pchID[animals[i]],bg=coloresID[animals[i]],lwd=1,cex=1.6)
}


#################################
# Boxplot SHIV-immunity ratio
##################################
x1 <- list("tATI_g1"=IR4[control],"tATI_g2"=IR4[WT],"tATI_g3"=IR4[dCCR5])
group_names = c("Control", "WT",expression(paste(Delta,"CCR5")))
indexes = list("control"=control,
               "WT"=WT,
               "dCCR5"=dCCR5)
boxplot(IR4[control], IR4[WT],IR4[dCCR5],type="n",xlim=c(0.5,3.5), ylim=c(-2,1), 
        boxlty = 0, bty='n',xaxt = 'n',yaxt = 'n',frame=F,
        xlab ="",ylab="SHIV-immunity ratio ATI/pre-ART",# ylab=expression(paste("SHIV-immunity ATI/pre-ART: ", frac(Delta[italic(omega)[8]],Delta[italic(I)[50]]*Delta[italic(d)[italic(h)]]))),# (",t[sa],")")),#expression(log[10](omega[8])),
        #main = "SHIV-dependent CD8 Prol.",
        cex.main=1.5,cex.axis=1.5,cex.lab=1.5)

for (i in c(1:3)) { 
  x = x1[[i]]
  group = indexes[[i]]
  for ( k in c(1:length(x))){
    stripchart(x[k], frame=F, at = i, add = TRUE, cex=1.6,
               bg = coloresID[group[k]], pch=pchID[group[k]],  
               vertical=TRUE, lwd=1,  method = "jitter") 
  }
  
}
axis(1,at=1:3,labels=group_names,lwd=2,cex.axis=1.4)
axis(2,at=c(-2,-1,0,1),labels=expression(bold("10"^"-2"),bold("10"^"-1"),bold("10"^"0"),bold("10"^"1")),cex.axis=1.4,lwd=2)


# MW tests with Bonferroni correction for SHIV-immunity parameters in the three groups
IR4wg = pairwise.wilcox.test(c(IR4[control], IR4[WT],IR4[dCCR5]),
                                c(rep(1,4),rep(2,4),rep(3,6)), 
                                p.adjust.method = "bonferroni",alternative="greater")

IR4wl = pairwise.wilcox.test(c(IR4[control], IR4[WT],IR4[dCCR5]),
                                c(rep(1,4),rep(2,4),rep(3,6)), 
                                p.adjust.method = "bonferroni",alternative="less")
