# Supplementary material for: Thresholds for post-rebound SHIV control after CCR5 gene-edited autologous hematopoietic cell transplantation
Source: eLife. 2021 Jan 12;10:e57646. doi: 10.7554/eLife.57646 (PMC7803377; doi:10.7554/eLife.57646)
Supplement: Figure 5—source data 4. [file elife-57646-fig5-data4.zip]

Archive with 1 entries (1 files):
- Figure5sourcedata4.txt
