# Supplementary material for: Thresholds for post-rebound SHIV control after CCR5 gene-edited autologous hematopoietic cell transplantation
Source: eLife. 2021 Jan 12;10:e57646. doi: 10.7554/eLife.57646 (PMC7803377; doi:10.7554/eLife.57646)
Supplement: Figure 5—source data 4. [file elife-57646-fig5-data4.zip › Figure5sourcedata4.txt]

id	ke_SAEM	rp1_SAEM	crp_SAEM	rs_SAEM	rm_SAEM	re_SAEM	qdns_SAEM	lambdap1_SAEM	clambdap_SAEM	lambdanss_SAEM	lambdasns_SAEM	lambdame_SAEM	log10Kp_SAEM	cKp_SAEM	log10Kps_SAEM	log10Kpm_SAEM	log10Kpe_SAEM	kt_SAEM	condP_SAEM	V0_SAEM	xi_SAEM	fi_SAEM	log10beta_SAEM	tsa_SAEM	twash_SAEM	deltaM_SAEM	deltaP_SAEM	log10p1_SAEM	log10kappa_SAEM	log10phi_SAEM	log10theta_SAEM	log10omega4_SAEM	cw4_SAEM	log10omega8_SAEM	cw8_SAEM	de_SAEM	cde_SAEM	log10I50_SAEM	cI50_SAEM	GM_SAEM	ke_mode	rp1_mode	crp_mode	rs_mode	rm_mode	re_mode	qdns_mode	lambdap1_mode	clambdap_mode
Z09087	1	0.0161483	0	0.0506349	0.0286	0.0272525	5.38	0.00384	0	0.00223868	0.0166148	0.0835	8.81605	0	0.177	0.611329	0.2202	0.546933	2.10042	0.1	0.05	0.000209089	-3.12801	2.3756	3	0.0335898	1	4.94352	-50	-50	0	-7.86889	0	-9.23524	0.46445	0.00516776	0.0969953	5.9148	0.447736	0	1	0.014636	0	0.0510729	0.0286	0.0282316	5.38	0.00384	0
Z09106	1	0.0342707	0	0.0661094	0.0286	0.0417685	5.38	0.00384	0	0.00497513	0.0137123	0.0835	8.73094	0	0.177	0.457349	0.2202	0.523297	2.22194	0.1	0.05	0.00106431	-3.54722	4.3483	3	0.0470476	1	5.6819	-50	-50	0	-7.43224	0	-8.27264	0.430516	0.00475773	0.705711	5.73258	0.268989	0	1	0.0267899	0	0.0552313	0.0286	0.0366643	5.38	0.00384	0
Z09192	1	0.0428138	0	0.0788199	0.0286	0.0526323	5.38	0.00384	0	0.00453865	0.0157117	0.0835	8.93485	0	0.177	0.543873	0.2202	0.546975	2.11107	0.1	0.05	0.0468446	-3.90277	8.27488	3	0.0751182	1	5.16582	-50	-50	0	-8.04227	0	-8.72123	0.74393	0.00445752	2.42509	5.91609	0.586338	0	1	0.0357244	0	0.0785189	0.0286	0.0508669	5.38	0.00384	0
Z09204	1	0.0424161	0	0.0669378	0.0286	0.0389015	5.38	0.00384	0	0.00336426	0.0160329	0.0835	8.85756	0	0.177	0.746469	0.2202	0.531758	2.16865	0.1	0.05	0.0758497	-3.58589	7.86935	3	0.0923818	1	4.82295	-50	-50	0	-7.76524	0	-7.33762	1.3844	0.00964949	2.76462	4.75793	0.871714	0	1	0.0363538	0	0.0574909	0.0286	0.0310539	5.38	0.00384	0
A11201	1	0.0430028	0	0.116657	0.0286	0.0907344	5.38	0.00384	0	0.00434381	0.0149167	0.0835	8.80734	0	0.177	0.532573	0.2202	0.513328	2.26176	0.1	0.05	0.00215736	-3.84329	6.03034	3	0.0731812	1	5.19398	-50	-50	0	-7.69614	0	-8.16956	1.18927	0.00646309	2.2255	5.37755	0.882719	0	1	0.0378958	0	0.111535	0.0286	0.0743273	5.38	0.00384	0
Z09144	1	0.0282539	0	0.0880253	0.0286	0.0565014	5.38	0.00384	0	0.00335725	0.0379388	0.0835	8.59674	0	0.177	0.688989	0.2202	0.560648	1.95862	0.1	0.05	9.86853e-5	-4.00554	8.73662	3	0.0419057	1	5.64266	-50	-50	0	-7.24059	0	-8.01372	1.9879	0.00944379	4.82562	5.01419	0.583967	0	1	0.0286595	0	0.090063	0.0286	0.0562805	5.38	0.00384	0
Z08214	1	0.0188578	0	0.117147	0.0286	0.0781233	5.38	0.00384	0	0.00359196	0.0126805	0.0835	8.788	0	0.177	0.690181	0.2202	0.688903	1.70321	0.1	0.05	0.0161963	-4.10073	15.7901	3	0.0672689	1	5.82012	-50	-50	0	-7.5871	0	-7.5279	0.72708	0.0099204	5.41809	4.84182	1.61521	0	1	0.0192006	0	0.118543	0.0286	0.0828081	5.38	0.00384	0
A11200	1	0.0215275	0	0.0723203	0.0286	0.0511557	5.38	0.00384	0	0.00314983	0.0127978	0.0835	8.65873	0	0.177	0.604969	0.2202	0.454147	2.41205	0.1	0.05	0.150001	-3.96196	15.6462	3	0.102026	1	5.36708	-50	-50	0	-8.03877	0	-7.38339	0.613285	0.00759874	0.847445	4.98401	1.17249	0	1	0.0211832	0	0.0701783	0.0286	0.0469007	5.38	0.00384	0
Z09196	1	0.0574176	0	0.142531	0.0286	0.123696	5.38	0.00384	0	0.00522456	0.0274629	0.0835	8.55115	0	0.177	0.537415	0.2202	0.5674	1.99056	0.1	0.05	0.00150242	-3.71864	11.8991	3	0.0462066	1	5.44673	-50	-50	0	-7.47154	0	-8.2906	1.10151	0.00550224	3.66762	5.5619	0.777433	0	1	0.0562692	0	0.143084	0.0286	0.125476	5.38	0.00384	0
Z09125	1	0.0778282	0	0.0680401	0.0286	0.0392409	5.38	0.00384	0	0.00274007	0.0163741	0.0835	8.654	0	0.177	0.597978	0.2202	0.528432	2.07035	0.1	0.05	2.69031e-5	-4.37797	16.8215	3	0.0280289	1	5.96096	-50	-50	0	-7.65306	0	-8.33596	1.25666	0.00284667	2.50226	6.14473	0.843256	0	1	0.101127	0	0.0612617	0.0286	0.0311378	5.38	0.00384	0
A11219	1	0.0138634	0	0.110903	0.0286	0.0583296	5.38	0.00384	0	0.00633839	0.0213918	0.0835	8.51023	0	0.177	0.785317	0.2202	0.539559	2.11214	0.1	0.05	0.00066035	-3.91476	17.0438	3	0.0508073	1	5.42665	-50	-50	0	-7.91724	0	-8.66691	1.62873	0.00431539	4.23572	6.01076	1.37734	0	1	0.0131816	0	0.105407	0.0286	0.0497149	5.38	0.00384	0
T10187	1	0.039395	0	0.094362	0.0286	0.0612711	5.38	0.00384	0	0.00532506	0.015531	0.0835	8.63857	0	0.177	0.760247	0.2202	0.45642	2.54545	0.1	0.05	4.01824e-5	-3.7106	8.20854	3	0.023053	1	5.15921	-50	-50	0	-6.65336	0	-8.3569	0.107537	0.00789428	2.15253	5.25858	0.820568	0	1	0.0401269	0	0.0966976	0.0286	0.0605918	5.38	0.00384	0
R10159	1	0.0266159	0	0.0757644	0.0286	0.0667728	5.38	0.00384	0	0.0063636	0.0183402	0.0835	8.93139	0	0.177	0.808254	0.2202	0.573769	2.22116	0.1	0.05	8.2833e-5	-4.24037	10.3869	3	0.0357422	1	5.37446	-50	-50	0	-7.82478	0	-9.07304	2.05294	0.00341414	2.04465	6.43137	0.341034	0	1	0.0262752	0	0.0690644	0.0286	0.053088	5.38	0.00384	0
T10173	1	0.0177311	0	0.0616873	0.0286	0.0411454	5.38	0.00384	0	0.00575638	0.0158229	0.0835	8.72628	0	0.177	0.909182	0.2202	0.433034	2.74065	0.1	0.05	5.15895e-5	-4.27192	15.2639	3	0.0331646	1	5.48476	-50	-50	0	-7.52659	0	-8.3229	2.27705	0.00315341	2.71685	6.06169	0.96011	0	1	0.0176722	0	0.0585333	0.0286	0.0361526	5.38	0.00384	0
Z11151	1	0.0288648	0	0.0568718	0.0286	0.0254591	5.38	0.00384	0	0.00353946	0.036988	0.0835	8.82071	0	0.177	0.685641	0.2202	0.55053	2.04853	0.1	0.05	1.9336e-5	-3.22602	11.4256	3	0.0291013	1	4.46124	-50	-50	0	-7.60616	0	-9.30273	1.88424	0.00529091	4.43213	6.0171	1.0908	0	1	0.0312724	0	0.0568803	0.0286	0.0244985	5.38	0.00384	0
Z12420	1	0.0619711	0	0.0746354	0.0286	0.0655252	5.38	0.00384	0	0.00503092	0.0146754	0.0835	8.57904	0	0.177	0.694909	0.2202	0.57505	1.9444	0.1	0.05	0.00203531	-3.56473	45.5022	3	0.0849464	1	5.03727	-50	-50	0	-7.78681	0	-7.43383	1.35853	0.00852717	1.5956	4.92331	0.927546	0	1	0.0619023	0	0.0754161	0.0286	0.0660533	5.38	0.00384	0
R10155	1	0.0229761	0	0.0860541	0.0286	0.0340999	5.38	0.00384	0	0.00349053	0.0168668	0.0835	8.897	0	0.177	0.599498	0.2202	0.626475	1.85876	0.1	0.05	3.98873e-5	-3.5213	37.3107	3	0.0230145	1	4.90149	-50	-50	0	-7.29247	0	-9.32356	1.25168	0.00771239	2.68985	5.61033	0.834484	0	1	0.0239509	0	0.0865289	0.0286	0.0339409	5.38	0.00384	0
Z12216	1	0.076323	0	0.0882155	0.0286	0.0458987	5.38	0.00384	0	0.00291275	0.0218015	0.0835	8.85973	0	0.177	0.612696	0.2202	0.452632	2.55054	0.1	0.05	0.0992247	-3.92017	50.9371	3	0.1031	1	5.40866	-50	-50	0	-8.24868	0	-9.1901	1.24272	0.00344654	2.67927	6.28202	0.903566	0	1	0.0726107	0	0.0803157	0.0286	0.0356667	5.38	0.00384	0
Z12037	1	0.0181773	0	0.0715392	0.0286	0.0402987	5.38	0.00384	0	0.00288884	0.0133682	0.0835	8.58101	0	0.177	0.776413	0.2202	0.61227	1.75481	0.1	0.05	0.000557489	-3.92848	53.1778	3	0.0478158	1	5.54385	-50	-50	0	-8.13928	0	-8.75536	1.20474	0.00259737	2.80436	6.40353	0.811277	0	1	0.0150404	0	0.057872	0.0286	0.0231492	5.38	0.00384	0
Z12351	1	0.0402626	0	0.0727092	0.0286	0.0390239	5.38	0.00384	0	0.00285184	0.0157085	0.0835	8.5589	0	0.177	0.827335	0.2202	0.567646	1.93095	0.1	0.05	7.12998e-5	-4.35257	52.9947	3	0.0373294	1	5.85725	-50	-50	0	-7.86119	0	-8.19154	1.18798	0.00271466	2.66556	6.35618	0.842442	0	1	0.0378716	0	0.0699274	0.0286	0.0363939	5.38	0.00384	0
Z13133	1	0.0180043	0	0.0846176	0.0286	0.066478	5.38	0.00384	0	0.0034062	0.00968723	0.0835	8.60053	0	0.177	0.601935	0.2202	0.535089	2.04881	0.1	0.05	0.000976619	-4.20574	59.0374	3	0.0492624	1	5.8478	-50	-50	0	-7.77001	0	-8.03273	1.31711	0.00377777	2.60472	5.79499	0.859024	0	1	0.0179022	0	0.0832169	0.0286	0.0630892	5.38	0.00384	0
Z12417	1	0.0649058	0	0.0893032	0.0286	0.0652962	5.38	0.00384	0	0.00519578	0.0162736	0.0835	8.67898	0	0.177	0.648909	0.2202	0.537964	2.16732	0.1	0.05	0.00101811	-3.56225	40.6433	3	0.0464206	1	5.0204	-50	-50	0	-7.51621	0	-8.29714	1.18847	0.00497934	2.51472	5.6454	0.866097	0	1	0.0658139	0	0.0918582	0.0286	0.0681077	5.38	0.00384	0
[truncated: 32 more columns]
