# Supplementary material for: Thresholds for post-rebound SHIV control after CCR5 gene-edited autologous hematopoietic cell transplantation
Source: eLife. 2021 Jan 12;10:e57646. doi: 10.7554/eLife.57646 (PMC7803377; doi:10.7554/eLife.57646)
Supplement: Figure 6—source data 1. [file elife-57646-fig6-data1.zip › Figure6sourcedata.csv]

count	ID	fp	Reff	D	Pr	RT
1	Z09144	0	5.823383861	1.00E+06	1.00E+07	5.823383861
2	Z09144	0.005	5.820795092	1.00E+06	1.00E+07	5.823383543
3	Z09144	0.01	5.818206272	1.00E+06	1.00E+07	5.823383225
4	Z09144	0.015	5.815617401	1.00E+06	1.00E+07	5.823382906
5	Z09144	0.02	5.813028477	1.00E+06	1.00E+07	5.823382588
6	Z09144	0.025	5.810439502	1.00E+06	1.00E+07	5.82338227
7	Z09144	0.03	5.807850474	1.00E+06	1.00E+07	5.823381952
8	Z09144	0.035	5.805261395	1.00E+06	1.00E+07	5.823381634
9	Z09144	0.04	5.802672264	1.00E+06	1.00E+07	5.823381316
10	Z09144	0.045	5.800083082	1.00E+06	1.00E+07	5.823380997
11	Z09144	0.05	5.797493847	1.00E+06	1.00E+07	5.823380679
12	Z09144	0.055	5.794904561	1.00E+06	1.00E+07	5.823380361
13	Z09144	0.06	5.792315223	1.00E+06	1.00E+07	5.823380043
14	Z09144	0.065	5.789725833	1.00E+06	1.00E+07	5.823379725
15	Z09144	0.07	5.787136392	1.00E+06	1.00E+07	5.823379407
16	Z09144	0.075	5.784546898	1.00E+06	1.00E+07	5.823379088
17	Z09144	0.08	5.781957353	1.00E+06	1.00E+07	5.82337877
18	Z09144	0.085	5.779367756	1.00E+06	1.00E+07	5.823378452
19	Z09144	0.09	5.776778107	1.00E+06	1.00E+07	5.823378134
20	Z09144	0.095	5.774188406	1.00E+06	1.00E+07	5.823377815
21	Z09144	0.1	5.771598654	1.00E+06	1.00E+07	5.823377497
22	Z09144	0.105	5.769008849	1.00E+06	1.00E+07	5.823377179
23	Z09144	0.11	5.766418993	1.00E+06	1.00E+07	5.823376861
24	Z09144	0.115	5.763829085	1.00E+06	1.00E+07	5.823376542
25	Z09144	0.12	5.761239125	1.00E+06	1.00E+07	5.823376224
26	Z09144	0.125	5.758649113	1.00E+06	1.00E+07	5.823375906
27	Z09144	0.13	5.75605905	1.00E+06	1.00E+07	5.823375588
28	Z09144	0.135	5.753468935	1.00E+06	1.00E+07	5.823375269
29	Z09144	0.14	5.750878767	1.00E+06	1.00E+07	5.823374951
30	Z09144	0.145	5.748288548	1.00E+06	1.00E+07	5.823374633
31	Z09144	0.15	5.745698278	1.00E+06	1.00E+07	5.823374314
32	Z09144	0.155	5.743107955	1.00E+06	1.00E+07	5.823373996
33	Z09144	0.16	5.74051758	1.00E+06	1.00E+07	5.823373678
34	Z09144	0.165	5.737927154	1.00E+06	1.00E+07	5.823373359
35	Z09144	0.17	5.735336676	1.00E+06	1.00E+07	5.823373041
36	Z09144	0.175	5.732746146	1.00E+06	1.00E+07	5.823372723
37	Z09144	0.18	5.730155564	1.00E+06	1.00E+07	5.823372404
38	Z09144	0.185	5.72756493	1.00E+06	1.00E+07	5.823372086
39	Z09144	0.19	5.724974245	1.00E+06	1.00E+07	5.823371768
40	Z09144	0.195	5.722383507	1.00E+06	1.00E+07	5.823371449
41	Z09144	0.2	5.719792718	1.00E+06	1.00E+07	5.823371131
42	Z09144	0.205	5.717201877	1.00E+06	1.00E+07	5.823370813
43	Z09144	0.21	5.714610984	1.00E+06	1.00E+07	5.823370494
44	Z09144	0.215	5.712020039	1.00E+06	1.00E+07	5.823370176
45	Z09144	0.22	5.709429043	1.00E+06	1.00E+07	5.823369857
46	Z09144	0.225	5.706837994	1.00E+06	1.00E+07	5.823369539
47	Z09144	0.23	5.704246894	1.00E+06	1.00E+07	5.823369221
48	Z09144	0.235	5.701655741	1.00E+06	1.00E+07	5.823368902
49	Z09144	0.24	5.699064537	1.00E+06	1.00E+07	5.823368584
50	Z09144	0.245	5.696473281	1.00E+06	1.00E+07	5.823368265
51	Z09144	0.25	5.693881973	1.00E+06	1.00E+07	5.823367947
52	Z09144	0.255	5.691290614	1.00E+06	1.00E+07	5.823367629
53	Z09144	0.26	5.688699202	1.00E+06	1.00E+07	5.82336731
54	Z09144	0.265	5.686107739	1.00E+06	1.00E+07	5.823366992
55	Z09144	0.27	5.683516223	1.00E+06	1.00E+07	5.823366673
56	Z09144	0.275	5.680924656	1.00E+06	1.00E+07	5.823366355
57	Z09144	0.28	5.678333037	1.00E+06	1.00E+07	5.823366036
58	Z09144	0.285	5.675741366	1.00E+06	1.00E+07	5.823365718
59	Z09144	0.29	5.673149643	1.00E+06	1.00E+07	5.823365399
60	Z09144	0.295	5.670557869	1.00E+06	1.00E+07	5.823365081
61	Z09144	0.3	5.667966042	1.00E+06	1.00E+07	5.823364762
62	Z09144	0.305	5.665374164	1.00E+06	1.00E+07	5.823364444
63	Z09144	0.31	5.662782233	1.00E+06	1.00E+07	5.823364125
64	Z09144	0.315	5.660190251	1.00E+06	1.00E+07	5.823363807
65	Z09144	0.32	5.657598217	1.00E+06	1.00E+07	5.823363488
66	Z09144	0.325	5.655006131	1.00E+06	1.00E+07	5.82336317
67	Z09144	0.33	5.652413993	1.00E+06	1.00E+07	5.823362851
68	Z09144	0.335	5.649821803	1.00E+06	1.00E+07	5.823362533
69	Z09144	0.34	5.647229561	1.00E+06	1.00E+07	5.823362214
70	Z09144	0.345	5.644637268	1.00E+06	1.00E+07	5.823361896
71	Z09144	0.35	5.642044922	1.00E+06	1.00E+07	5.823361577
72	Z09144	0.355	5.639452525	1.00E+06	1.00E+07	5.823361258
73	Z09144	0.36	5.636860076	1.00E+06	1.00E+07	5.82336094
74	Z09144	0.365	5.634267574	1.00E+06	1.00E+07	5.823360621
75	Z09144	0.37	5.631675021	1.00E+06	1.00E+07	5.823360303
76	Z09144	0.375	5.629082416	1.00E+06	1.00E+07	5.823359984
77	Z09144	0.38	5.626489759	1.00E+06	1.00E+07	5.823359666
78	Z09144	0.385	5.623897051	1.00E+06	1.00E+07	5.823359347
79	Z09144	0.39	5.62130429	1.00E+06	1.00E+07	5.823359028
80	Z09144	0.395	5.618711477	1.00E+06	1.00E+07	5.82335871
81	Z09144	0.4	5.616118613	1.00E+06	1.00E+07	5.823358391
82	Z09144	0.405	5.613525696	1.00E+06	1.00E+07	5.823358072
83	Z09144	0.41	5.610932728	1.00E+06	1.00E+07	5.823357754
84	Z09144	0.415	5.608339708	1.00E+06	1.00E+07	5.823357435
85	Z09144	0.42	5.605746635	1.00E+06	1.00E+07	5.823357117
86	Z09144	0.425	5.603153511	1.00E+06	1.00E+07	5.823356798
87	Z09144	0.43	5.600560335	1.00E+06	1.00E+07	5.823356479
88	Z09144	0.435	5.597967107	1.00E+06	1.00E+07	5.823356161
89	Z09144	0.44	5.595373827	1.00E+06	1.00E+07	5.823355842
90	Z09144	0.445	5.592780496	1.00E+06	1.00E+07	5.823355523
91	Z09144	0.45	5.590187112	1.00E+06	1.00E+07	5.823355205
92	Z09144	0.455	5.587593676	1.00E+06	1.00E+07	5.823354886
93	Z09144	0.46	5.585000189	1.00E+06	1.00E+07	5.823354567
94	Z09144	0.465	5.582406649	1.00E+06	1.00E+07	5.823354248
95	Z09144	0.47	5.579813058	1.00E+06	1.00E+07	5.82335393
96	Z09144	0.475	5.577219414	1.00E+06	1.00E+07	5.823353611
97	Z09144	0.48	5.574625719	1.00E+06	1.00E+07	5.823353292
98	Z09144	0.485	5.572031971	1.00E+06	1.00E+07	5.823352974
99	Z09144	0.49	5.569438172	1.00E+06	1.00E+07	5.823352655
100	Z09144	0.495	5.566844321	1.00E+06	1.00E+07	5.823352336
101	Z09144	0.5	5.564250418	1.00E+06	1.00E+07	5.823352017
102	Z09144	0.505	5.561656463	1.00E+06	1.00E+07	5.823351699
103	Z09144	0.51	5.559062456	1.00E+06	1.00E+07	5.82335138
104	Z09144	0.515	5.556468397	1.00E+06	1.00E+07	5.823351061
105	Z09144	0.52	5.553874286	1.00E+06	1.00E+07	5.823350742
106	Z09144	0.525	5.551280123	1.00E+06	1.00E+07	5.823350424
107	Z09144	0.53	5.548685908	1.00E+06	1.00E+07	5.823350105
108	Z09144	0.535	5.546091642	1.00E+06	1.00E+07	5.823349786
109	Z09144	0.54	5.543497323	1.00E+06	1.00E+07	5.823349467
110	Z09144	0.545	5.540902952	1.00E+06	1.00E+07	5.823349148
111	Z09144	0.55	5.53830853	1.00E+06	1.00E+07	5.82334883
112	Z09144	0.555	5.535714055	1.00E+06	1.00E+07	5.823348511
113	Z09144	0.56	5.533119528	1.00E+06	1.00E+07	5.823348192
114	Z09144	0.565	5.53052495	1.00E+06	1.00E+07	5.823347873
115	Z09144	0.57	5.527930319	1.00E+06	1.00E+07	5.823347554
116	Z09144	0.575	5.525335637	1.00E+06	1.00E+07	5.823347235
117	Z09144	0.58	5.522740902	1.00E+06	1.00E+07	5.823346916
118	Z09144	0.585	5.520146116	1.00E+06	1.00E+07	5.823346598
119	Z09144	0.59	5.517551278	1.00E+06	1.00E+07	5.823346279
120	Z09144	0.595	5.514956387	1.00E+06	1.00E+07	5.82334596
121	Z09144	0.6	5.512361445	1.00E+06	1.00E+07	5.823345641
122	Z09144	0.605	5.509766451	1.00E+06	1.00E+07	5.823345322
123	Z09144	0.61	5.507171404	1.00E+06	1.00E+07	5.823345003
124	Z09144	0.615	5.504576306	1.00E+06	1.00E+07	5.823344684
125	Z09144	0.62	5.501981156	1.00E+06	1.00E+07	5.823344365
126	Z09144	0.625	5.499385954	1.00E+06	1.00E+07	5.823344047
127	Z09144	0.63	5.4967907	1.00E+06	1.00E+07	5.823343728
128	Z09144	0.635	5.494195393	1.00E+06	1.00E+07	5.823343409
129	Z09144	0.64	5.491600035	1.00E+06	1.00E+07	5.82334309
130	Z09144	0.645	5.489004625	1.00E+06	1.00E+07	5.823342771
131	Z09144	0.65	5.486409163	1.00E+06	1.00E+07	5.823342452
132	Z09144	0.655	5.483813649	1.00E+06	1.00E+07	5.823342133
133	Z09144	0.66	5.481218083	1.00E+06	1.00E+07	5.823341814
134	Z09144	0.665	5.478622464	1.00E+06	1.00E+07	5.823341495
135	Z09144	0.67	5.476026794	1.00E+06	1.00E+07	5.823341176
136	Z09144	0.675	5.473431072	1.00E+06	1.00E+07	5.823340857
137	Z09144	0.68	5.470835298	1.00E+06	1.00E+07	5.823340538
138	Z09144	0.685	5.468239472	1.00E+06	1.00E+07	5.823340219
139	Z09144	0.69	5.465643594	1.00E+06	1.00E+07	5.8233399
140	Z09144	0.695	5.463047664	1.00E+06	1.00E+07	5.823339581
141	Z09144	0.7	5.460451682	1.00E+06	1.00E+07	5.823339262
142	Z09144	0.705	5.457855647	1.00E+06	1.00E+07	5.823338943
143	Z09144	0.71	5.455259561	1.00E+06	1.00E+07	5.823338624
144	Z09144	0.715	5.452663423	1.00E+06	1.00E+07	5.823338305
145	Z09144	0.72	5.450067233	1.00E+06	1.00E+07	5.823337986
146	Z09144	0.725	5.447470991	1.00E+06	1.00E+07	5.823337667
147	Z09144	0.73	5.444874696	1.00E+06	1.00E+07	5.823337348
148	Z09144	0.735	5.44227835	1.00E+06	1.00E+07	5.823337029
149	Z09144	0.74	5.439681952	1.00E+06	1.00E+07	5.82333671
150	Z09144	0.745	5.437085502	1.00E+06	1.00E+07	5.823336391
151	Z09144	0.75	5.434488999	1.00E+06	1.00E+07	5.823336072
152	Z09144	0.755	5.431892445	1.00E+06	1.00E+07	5.823335753
153	Z09144	0.76	5.429295839	1.00E+06	1.00E+07	5.823335434
154	Z09144	0.765	5.42669918	1.00E+06	1.00E+07	5.823335115
155	Z09144	0.77	5.42410247	1.00E+06	1.00E+07	5.823334795
156	Z09144	0.775	5.421505708	1.00E+06	1.00E+07	5.823334476
157	Z09144	0.78	5.418908893	1.00E+06	1.00E+07	5.823334157
158	Z09144	0.785	5.416312027	1.00E+06	1.00E+07	5.823333838
159	Z09144	0.79	5.413715108	1.00E+06	1.00E+07	5.823333519
160	Z09144	0.795	5.411118138	1.00E+06	1.00E+07	5.8233332
161	Z09144	0.8	5.408521115	1.00E+06	1.00E+07	5.823332881
162	Z09144	0.805	5.40592404	1.00E+06	1.00E+07	5.823332562
163	Z09144	0.81	5.403326914	1.00E+06	1.00E+07	5.823332242
164	Z09144	0.815	5.400729735	1.00E+06	1.00E+07	5.823331923
165	Z09144	0.82	5.398132504	1.00E+06	1.00E+07	5.823331604
166	Z09144	0.825	5.395535221	1.00E+06	1.00E+07	5.823331285
167	Z09144	0.83	5.392937887	1.00E+06	1.00E+07	5.823330966
168	Z09144	0.835	5.3903405	1.00E+06	1.00E+07	5.823330647
169	Z09144	0.84	5.387743061	1.00E+06	1.00E+07	5.823330327
170	Z09144	0.845	5.38514557	1.00E+06	1.00E+07	5.823330008
171	Z09144	0.85	5.382548027	1.00E+06	1.00E+07	5.823329689
172	Z09144	0.855	5.379950431	1.00E+06	1.00E+07	5.82332937
173	Z09144	0.86	5.377352784	1.00E+06	1.00E+07	5.823329051
174	Z09144	0.865	5.374755085	1.00E+06	1.00E+07	5.823328731
175	Z09144	0.87	5.372157334	1.00E+06	1.00E+07	5.823328412
176	Z09144	0.875	5.36955953	1.00E+06	1.00E+07	5.823328093
177	Z09144	0.88	5.366961675	1.00E+06	1.00E+07	5.823327774
178	Z09144	0.885	5.364363768	1.00E+06	1.00E+07	5.823327454
179	Z09144	0.89	5.361765808	1.00E+06	1.00E+07	5.823327135
180	Z09144	0.895	5.359167796	1.00E+06	1.00E+07	5.823326816
181	Z09144	0.9	5.356569733	1.00E+06	1.00E+07	5.823326497
182	Z09144	0.905	5.353971617	1.00E+06	1.00E+07	5.823326177
183	Z09144	0.91	5.351373449	1.00E+06	1.00E+07	5.823325858
184	Z09144	0.915	5.348775229	1.00E+06	1.00E+07	5.823325539
185	Z09144	0.92	5.346176957	1.00E+06	1.00E+07	5.82332522
186	Z09144	0.925	5.343578633	1.00E+06	1.00E+07	5.8233249
187	Z09144	0.93	5.340980257	1.00E+06	1.00E+07	5.823324581
188	Z09144	0.935	5.338381829	1.00E+06	1.00E+07	5.823324262
189	Z09144	0.94	5.335783349	1.00E+06	1.00E+07	5.823323942
190	Z09144	0.945	5.333184816	1.00E+06	1.00E+07	5.823323623
191	Z09144	0.95	5.330586232	1.00E+06	1.00E+07	5.823323304
192	Z09144	0.955	5.327987595	1.00E+06	1.00E+07	5.823322984
193	Z09144	0.96	5.325388907	1.00E+06	1.00E+07	5.823322665
194	Z09144	0.965	5.322790166	1.00E+06	1.00E+07	5.823322346
195	Z09144	0.97	5.320191373	1.00E+06	1.00E+07	5.823322026
196	Z09144	0.975	5.317592528	1.00E+06	1.00E+07	5.823321707
197	Z09144	0.98	5.314993631	1.00E+06	1.00E+07	5.823321388
198	Z09144	0.985	5.312394682	1.00E+06	1.00E+07	5.823321068
199	Z09144	0.99	5.309795681	1.00E+06	1.00E+07	5.823320749
200	Z09144	0.995	5.307196628	1.00E+06	1.00E+07	5.82332043
201	Z09144	1	5.304597523	1.00E+06	1.00E+07	5.82332011
202	Z09144	0	5.823383861	1258925.412	1.00E+07	5.823383861
203	Z09144	0.005	5.82019981	1258925.412	1.00E+07	5.823383543
204	Z09144	0.01	5.817015681	1258925.412	1.00E+07	5.823383224
205	Z09144	0.015	5.813831474	1258925.412	1.00E+07	5.823382906
206	Z09144	0.02	5.810647188	1258925.412	1.00E+07	5.823382588
207	Z09144	0.025	5.807462824	1258925.412	1.00E+07	5.82338227
208	Z09144	0.03	5.804278381	1258925.412	1.00E+07	5.823381952
209	Z09144	0.035	5.80109386	1258925.412	1.00E+07	5.823381634
210	Z09144	0.04	5.797909261	1258925.412	1.00E+07	5.823381316
211	Z09144	0.045	5.794724583	1258925.412	1.00E+07	5.823380997
212	Z09144	0.05	5.791539826	1258925.412	1.00E+07	5.823380679
213	Z09144	0.055	5.788354991	1258925.412	1.00E+07	5.823380361
214	Z09144	0.06	5.785170078	1258925.412	1.00E+07	5.823380043
215	Z09144	0.065	5.781985086	1258925.412	1.00E+07	5.823379725
216	Z09144	0.07	5.778800016	1258925.412	1.00E+07	5.823379406
217	Z09144	0.075	5.775614867	1258925.412	1.00E+07	5.823379088
218	Z09144	0.08	5.77242964	1258925.412	1.00E+07	5.82337877
219	Z09144	0.085	5.769244334	1258925.412	1.00E+07	5.823378452
220	Z09144	0.09	5.76605895	1258925.412	1.00E+07	5.823378133
221	Z09144	0.095	5.762873487	1258925.412	1.00E+07	5.823377815
222	Z09144	0.1	5.759687946	1258925.412	1.00E+07	5.823377497
223	Z09144	0.105	5.756502327	1258925.412	1.00E+07	5.823377179
224	Z09144	0.11	5.753316629	1258925.412	1.00E+07	5.82337686
225	Z09144	0.115	5.750130852	1258925.412	1.00E+07	5.823376542
226	Z09144	0.12	5.746944997	1258925.412	1.00E+07	5.823376224
227	Z09144	0.125	5.743759063	1258925.412	1.00E+07	5.823375905
228	Z09144	0.13	5.740573051	1258925.412	1.00E+07	5.823375587
229	Z09144	0.135	5.737386961	1258925.412	1.00E+07	5.823375269
230	Z09144	0.14	5.734200791	1258925.412	1.00E+07	5.82337495
231	Z09144	0.145	5.731014544	1258925.412	1.00E+07	5.823374632
232	Z09144	0.15	5.727828218	1258925.412	1.00E+07	5.823374314
233	Z09144	0.155	5.724641813	1258925.412	1.00E+07	5.823373995
234	Z09144	0.16	5.72145533	1258925.412	1.00E+07	5.823373677
235	Z09144	0.165	5.718268768	1258925.412	1.00E+07	5.823373359
236	Z09144	0.17	5.715082128	1258925.412	1.00E+07	5.82337304
237	Z09144	0.175	5.711895409	1258925.412	1.00E+07	5.823372722
238	Z09144	0.18	5.708708612	1258925.412	1.00E+07	5.823372404
239	Z09144	0.185	5.705521736	1258925.412	1.00E+07	5.823372085
240	Z09144	0.19	5.702334782	1258925.412	1.00E+07	5.823371767
241	Z09144	0.195	5.699147749	1258925.412	1.00E+07	5.823371448
242	Z09144	0.2	5.695960638	1258925.412	1.00E+07	5.82337113
243	Z09144	0.205	5.692773448	1258925.412	1.00E+07	5.823370811
244	Z09144	0.21	5.689586179	1258925.412	1.00E+07	5.823370493
245	Z09144	0.215	5.686398832	1258925.412	1.00E+07	5.823370175
246	Z09144	0.22	5.683211407	1258925.412	1.00E+07	5.823369856
247	Z09144	0.225	5.680023903	1258925.412	1.00E+07	5.823369538
248	Z09144	0.23	5.67683632	1258925.412	1.00E+07	5.823369219
249	Z09144	0.235	5.673648659	1258925.412	1.00E+07	5.823368901
250	Z09144	0.24	5.670460919	1258925.412	1.00E+07	5.823368582
251	Z09144	0.245	5.6672731	1258925.412	1.00E+07	5.823368264
252	Z09144	0.25	5.664085203	1258925.412	1.00E+07	5.823367945
253	Z09144	0.255	5.660897228	1258925.412	1.00E+07	5.823367627
254	Z09144	0.26	5.657709174	1258925.412	1.00E+07	5.823367308
255	Z09144	0.265	5.654521041	1258925.412	1.00E+07	5.82336699
256	Z09144	0.27	5.65133283	1258925.412	1.00E+07	5.823366671
257	Z09144	0.275	5.64814454	1258925.412	1.00E+07	5.823366353
258	Z09144	0.28	5.644956172	1258925.412	1.00E+07	5.823366034
259	Z09144	0.285	5.641767725	1258925.412	1.00E+07	5.823365715
260	Z09144	0.29	5.638579199	1258925.412	1.00E+07	5.823365397
261	Z09144	0.295	5.635390595	1258925.412	1.00E+07	5.823365078
262	Z09144	0.3	5.632201912	1258925.412	1.00E+07	5.82336476
263	Z09144	0.305	5.629013151	1258925.412	1.00E+07	5.823364441
264	Z09144	0.31	5.62582431	1258925.412	1.00E+07	5.823364123
265	Z09144	0.315	5.622635392	1258925.412	1.00E+07	5.823363804
266	Z09144	0.32	5.619446395	1258925.412	1.00E+07	5.823363485
267	Z09144	0.325	5.616257319	1258925.412	1.00E+07	5.823363167
268	Z09144	0.33	5.613068164	1258925.412	1.00E+07	5.823362848
269	Z09144	0.335	5.609878931	1258925.412	1.00E+07	5.823362529
270	Z09144	0.34	5.60668962	1258925.412	1.00E+07	5.823362211
271	Z09144	0.345	5.603500229	1258925.412	1.00E+07	5.823361892
272	Z09144	0.35	5.60031076	1258925.412	1.00E+07	5.823361573
273	Z09144	0.355	5.597121213	1258925.412	1.00E+07	5.823361255
274	Z09144	0.36	5.593931586	1258925.412	1.00E+07	5.823360936
275	Z09144	0.365	5.590741882	1258925.412	1.00E+07	5.823360617
276	Z09144	0.37	5.587552098	1258925.412	1.00E+07	5.823360299
277	Z09144	0.375	5.584362236	1258925.412	1.00E+07	5.82335998
278	Z09144	0.38	5.581172295	1258925.412	1.00E+07	5.823359661
279	Z09144	0.385	5.577982276	1258925.412	1.00E+07	5.823359343
280	Z09144	0.39	5.574792178	1258925.412	1.00E+07	5.823359024
281	Z09144	0.395	5.571602001	1258925.412	1.00E+07	5.823358705
282	Z09144	0.4	5.568411746	1258925.412	1.00E+07	5.823358386
283	Z09144	0.405	5.565221412	1258925.412	1.00E+07	5.823358068
284	Z09144	0.41	5.562030999	1258925.412	1.00E+07	5.823357749
285	Z09144	0.415	5.558840507	1258925.412	1.00E+07	5.82335743
286	Z09144	0.42	5.555649937	1258925.412	1.00E+07	5.823357111
287	Z09144	0.425	5.552459289	1258925.412	1.00E+07	5.823356793
288	Z09144	0.43	5.549268561	1258925.412	1.00E+07	5.823356474
289	Z09144	0.435	5.546077755	1258925.412	1.00E+07	5.823356155
290	Z09144	0.44	5.542886871	1258925.412	1.00E+07	5.823355836
291	Z09144	0.445	5.539695907	1258925.412	1.00E+07	5.823355517
292	Z09144	0.45	5.536504865	1258925.412	1.00E+07	5.823355199
293	Z09144	0.455	5.533313744	1258925.412	1.00E+07	5.82335488
294	Z09144	0.46	5.530122545	1258925.412	1.00E+07	5.823354561
295	Z09144	0.465	5.526931267	1258925.412	1.00E+07	5.823354242
296	Z09144	0.47	5.52373991	1258925.412	1.00E+07	5.823353923
297	Z09144	0.475	5.520548474	1258925.412	1.00E+07	5.823353604
298	Z09144	0.48	5.51735696	1258925.412	1.00E+07	5.823353286
299	Z09144	0.485	5.514165367	1258925.412	1.00E+07	5.823352967
300	Z09144	0.49	5.510973695	1258925.412	1.00E+07	5.823352648
301	Z09144	0.495	5.507781945	1258925.412	1.00E+07	5.823352329
302	Z09144	0.5	5.504590116	1258925.412	1.00E+07	5.82335201
303	Z09144	0.505	5.501398208	1258925.412	1.00E+07	5.823351691
304	Z09144	0.51	5.498206221	1258925.412	1.00E+07	5.823351372
305	Z09144	0.515	5.495014156	1258925.412	1.00E+07	5.823351053
306	Z09144	0.52	5.491822012	1258925.412	1.00E+07	5.823350734
307	Z09144	0.525	5.488629789	1258925.412	1.00E+07	5.823350415
308	Z09144	0.53	5.485437488	1258925.412	1.00E+07	5.823350096
309	Z09144	0.535	5.482245107	1258925.412	1.00E+07	5.823349777
310	Z09144	0.54	5.479052648	1258925.412	1.00E+07	5.823349459
311	Z09144	0.545	5.475860111	1258925.412	1.00E+07	5.82334914
312	Z09144	0.55	5.472667494	1258925.412	1.00E+07	5.823348821
313	Z09144	0.555	5.469474799	1258925.412	1.00E+07	5.823348502
314	Z09144	0.56	5.466282025	1258925.412	1.00E+07	5.823348183
315	Z09144	0.565	5.463089173	1258925.412	1.00E+07	5.823347864
316	Z09144	0.57	5.459896241	1258925.412	1.00E+07	5.823347545
317	Z09144	0.575	5.456703231	1258925.412	1.00E+07	5.823347226
318	Z09144	0.58	5.453510142	1258925.412	1.00E+07	5.823346907
319	Z09144	0.585	5.450316974	1258925.412	1.00E+07	5.823346588
320	Z09144	0.59	5.447123728	1258925.412	1.00E+07	5.823346269
321	Z09144	0.595	5.443930402	1258925.412	1.00E+07	5.823345949
322	Z09144	0.6	5.440736998	1258925.412	1.00E+07	5.82334563
323	Z09144	0.605	5.437543516	1258925.412	1.00E+07	5.823345311
324	Z09144	0.61	5.434349954	1258925.412	1.00E+07	5.823344992
325	Z09144	0.615	5.431156314	1258925.412	1.00E+07	5.823344673
326	Z09144	0.62	5.427962595	1258925.412	1.00E+07	5.823344354
327	Z09144	0.625	5.424768797	1258925.412	1.00E+07	5.823344035
328	Z09144	0.63	5.42157492	1258925.412	1.00E+07	5.823343716
329	Z09144	0.635	5.418380964	1258925.412	1.00E+07	5.823343397
330	Z09144	0.64	5.41518693	1258925.412	1.00E+07	5.823343078
331	Z09144	0.645	5.411992817	1258925.412	1.00E+07	5.823342759
332	Z09144	0.65	5.408798625	1258925.412	1.00E+07	5.823342439
333	Z09144	0.655	5.405604354	1258925.412	1.00E+07	5.82334212
334	Z09144	0.66	5.402410005	1258925.412	1.00E+07	5.823341801
335	Z09144	0.665	5.399215576	1258925.412	1.00E+07	5.823341482
336	Z09144	0.67	5.396021069	1258925.412	1.00E+07	5.823341163
337	Z09144	0.675	5.392826483	1258925.412	1.00E+07	5.823340844
338	Z09144	0.68	5.389631818	1258925.412	1.00E+07	5.823340524
339	Z09144	0.685	5.386437075	1258925.412	1.00E+07	5.823340205
340	Z09144	0.69	5.383242252	1258925.412	1.00E+07	5.823339886
341	Z09144	0.695	5.380047351	1258925.412	1.00E+07	5.823339567
342	Z09144	0.7	5.376852371	1258925.412	1.00E+07	5.823339248
343	Z09144	0.705	5.373657312	1258925.412	1.00E+07	5.823338928
344	Z09144	0.71	5.370462174	1258925.412	1.00E+07	5.823338609
345	Z09144	0.715	5.367266958	1258925.412	1.00E+07	5.82333829
346	Z09144	0.72	5.364071662	1258925.412	1.00E+07	5.823337971
347	Z09144	0.725	5.360876288	1258925.412	1.00E+07	5.823337652
348	Z09144	0.73	5.357680835	1258925.412	1.00E+07	5.823337332
349	Z09144	0.735	5.354485303	1258925.412	1.00E+07	5.823337013
350	Z09144	0.74	5.351289692	1258925.412	1.00E+07	5.823336694
351	Z09144	0.745	5.348094002	1258925.412	1.00E+07	5.823336374
352	Z09144	0.75	5.344898234	1258925.412	1.00E+07	5.823336055
353	Z09144	0.755	5.341702386	1258925.412	1.00E+07	5.823335736
354	Z09144	0.76	5.33850646	1258925.412	1.00E+07	5.823335417
355	Z09144	0.765	5.335310455	1258925.412	1.00E+07	5.823335097
356	Z09144	0.77	5.332114371	1258925.412	1.00E+07	5.823334778
357	Z09144	0.775	5.328918208	1258925.412	1.00E+07	5.823334459
358	Z09144	0.78	5.325721966	1258925.412	1.00E+07	5.823334139
359	Z09144	0.785	5.322525645	1258925.412	1.00E+07	5.82333382
360	Z09144	0.79	5.319329246	1258925.412	1.00E+07	5.823333501
361	Z09144	0.795	5.316132767	1258925.412	1.00E+07	5.823333181
362	Z09144	0.8	5.31293621	1258925.412	1.00E+07	5.823332862
363	Z09144	0.805	5.309739574	1258925.412	1.00E+07	5.823332542
364	Z09144	0.81	5.306542858	1258925.412	1.00E+07	5.823332223
365	Z09144	0.815	5.303346064	1258925.412	1.00E+07	5.823331904
366	Z09144	0.82	5.300149191	1258925.412	1.00E+07	5.823331584
367	Z09144	0.825	5.29695224	1258925.412	1.00E+07	5.823331265
368	Z09144	0.83	5.293755209	1258925.412	1.00E+07	5.823330945
369	Z09144	0.835	5.290558099	1258925.412	1.00E+07	5.823330626
370	Z09144	0.84	5.287360911	1258925.412	1.00E+07	5.823330307
371	Z09144	0.845	5.284163643	1258925.412	1.00E+07	5.823329987
372	Z09144	0.85	5.280966297	1258925.412	1.00E+07	5.823329668
373	Z09144	0.855	5.277768871	1258925.412	1.00E+07	5.823329348
374	Z09144	0.86	5.274571367	1258925.412	1.00E+07	5.823329029
375	Z09144	0.865	5.271373784	1258925.412	1.00E+07	5.823328709
376	Z09144	0.87	5.268176122	1258925.412	1.00E+07	5.82332839
377	Z09144	0.875	5.264978381	1258925.412	1.00E+07	5.82332807
378	Z09144	0.88	5.261780561	1258925.412	1.00E+07	5.823327751
379	Z09144	0.885	5.258582662	1258925.412	1.00E+07	5.823327431
380	Z09144	0.89	5.255384684	1258925.412	1.00E+07	5.823327112
381	Z09144	0.895	5.252186627	1258925.412	1.00E+07	5.823326792
382	Z09144	0.9	5.248988492	1258925.412	1.00E+07	5.823326473
383	Z09144	0.905	5.245790277	1258925.412	1.00E+07	5.823326153
384	Z09144	0.91	5.242591983	1258925.412	1.00E+07	5.823325834
385	Z09144	0.915	5.239393611	1258925.412	1.00E+07	5.823325514
386	Z09144	0.92	5.236195159	1258925.412	1.00E+07	5.823325195
387	Z09144	0.925	5.232996629	1258925.412	1.00E+07	5.823324875
388	Z09144	0.93	5.229798019	1258925.412	1.00E+07	5.823324555
389	Z09144	0.935	5.226599331	1258925.412	1.00E+07	5.823324236
390	Z09144	0.94	5.223400563	1258925.412	1.00E+07	5.823323916
391	Z09144	0.945	5.220201717	1258925.412	1.00E+07	5.823323597
392	Z09144	0.95	5.217002791	1258925.412	1.00E+07	5.823323277
393	Z09144	0.955	5.213803787	1258925.412	1.00E+07	5.823322958
394	Z09144	0.96	5.210604704	1258925.412	1.00E+07	5.823322638
395	Z09144	0.965	5.207405541	1258925.412	1.00E+07	5.823322318
396	Z09144	0.97	5.2042063	1258925.412	1.00E+07	5.823321999
397	Z09144	0.975	5.20100698	1258925.412	1.00E+07	5.823321679
398	Z09144	0.98	5.19780758	1258925.412	1.00E+07	5.823321359
399	Z09144	0.985	5.194608102	1258925.412	1.00E+07	5.82332104
400	Z09144	0.99	5.191408545	1258925.412	1.00E+07	5.82332072
401	Z09144	0.995	5.188208908	1258925.412	1.00E+07	5.8233204
402	Z09144	1	5.185009193	1258925.412	1.00E+07	5.823320081
403	Z09144	0	5.823383861	1584893.192	1.00E+07	5.823383861
404	Z09144	0.005	5.819488227	1584893.192	1.00E+07	5.823383543
405	Z09144	0.01	5.815592476	1584893.192	1.00E+07	5.823383224
406	Z09144	0.015	5.811696607	1584893.192	1.00E+07	5.823382906
407	Z09144	0.02	5.80780062	1584893.192	1.00E+07	5.823382588
408	Z09144	0.025	5.803904517	1584893.192	1.00E+07	5.82338227
409	Z09144	0.03	5.800008295	1584893.192	1.00E+07	5.823381952
410	Z09144	0.035	5.796111956	1584893.192	1.00E+07	5.823381634
411	Z09144	0.04	5.7922155	1584893.192	1.00E+07	5.823381316
412	Z09144	0.045	5.788318926	1584893.192	1.00E+07	5.823380997
413	Z09144	0.05	5.784422235	1584893.192	1.00E+07	5.823380679
414	Z09144	0.055	5.780525425	1584893.192	1.00E+07	5.823380361
415	Z09144	0.06	5.776628499	1584893.192	1.00E+07	5.823380043
416	Z09144	0.065	5.772731455	1584893.192	1.00E+07	5.823379724
417	Z09144	0.07	5.768834293	1584893.192	1.00E+07	5.823379406
418	Z09144	0.075	5.764937014	1584893.192	1.00E+07	5.823379088
419	Z09144	0.08	5.761039617	1584893.192	1.00E+07	5.82337877
420	Z09144	0.085	5.757142102	1584893.192	1.00E+07	5.823378451
421	Z09144	0.09	5.75324447	1584893.192	1.00E+07	5.823378133
422	Z09144	0.095	5.749346721	1584893.192	1.00E+07	5.823377815
423	Z09144	0.1	5.745448853	1584893.192	1.00E+07	5.823377497
424	Z09144	0.105	5.741550869	1584893.192	1.00E+07	5.823377178
425	Z09144	0.11	5.737652766	1584893.192	1.00E+07	5.82337686
426	Z09144	0.115	5.733754546	1584893.192	1.00E+07	5.823376542
427	Z09144	0.12	5.729856209	1584893.192	1.00E+07	5.823376223
428	Z09144	0.125	5.725957753	1584893.192	1.00E+07	5.823375905
429	Z09144	0.13	5.72205918	1584893.192	1.00E+07	5.823375586
430	Z09144	0.135	5.71816049	1584893.192	1.00E+07	5.823375268
431	Z09144	0.14	5.714261682	1584893.192	1.00E+07	5.82337495
432	Z09144	0.145	5.710362756	1584893.192	1.00E+07	5.823374631
433	Z09144	0.15	5.706463712	1584893.192	1.00E+07	5.823374313
434	Z09144	0.155	5.702564551	1584893.192	1.00E+07	5.823373995
435	Z09144	0.16	5.698665272	1584893.192	1.00E+07	5.823373676
436	Z09144	0.165	5.694765876	1584893.192	1.00E+07	5.823373358
437	Z09144	0.17	5.690866362	1584893.192	1.00E+07	5.823373039
438	Z09144	0.175	5.68696673	1584893.192	1.00E+07	5.823372721
439	Z09144	0.18	5.68306698	1584893.192	1.00E+07	5.823372402
440	Z09144	0.185	5.679167113	1584893.192	1.00E+07	5.823372084
441	Z09144	0.19	5.675267128	1584893.192	1.00E+07	5.823371765
442	Z09144	0.195	5.671367026	1584893.192	1.00E+07	5.823371447
443	Z09144	0.2	5.667466806	1584893.192	1.00E+07	5.823371128
444	Z09144	0.205	5.663566468	1584893.192	1.00E+07	5.82337081
445	Z09144	0.21	5.659666012	1584893.192	1.00E+07	5.823370491
446	Z09144	0.215	5.655765439	1584893.192	1.00E+07	5.823370173
447	Z09144	0.22	5.651864747	1584893.192	1.00E+07	5.823369854
448	Z09144	0.225	5.647963939	1584893.192	1.00E+07	5.823369536
449	Z09144	0.23	5.644063012	1584893.192	1.00E+07	5.823369217
450	Z09144	0.235	5.640161968	1584893.192	1.00E+07	5.823368899
451	Z09144	0.24	5.636260806	1584893.192	1.00E+07	5.82336858
452	Z09144	0.245	5.632359526	1584893.192	1.00E+07	5.823368262
453	Z09144	0.25	5.628458128	1584893.192	1.00E+07	5.823367943
454	Z09144	0.255	5.624556613	1584893.192	1.00E+07	5.823367624
455	Z09144	0.26	5.62065498	1584893.192	1.00E+07	5.823367306
456	Z09144	0.265	5.616753229	1584893.192	1.00E+07	5.823366987
457	Z09144	0.27	5.61285136	1584893.192	1.00E+07	5.823366669
458	Z09144	0.275	5.608949374	1584893.192	1.00E+07	5.82336635
459	Z09144	0.28	5.605047269	1584893.192	1.00E+07	5.823366031
460	Z09144	0.285	5.601145047	1584893.192	1.00E+07	5.823365713
461	Z09144	0.29	5.597242708	1584893.192	1.00E+07	5.823365394
462	Z09144	0.295	5.59334025	1584893.192	1.00E+07	5.823365075
463	Z09144	0.3	5.589437675	1584893.192	1.00E+07	5.823364757
464	Z09144	0.305	5.585534981	1584893.192	1.00E+07	5.823364438
465	Z09144	0.31	5.58163217	1584893.192	1.00E+07	5.823364119
466	Z09144	0.315	5.577729241	1584893.192	1.00E+07	5.8233638
467	Z09144	0.32	5.573826195	1584893.192	1.00E+07	5.823363482
468	Z09144	0.325	5.56992303	1584893.192	1.00E+07	5.823363163
469	Z09144	0.33	5.566019748	1584893.192	1.00E+07	5.823362844
470	Z09144	0.335	5.562116347	1584893.192	1.00E+07	5.823362525
471	Z09144	0.34	5.558212829	1584893.192	1.00E+07	5.823362207
472	Z09144	0.345	5.554309193	1584893.192	1.00E+07	5.823361888
473	Z09144	0.35	5.550405439	1584893.192	1.00E+07	5.823361569
474	Z09144	0.355	5.546501568	1584893.192	1.00E+07	5.82336125
475	Z09144	0.36	5.542597578	1584893.192	1.00E+07	5.823360932
476	Z09144	0.365	5.538693471	1584893.192	1.00E+07	5.823360613
477	Z09144	0.37	5.534789245	1584893.192	1.00E+07	5.823360294
478	Z09144	0.375	5.530884902	1584893.192	1.00E+07	5.823359975
479	Z09144	0.38	5.526980441	1584893.192	1.00E+07	5.823359656
480	Z09144	0.385	5.523075862	1584893.192	1.00E+07	5.823359337
481	Z09144	0.39	5.519171165	1584893.192	1.00E+07	5.823359019
482	Z09144	0.395	5.51526635	1584893.192	1.00E+07	5.8233587
483	Z09144	0.4	5.511361418	1584893.192	1.00E+07	5.823358381
484	Z09144	0.405	5.507456367	1584893.192	1.00E+07	5.823358062
485	Z09144	0.41	5.503551198	1584893.192	1.00E+07	5.823357743
486	Z09144	0.415	5.499645912	1584893.192	1.00E+07	5.823357424
487	Z09144	0.42	5.495740507	1584893.192	1.00E+07	5.823357105
488	Z09144	0.425	5.491834985	1584893.192	1.00E+07	5.823356786
489	Z09144	0.43	5.487929345	1584893.192	1.00E+07	5.823356467
490	Z09144	0.435	5.484023586	1584893.192	1.00E+07	5.823356148
491	Z09144	0.44	5.48011771	1584893.192	1.00E+07	5.823355829
492	Z09144	0.445	5.476211716	1584893.192	1.00E+07	5.82335551
493	Z09144	0.45	5.472305604	1584893.192	1.00E+07	5.823355191
494	Z09144	0.455	5.468399373	1584893.192	1.00E+07	5.823354872
495	Z09144	0.46	5.464493025	1584893.192	1.00E+07	5.823354553
496	Z09144	0.465	5.460586559	1584893.192	1.00E+07	5.823354234
497	Z09144	0.47	5.456679975	1584893.192	1.00E+07	5.823353915
498	Z09144	0.475	5.452773273	1584893.192	1.00E+07	5.823353596
499	Z09144	0.48	5.448866453	1584893.192	1.00E+07	5.823353277
500	Z09144	0.485	5.444959514	1584893.192	1.00E+07	5.823352958
501	Z09144	0.49	5.441052458	1584893.192	1.00E+07	5.823352639
502	Z09144	0.495	5.437145284	1584893.192	1.00E+07	5.82335232
503	Z09144	0.5	5.433237992	1584893.192	1.00E+07	5.823352001
504	Z09144	0.505	5.429330582	1584893.192	1.00E+07	5.823351682
505	Z09144	0.51	5.425423054	1584893.192	1.00E+07	5.823351363
506	Z09144	0.515	5.421515407	1584893.192	1.00E+07	5.823351044
507	Z09144	0.52	5.417607643	1584893.192	1.00E+07	5.823350725
508	Z09144	0.525	5.41369976	1584893.192	1.00E+07	5.823350406
509	Z09144	0.53	5.40979176	1584893.192	1.00E+07	5.823350087
510	Z09144	0.535	5.405883642	1584893.192	1.00E+07	5.823349767
511	Z09144	0.54	5.401975405	1584893.192	1.00E+07	5.823349448
512	Z09144	0.545	5.39806705	1584893.192	1.00E+07	5.823349129
513	Z09144	0.55	5.394158578	1584893.192	1.00E+07	5.82334881
514	Z09144	0.555	5.390249987	1584893.192	1.00E+07	5.823348491
515	Z09144	0.56	5.386341278	1584893.192	1.00E+07	5.823348172
516	Z09144	0.565	5.382432451	1584893.192	1.00E+07	5.823347852
517	Z09144	0.57	5.378523506	1584893.192	1.00E+07	5.823347533
518	Z09144	0.575	5.374614443	1584893.192	1.00E+07	5.823347214
519	Z09144	0.58	5.370705261	1584893.192	1.00E+07	5.823346895
520	Z09144	0.585	5.366795962	1584893.192	1.00E+07	5.823346575
521	Z09144	0.59	5.362886545	1584893.192	1.00E+07	5.823346256
522	Z09144	0.595	5.358977009	1584893.192	1.00E+07	5.823345937
523	Z09144	0.6	5.355067355	1584893.192	1.00E+07	5.823345618
524	Z09144	0.605	5.351157583	1584893.192	1.00E+07	5.823345298
525	Z09144	0.61	5.347247693	1584893.192	1.00E+07	5.823344979
526	Z09144	0.615	5.343337685	1584893.192	1.00E+07	5.82334466
527	Z09144	0.62	5.339427559	1584893.192	1.00E+07	5.823344341
528	Z09144	0.625	5.335517314	1584893.192	1.00E+07	5.823344021
529	Z09144	0.63	5.331606951	1584893.192	1.00E+07	5.823343702
530	Z09144	0.635	5.327696471	1584893.192	1.00E+07	5.823343383
531	Z09144	0.64	5.323785872	1584893.192	1.00E+07	5.823343063
532	Z09144	0.645	5.319875154	1584893.192	1.00E+07	5.823342744
533	Z09144	0.65	5.315964319	1584893.192	1.00E+07	5.823342425
534	Z09144	0.655	5.312053365	1584893.192	1.00E+07	5.823342105
535	Z09144	0.66	5.308142294	1584893.192	1.00E+07	5.823341786
536	Z09144	0.665	5.304231104	1584893.192	1.00E+07	5.823341466
537	Z09144	0.67	5.300319796	1584893.192	1.00E+07	5.823341147
538	Z09144	0.675	5.296408369	1584893.192	1.00E+07	5.823340828
539	Z09144	0.68	5.292496825	1584893.192	1.00E+07	5.823340508
540	Z09144	0.685	5.288585162	1584893.192	1.00E+07	5.823340189
541	Z09144	0.69	5.284673381	1584893.192	1.00E+07	5.823339869
542	Z09144	0.695	5.280761482	1584893.192	1.00E+07	5.82333955
543	Z09144	0.7	5.276849464	1584893.192	1.00E+07	5.82333923
544	Z09144	0.705	5.272937328	1584893.192	1.00E+07	5.823338911
545	Z09144	0.71	5.269025074	1584893.192	1.00E+07	5.823338591
546	Z09144	0.715	5.265112702	1584893.192	1.00E+07	5.823338272
547	Z09144	0.72	5.261200212	1584893.192	1.00E+07	5.823337952
548	Z09144	0.725	5.257287603	1584893.192	1.00E+07	5.823337633
549	Z09144	0.73	5.253374876	1584893.192	1.00E+07	5.823337313
550	Z09144	0.735	5.24946203	1584893.192	1.00E+07	5.823336994
551	Z09144	0.74	5.245549067	1584893.192	1.00E+07	5.823336674
552	Z09144	0.745	5.241635985	1584893.192	1.00E+07	5.823336355
553	Z09144	0.75	5.237722785	1584893.192	1.00E+07	5.823336035
554	Z09144	0.755	5.233809466	1584893.192	1.00E+07	5.823335716
555	Z09144	0.76	5.22989603	1584893.192	1.00E+07	5.823335396
556	Z09144	0.765	5.225982475	1584893.192	1.00E+07	5.823335077
557	Z09144	0.77	5.222068801	1584893.192	1.00E+07	5.823334757
558	Z09144	0.775	5.218155009	1584893.192	1.00E+07	5.823334437
559	Z09144	0.78	5.214241099	1584893.192	1.00E+07	5.823334118
560	Z09144	0.785	5.210327071	1584893.192	1.00E+07	5.823333798
561	Z09144	0.79	5.206412924	1584893.192	1.00E+07	5.823333479
562	Z09144	0.795	5.202498659	1584893.192	1.00E+07	5.823333159
563	Z09144	0.8	5.198584276	1584893.192	1.00E+07	5.823332839
564	Z09144	0.805	5.194669774	1584893.192	1.00E+07	5.82333252
565	Z09144	0.81	5.190755154	1584893.192	1.00E+07	5.8233322
566	Z09144	0.815	5.186840416	1584893.192	1.00E+07	5.82333188
567	Z09144	0.82	5.182925559	1584893.192	1.00E+07	5.823331561
568	Z09144	0.825	5.179010584	1584893.192	1.00E+07	5.823331241
569	Z09144	0.83	5.17509549	1584893.192	1.00E+07	5.823330921
570	Z09144	0.835	5.171180278	1584893.192	1.00E+07	5.823330601
571	Z09144	0.84	5.167264948	1584893.192	1.00E+07	5.823330282
572	Z09144	0.845	5.163349499	1584893.192	1.00E+07	5.823329962
573	Z09144	0.85	5.159433932	1584893.192	1.00E+07	5.823329642
574	Z09144	0.855	5.155518247	1584893.192	1.00E+07	5.823329322
575	Z09144	0.86	5.151602443	1584893.192	1.00E+07	5.823329003
576	Z09144	0.865	5.14768652	1584893.192	1.00E+07	5.823328683
577	Z09144	0.87	5.14377048	1584893.192	1.00E+07	5.823328363
578	Z09144	0.875	5.13985432	1584893.192	1.00E+07	5.823328043
579	Z09144	0.88	5.135938043	1584893.192	1.00E+07	5.823327724
580	Z09144	0.885	5.132021647	1584893.192	1.00E+07	5.823327404
581	Z09144	0.89	5.128105132	1584893.192	1.00E+07	5.823327084
582	Z09144	0.895	5.124188499	1584893.192	1.00E+07	5.823326764
583	Z09144	0.9	5.120271748	1584893.192	1.00E+07	5.823326444
584	Z09144	0.905	5.116354878	1584893.192	1.00E+07	5.823326124
585	Z09144	0.91	5.11243789	1584893.192	1.00E+07	5.823325804
586	Z09144	0.915	5.108520783	1584893.192	1.00E+07	5.823325485
587	Z09144	0.92	5.104603558	1584893.192	1.00E+07	5.823325165
588	Z09144	0.925	5.100686214	1584893.192	1.00E+07	5.823324845
589	Z09144	0.93	5.096768752	1584893.192	1.00E+07	5.823324525
590	Z09144	0.935	5.092851171	1584893.192	1.00E+07	5.823324205
591	Z09144	0.94	5.088933472	1584893.192	1.00E+07	5.823323885
592	Z09144	0.945	5.085015654	1584893.192	1.00E+07	5.823323565
593	Z09144	0.95	5.081097718	1584893.192	1.00E+07	5.823323245
594	Z09144	0.955	5.077179663	1584893.192	1.00E+07	5.823322925
595	Z09144	0.96	5.07326149	1584893.192	1.00E+07	5.823322605
596	Z09144	0.965	5.069343198	1584893.192	1.00E+07	5.823322285
597	Z09144	0.97	5.065424788	1584893.192	1.00E+07	5.823321965
598	Z09144	0.975	5.061506259	1584893.192	1.00E+07	5.823321645
599	Z09144	0.98	5.057587612	1584893.192	1.00E+07	5.823321325
600	Z09144	0.985	5.053668846	1584893.192	1.00E+07	5.823321005
601	Z09144	0.99	5.049749962	1584893.192	1.00E+07	5.823320685
602	Z09144	0.995	5.045830959	1584893.192	1.00E+07	5.823320365
603	Z09144	1	5.041911837	1584893.192	1.00E+07	5.823320045
604	Z09144	0	5.823383861	1995262.315	1.00E+07	5.823383861
605	Z09144	0.005	5.818647383	1995262.315	1.00E+07	5.823383543
606	Z09144	0.01	5.813910731	1995262.315	1.00E+07	5.823383224
607	Z09144	0.015	5.809173905	1995262.315	1.00E+07	5.823382906
608	Z09144	0.02	5.804436905	1995262.315	1.00E+07	5.823382588
609	Z09144	0.025	5.799699732	1995262.315	1.00E+07	5.82338227
610	Z09144	0.03	5.794962385	1995262.315	1.00E+07	5.823381952
611	Z09144	0.035	5.790224864	1995262.315	1.00E+07	5.823381634
612	Z09144	0.04	5.785487169	1995262.315	1.00E+07	5.823381315
613	Z09144	0.045	5.7807493	1995262.315	1.00E+07	5.823380997
614	Z09144	0.05	5.776011257	1995262.315	1.00E+07	5.823380679
615	Z09144	0.055	5.77127304	1995262.315	1.00E+07	5.823380361
616	Z09144	0.06	5.76653465	1995262.315	1.00E+07	5.823380043
617	Z09144	0.065	5.761796085	1995262.315	1.00E+07	5.823379724
618	Z09144	0.07	5.757057347	1995262.315	1.00E+07	5.823379406
619	Z09144	0.075	5.752318435	1995262.315	1.00E+07	5.823379088
620	Z09144	0.08	5.747579348	1995262.315	1.00E+07	5.823378769
621	Z09144	0.085	5.742840088	1995262.315	1.00E+07	5.823378451
622	Z09144	0.09	5.738100654	1995262.315	1.00E+07	5.823378133
623	Z09144	0.095	5.733361046	1995262.315	1.00E+07	5.823377814
624	Z09144	0.1	5.728621264	1995262.315	1.00E+07	5.823377496
625	Z09144	0.105	5.723881307	1995262.315	1.00E+07	5.823377178
626	Z09144	0.11	5.719141177	1995262.315	1.00E+07	5.823376859
627	Z09144	0.115	5.714400873	1995262.315	1.00E+07	5.823376541
628	Z09144	0.12	5.709660395	1995262.315	1.00E+07	5.823376223
629	Z09144	0.125	5.704919743	1995262.315	1.00E+07	5.823375904
630	Z09144	0.13	5.700178916	1995262.315	1.00E+07	5.823375586
631	Z09144	0.135	5.695437916	1995262.315	1.00E+07	5.823375267
632	Z09144	0.14	5.690696742	1995262.315	1.00E+07	5.823374949
633	Z09144	0.145	5.685955393	1995262.315	1.00E+07	5.82337463
634	Z09144	0.15	5.681213871	1995262.315	1.00E+07	5.823374312
635	Z09144	0.155	5.676472174	1995262.315	1.00E+07	5.823373994
636	Z09144	0.16	5.671730303	1995262.315	1.00E+07	5.823373675
637	Z09144	0.165	5.666988258	1995262.315	1.00E+07	5.823373357
638	Z09144	0.17	5.662246039	1995262.315	1.00E+07	5.823373038
639	Z09144	0.175	5.657503646	1995262.315	1.00E+07	5.82337272
640	Z09144	0.18	5.652761079	1995262.315	1.00E+07	5.823372401
641	Z09144	0.185	5.648018338	1995262.315	1.00E+07	5.823372082
642	Z09144	0.19	5.643275422	1995262.315	1.00E+07	5.823371764
643	Z09144	0.195	5.638532332	1995262.315	1.00E+07	5.823371445
644	Z09144	0.2	5.633789069	1995262.315	1.00E+07	5.823371127
645	Z09144	0.205	5.629045631	1995262.315	1.00E+07	5.823370808
646	Z09144	0.21	5.624302018	1995262.315	1.00E+07	5.82337049
647	Z09144	0.215	5.619558232	1995262.315	1.00E+07	5.823370171
648	Z09144	0.22	5.614814271	1995262.315	1.00E+07	5.823369852
649	Z09144	0.225	5.610070136	1995262.315	1.00E+07	5.823369534
650	Z09144	0.23	5.605325827	1995262.315	1.00E+07	5.823369215
651	Z09144	0.235	5.600581344	1995262.315	1.00E+07	5.823368896
652	Z09144	0.24	5.595836686	1995262.315	1.00E+07	5.823368578
653	Z09144	0.245	5.591091854	1995262.315	1.00E+07	5.823368259
654	Z09144	0.25	5.586346848	1995262.315	1.00E+07	5.82336794
655	Z09144	0.255	5.581601667	1995262.315	1.00E+07	5.823367622
656	Z09144	0.26	5.576856313	1995262.315	1.00E+07	5.823367303
657	Z09144	0.265	5.572110784	1995262.315	1.00E+07	5.823366984
658	Z09144	0.27	5.56736508	1995262.315	1.00E+07	5.823366665
659	Z09144	0.275	5.562619203	1995262.315	1.00E+07	5.823366347
660	Z09144	0.28	5.557873151	1995262.315	1.00E+07	5.823366028
661	Z09144	0.285	5.553126924	1995262.315	1.00E+07	5.823365709
662	Z09144	0.29	5.548380524	1995262.315	1.00E+07	5.82336539
663	Z09144	0.295	5.543633948	1995262.315	1.00E+07	5.823365072
664	Z09144	0.3	5.538887199	1995262.315	1.00E+07	5.823364753
665	Z09144	0.305	5.534140275	1995262.315	1.00E+07	5.823364434
666	Z09144	0.31	5.529393177	1995262.315	1.00E+07	5.823364115
667	Z09144	0.315	5.524645904	1995262.315	1.00E+07	5.823363796
668	Z09144	0.32	5.519898457	1995262.315	1.00E+07	5.823363477
669	Z09144	0.325	5.515150836	1995262.315	1.00E+07	5.823363159
670	Z09144	0.33	5.51040304	1995262.315	1.00E+07	5.82336284
671	Z09144	0.335	5.50565507	1995262.315	1.00E+07	5.823362521
672	Z09144	0.34	5.500906925	1995262.315	1.00E+07	5.823362202
673	Z09144	0.345	5.496158606	1995262.315	1.00E+07	5.823361883
674	Z09144	0.35	5.491410112	1995262.315	1.00E+07	5.823361564
675	Z09144	0.355	5.486661444	1995262.315	1.00E+07	5.823361245
676	Z09144	0.36	5.481912602	1995262.315	1.00E+07	5.823360926
677	Z09144	0.365	5.477163585	1995262.315	1.00E+07	5.823360607
678	Z09144	0.37	5.472414393	1995262.315	1.00E+07	5.823360288
679	Z09144	0.375	5.467665027	1995262.315	1.00E+07	5.823359969
680	Z09144	0.38	5.462915486	1995262.315	1.00E+07	5.82335965
681	Z09144	0.385	5.458165771	1995262.315	1.00E+07	5.823359331
682	Z09144	0.39	5.453415881	1995262.315	1.00E+07	5.823359012
683	Z09144	0.395	5.448665817	1995262.315	1.00E+07	5.823358693
684	Z09144	0.4	5.443915578	1995262.315	1.00E+07	5.823358374
685	Z09144	0.405	5.439165165	1995262.315	1.00E+07	5.823358055
686	Z09144	0.41	5.434414577	1995262.315	1.00E+07	5.823357736
687	Z09144	0.415	5.429663814	1995262.315	1.00E+07	5.823357417
688	Z09144	0.42	5.424912877	1995262.315	1.00E+07	5.823357098
689	Z09144	0.425	5.420161765	1995262.315	1.00E+07	5.823356779
690	Z09144	0.43	5.415410479	1995262.315	1.00E+07	5.82335646
691	Z09144	0.435	5.410659018	1995262.315	1.00E+07	5.82335614
692	Z09144	0.44	5.405907382	1995262.315	1.00E+07	5.823355821
693	Z09144	0.445	5.401155572	1995262.315	1.00E+07	5.823355502
694	Z09144	0.45	5.396403587	1995262.315	1.00E+07	5.823355183
695	Z09144	0.455	5.391651427	1995262.315	1.00E+07	5.823354864
696	Z09144	0.46	5.386899093	1995262.315	1.00E+07	5.823354545
697	Z09144	0.465	5.382146584	1995262.315	1.00E+07	5.823354225
698	Z09144	0.47	5.3773939	1995262.315	1.00E+07	5.823353906
699	Z09144	0.475	5.372641042	1995262.315	1.00E+07	5.823353587
700	Z09144	0.48	5.367888009	1995262.315	1.00E+07	5.823353268
701	Z09144	0.485	5.363134801	1995262.315	1.00E+07	5.823352949
702	Z09144	0.49	5.358381418	1995262.315	1.00E+07	5.823352629
703	Z09144	0.495	5.353627861	1995262.315	1.00E+07	5.82335231
704	Z09144	0.5	5.348874129	1995262.315	1.00E+07	5.823351991
705	Z09144	0.505	5.344120222	1995262.315	1.00E+07	5.823351671
706	Z09144	0.51	5.339366141	1995262.315	1.00E+07	5.823351352
707	Z09144	0.515	5.334611884	1995262.315	1.00E+07	5.823351033
708	Z09144	0.52	5.329857453	1995262.315	1.00E+07	5.823350714
709	Z09144	0.525	5.325102847	1995262.315	1.00E+07	5.823350394
710	Z09144	0.53	5.320348066	1995262.315	1.00E+07	5.823350075
711	Z09144	0.535	5.315593111	1995262.315	1.00E+07	5.823349755
712	Z09144	0.54	5.31083798	1995262.315	1.00E+07	5.823349436
713	Z09144	0.545	5.306082675	1995262.315	1.00E+07	5.823349117
714	Z09144	0.55	5.301327195	1995262.315	1.00E+07	5.823348797
715	Z09144	0.555	5.29657154	1995262.315	1.00E+07	5.823348478
716	Z09144	0.56	5.29181571	1995262.315	1.00E+07	5.823348158
717	Z09144	0.565	5.287059705	1995262.315	1.00E+07	5.823347839
718	Z09144	0.57	5.282303526	1995262.315	1.00E+07	5.82334752
719	Z09144	0.575	5.277547171	1995262.315	1.00E+07	5.8233472
720	Z09144	0.58	5.272790642	1995262.315	1.00E+07	5.823346881
721	Z09144	0.585	5.268033937	1995262.315	1.00E+07	5.823346561
722	Z09144	0.59	5.263277058	1995262.315	1.00E+07	5.823346242
723	Z09144	0.595	5.258520004	1995262.315	1.00E+07	5.823345922
724	Z09144	0.6	5.253762775	1995262.315	1.00E+07	5.823345603
725	Z09144	0.605	5.24900537	1995262.315	1.00E+07	5.823345283
726	Z09144	0.61	5.244247791	1995262.315	1.00E+07	5.823344964
727	Z09144	0.615	5.239490037	1995262.315	1.00E+07	5.823344644
728	Z09144	0.62	5.234732108	1995262.315	1.00E+07	5.823344325
729	Z09144	0.625	5.229974004	1995262.315	1.00E+07	5.823344005
730	Z09144	0.63	5.225215725	1995262.315	1.00E+07	5.823343685
731	Z09144	0.635	5.220457271	1995262.315	1.00E+07	5.823343366
732	Z09144	0.64	5.215698642	1995262.315	1.00E+07	5.823343046
733	Z09144	0.645	5.210939838	1995262.315	1.00E+07	5.823342727
734	Z09144	0.65	5.206180859	1995262.315	1.00E+07	5.823342407
735	Z09144	0.655	5.201421705	1995262.315	1.00E+07	5.823342087
736	Z09144	0.66	5.196662375	1995262.315	1.00E+07	5.823341768
737	Z09144	0.665	5.191902871	1995262.315	1.00E+07	5.823341448
738	Z09144	0.67	5.187143191	1995262.315	1.00E+07	5.823341128
739	Z09144	0.675	5.182383337	1995262.315	1.00E+07	5.823340809
740	Z09144	0.68	5.177623307	1995262.315	1.00E+07	5.823340489
741	Z09144	0.685	5.172863103	1995262.315	1.00E+07	5.823340169
742	Z09144	0.69	5.168102723	1995262.315	1.00E+07	5.823339849
743	Z09144	0.695	5.163342168	1995262.315	1.00E+07	5.82333953
744	Z09144	0.7	5.158581438	1995262.315	1.00E+07	5.82333921
745	Z09144	0.705	5.153820532	1995262.315	1.00E+07	5.82333889
746	Z09144	0.71	5.149059452	1995262.315	1.00E+07	5.82333857
747	Z09144	0.715	5.144298196	1995262.315	1.00E+07	5.823338251
748	Z09144	0.72	5.139536766	1995262.315	1.00E+07	5.823337931
749	Z09144	0.725	5.13477516	1995262.315	1.00E+07	5.823337611
750	Z09144	0.73	5.130013378	1995262.315	1.00E+07	5.823337291
751	Z09144	0.735	5.125251422	1995262.315	1.00E+07	5.823336971
752	Z09144	0.74	5.12048929	1995262.315	1.00E+07	5.823336652
753	Z09144	0.745	5.115726984	1995262.315	1.00E+07	5.823336332
754	Z09144	0.75	5.110964502	1995262.315	1.00E+07	5.823336012
755	Z09144	0.755	5.106201844	1995262.315	1.00E+07	5.823335692
756	Z09144	0.76	5.101439012	1995262.315	1.00E+07	5.823335372
757	Z09144	0.765	5.096676004	1995262.315	1.00E+07	5.823335052
758	Z09144	0.77	5.091912821	1995262.315	1.00E+07	5.823334732
759	Z09144	0.775	5.087149462	1995262.315	1.00E+07	5.823334412
760	Z09144	0.78	5.082385929	1995262.315	1.00E+07	5.823334092
761	Z09144	0.785	5.07762222	1995262.315	1.00E+07	5.823333772
762	Z09144	0.79	5.072858336	1995262.315	1.00E+07	5.823333452
763	Z09144	0.795	5.068094276	1995262.315	1.00E+07	5.823333132
764	Z09144	0.8	5.063330041	1995262.315	1.00E+07	5.823332812
765	Z09144	0.805	5.058565631	1995262.315	1.00E+07	5.823332493
766	Z09144	0.81	5.053801045	1995262.315	1.00E+07	5.823332172
767	Z09144	0.815	5.049036284	1995262.315	1.00E+07	5.823331852
768	Z09144	0.82	5.044271348	1995262.315	1.00E+07	5.823331532
769	Z09144	0.825	5.039506236	1995262.315	1.00E+07	5.823331212
770	Z09144	0.83	5.034740949	1995262.315	1.00E+07	5.823330892
771	Z09144	0.835	5.029975486	1995262.315	1.00E+07	5.823330572
772	Z09144	0.84	5.025209848	1995262.315	1.00E+07	5.823330252
773	Z09144	0.845	5.020444035	1995262.315	1.00E+07	5.823329932
774	Z09144	0.85	5.015678046	1995262.315	1.00E+07	5.823329612
775	Z09144	0.855	5.010911882	1995262.315	1.00E+07	5.823329292
776	Z09144	0.86	5.006145542	1995262.315	1.00E+07	5.823328972
777	Z09144	0.865	5.001379027	1995262.315	1.00E+07	5.823328652
778	Z09144	0.87	4.996612336	1995262.315	1.00E+07	5.823328331
779	Z09144	0.875	4.99184547	1995262.315	1.00E+07	5.823328011
780	Z09144	0.88	4.987078429	1995262.315	1.00E+07	5.823327691
781	Z09144	0.885	4.982311212	1995262.315	1.00E+07	5.823327371
782	Z09144	0.89	4.977543819	1995262.315	1.00E+07	5.823327051
783	Z09144	0.895	4.972776251	1995262.315	1.00E+07	5.823326731
784	Z09144	0.9	4.968008507	1995262.315	1.00E+07	5.82332641
785	Z09144	0.905	4.963240588	1995262.315	1.00E+07	5.82332609
786	Z09144	0.91	4.958472493	1995262.315	1.00E+07	5.82332577
787	Z09144	0.915	4.953704223	1995262.315	1.00E+07	5.82332545
788	Z09144	0.92	4.948935777	1995262.315	1.00E+07	5.823325129
789	Z09144	0.925	4.944167156	1995262.315	1.00E+07	5.823324809
790	Z09144	0.93	4.939398359	1995262.315	1.00E+07	5.823324489
791	Z09144	0.935	4.934629386	1995262.315	1.00E+07	5.823324168
792	Z09144	0.94	4.929860238	1995262.315	1.00E+07	5.823323848
793	Z09144	0.945	4.925090914	1995262.315	1.00E+07	5.823323528
794	Z09144	0.95	4.920321415	1995262.315	1.00E+07	5.823323207
795	Z09144	0.955	4.91555174	1995262.315	1.00E+07	5.823322887
796	Z09144	0.96	4.910781889	1995262.315	1.00E+07	5.823322567
797	Z09144	0.965	4.906011863	1995262.315	1.00E+07	5.823322246
798	Z09144	0.97	4.901241661	1995262.315	1.00E+07	5.823321926
799	Z09144	0.975	4.896471283	1995262.315	1.00E+07	5.823321606
800	Z09144	0.98	4.891700729	1995262.315	1.00E+07	5.823321285
801	Z09144	0.985	4.88693	1995262.315	1.00E+07	5.823320965
802	Z09144	0.99	4.882159096	1995262.315	1.00E+07	5.823320644
803	Z09144	0.995	4.877388015	1995262.315	1.00E+07	5.823320324
804	Z09144	1	4.872616759	1995262.315	1.00E+07	5.823320003
805	Z09144	0	5.823383861	2511886.432	1.00E+07	5.823383861
806	Z09144	0.005	5.817667243	2511886.432	1.00E+07	5.823383543
807	Z09144	0.01	5.811950372	2511886.432	1.00E+07	5.823383224
808	Z09144	0.015	5.806233248	2511886.432	1.00E+07	5.823382906
809	Z09144	0.02	5.80051587	2511886.432	1.00E+07	5.823382588
810	Z09144	0.025	5.794798239	2511886.432	1.00E+07	5.82338227
811	Z09144	0.03	5.789080355	2511886.432	1.00E+07	5.823381952
812	Z09144	0.035	5.783362217	2511886.432	1.00E+07	5.823381634
813	Z09144	0.04	5.777643826	2511886.432	1.00E+07	5.823381315
814	Z09144	0.045	5.771925181	2511886.432	1.00E+07	5.823380997
815	Z09144	0.05	5.766206283	2511886.432	1.00E+07	5.823380679
816	Z09144	0.055	5.760487132	2511886.432	1.00E+07	5.823380361
817	Z09144	0.06	5.754767727	2511886.432	1.00E+07	5.823380042
818	Z09144	0.065	5.749048068	2511886.432	1.00E+07	5.823379724
819	Z09144	0.07	5.743328156	2511886.432	1.00E+07	5.823379406
820	Z09144	0.075	5.73760799	2511886.432	1.00E+07	5.823379087
821	Z09144	0.08	5.731887571	2511886.432	1.00E+07	5.823378769
822	Z09144	0.085	5.726166898	2511886.432	1.00E+07	5.823378451
823	Z09144	0.09	5.720445972	2511886.432	1.00E+07	5.823378132
824	Z09144	0.095	5.714724792	2511886.432	1.00E+07	5.823377814
825	Z09144	0.1	5.709003358	2511886.432	1.00E+07	5.823377496
826	Z09144	0.105	5.703281671	2511886.432	1.00E+07	5.823377177
827	Z09144	0.11	5.69755973	2511886.432	1.00E+07	5.823376859
828	Z09144	0.115	5.691837535	2511886.432	1.00E+07	5.82337654
829	Z09144	0.12	5.686115087	2511886.432	1.00E+07	5.823376222
830	Z09144	0.125	5.680392385	2511886.432	1.00E+07	5.823375903
831	Z09144	0.13	5.674669429	2511886.432	1.00E+07	5.823375585
832	Z09144	0.135	5.66894622	2511886.432	1.00E+07	5.823375266
833	Z09144	0.14	5.663222756	2511886.432	1.00E+07	5.823374948
834	Z09144	0.145	5.657499039	2511886.432	1.00E+07	5.823374629
835	Z09144	0.15	5.651775068	2511886.432	1.00E+07	5.823374311
836	Z09144	0.155	5.646050844	2511886.432	1.00E+07	5.823373992
837	Z09144	0.16	5.640326365	2511886.432	1.00E+07	5.823373674
838	Z09144	0.165	5.634601633	2511886.432	1.00E+07	5.823373355
839	Z09144	0.17	5.628876647	2511886.432	1.00E+07	5.823373037
840	Z09144	0.175	5.623151407	2511886.432	1.00E+07	5.823372718
841	Z09144	0.18	5.617425913	2511886.432	1.00E+07	5.823372399
842	Z09144	0.185	5.611700165	2511886.432	1.00E+07	5.823372081
843	Z09144	0.19	5.605974163	2511886.432	1.00E+07	5.823371762
844	Z09144	0.195	5.600247907	2511886.432	1.00E+07	5.823371444
845	Z09144	0.2	5.594521398	2511886.432	1.00E+07	5.823371125
846	Z09144	0.205	5.588794634	2511886.432	1.00E+07	5.823370806
847	Z09144	0.21	5.583067616	2511886.432	1.00E+07	5.823370487
848	Z09144	0.215	5.577340344	2511886.432	1.00E+07	5.823370169
849	Z09144	0.22	5.571612819	2511886.432	1.00E+07	5.82336985
850	Z09144	0.225	5.565885039	2511886.432	1.00E+07	5.823369531
851	Z09144	0.23	5.560157005	2511886.432	1.00E+07	5.823369213
852	Z09144	0.235	5.554428717	2511886.432	1.00E+07	5.823368894
853	Z09144	0.24	5.548700175	2511886.432	1.00E+07	5.823368575
854	Z09144	0.245	5.542971379	2511886.432	1.00E+07	5.823368256
855	Z09144	0.25	5.537242328	2511886.432	1.00E+07	5.823367937
856	Z09144	0.255	5.531513024	2511886.432	1.00E+07	5.823367619
857	Z09144	0.26	5.525783465	2511886.432	1.00E+07	5.8233673
858	Z09144	0.265	5.520053653	2511886.432	1.00E+07	5.823366981
859	Z09144	0.27	5.514323586	2511886.432	1.00E+07	5.823366662
860	Z09144	0.275	5.508593264	2511886.432	1.00E+07	5.823366343
861	Z09144	0.28	5.502862689	2511886.432	1.00E+07	5.823366024
862	Z09144	0.285	5.497131859	2511886.432	1.00E+07	5.823365705
863	Z09144	0.29	5.491400775	2511886.432	1.00E+07	5.823365386
864	Z09144	0.295	5.485669437	2511886.432	1.00E+07	5.823365067
865	Z09144	0.3	5.479937844	2511886.432	1.00E+07	5.823364748
866	Z09144	0.305	5.474205997	2511886.432	1.00E+07	5.823364429
867	Z09144	0.31	5.468473896	2511886.432	1.00E+07	5.82336411
868	Z09144	0.315	5.46274154	2511886.432	1.00E+07	5.823363791
869	Z09144	0.32	5.457008931	2511886.432	1.00E+07	5.823363472
870	Z09144	0.325	5.451276066	2511886.432	1.00E+07	5.823363153
871	Z09144	0.33	5.445542947	2511886.432	1.00E+07	5.823362834
872	Z09144	0.335	5.439809574	2511886.432	1.00E+07	5.823362515
873	Z09144	0.34	5.434075947	2511886.432	1.00E+07	5.823362196
874	Z09144	0.345	5.428342064	2511886.432	1.00E+07	5.823361877
875	Z09144	0.35	5.422607928	2511886.432	1.00E+07	5.823361558
876	Z09144	0.355	5.416873537	2511886.432	1.00E+07	5.823361239
877	Z09144	0.36	5.411138891	2511886.432	1.00E+07	5.82336092
878	Z09144	0.365	5.405403991	2511886.432	1.00E+07	5.823360601
879	Z09144	0.37	5.399668837	2511886.432	1.00E+07	5.823360282
880	Z09144	0.375	5.393933427	2511886.432	1.00E+07	5.823359962
881	Z09144	0.38	5.388197764	2511886.432	1.00E+07	5.823359643
882	Z09144	0.385	5.382461845	2511886.432	1.00E+07	5.823359324
883	Z09144	0.39	5.376725672	2511886.432	1.00E+07	5.823359005
884	Z09144	0.395	5.370989245	2511886.432	1.00E+07	5.823358686
885	Z09144	0.4	5.365252563	2511886.432	1.00E+07	5.823358366
886	Z09144	0.405	5.359515626	2511886.432	1.00E+07	5.823358047
887	Z09144	0.41	5.353778434	2511886.432	1.00E+07	5.823357728
888	Z09144	0.415	5.348040988	2511886.432	1.00E+07	5.823357409
889	Z09144	0.42	5.342303287	2511886.432	1.00E+07	5.823357089
890	Z09144	0.425	5.336565331	2511886.432	1.00E+07	5.82335677
891	Z09144	0.43	5.330827121	2511886.432	1.00E+07	5.823356451
892	Z09144	0.435	5.325088656	2511886.432	1.00E+07	5.823356131
893	Z09144	0.44	5.319349936	2511886.432	1.00E+07	5.823355812
894	Z09144	0.445	5.313610961	2511886.432	1.00E+07	5.823355493
895	Z09144	0.45	5.307871732	2511886.432	1.00E+07	5.823355173
896	Z09144	0.455	5.302132247	2511886.432	1.00E+07	5.823354854
897	Z09144	0.46	5.296392508	2511886.432	1.00E+07	5.823354534
898	Z09144	0.465	5.290652514	2511886.432	1.00E+07	5.823354215
899	Z09144	0.47	5.284912265	2511886.432	1.00E+07	5.823353896
900	Z09144	0.475	5.279171761	2511886.432	1.00E+07	5.823353576
901	Z09144	0.48	5.273431002	2511886.432	1.00E+07	5.823353257
902	Z09144	0.485	5.267689988	2511886.432	1.00E+07	5.823352937
903	Z09144	0.49	5.26194872	2511886.432	1.00E+07	5.823352618
904	Z09144	0.495	5.256207196	2511886.432	1.00E+07	5.823352298
905	Z09144	0.5	5.250465417	2511886.432	1.00E+07	5.823351979
906	Z09144	0.505	5.244723384	2511886.432	1.00E+07	5.823351659
907	Z09144	0.51	5.238981095	2511886.432	1.00E+07	5.82335134
908	Z09144	0.515	5.233238552	2511886.432	1.00E+07	5.82335102
909	Z09144	0.52	5.227495753	2511886.432	1.00E+07	5.8233507
910	Z09144	0.525	5.221752699	2511886.432	1.00E+07	5.823350381
911	Z09144	0.53	5.21600939	2511886.432	1.00E+07	5.823350061
912	Z09144	0.535	5.210265826	2511886.432	1.00E+07	5.823349742
913	Z09144	0.54	5.204522007	2511886.432	1.00E+07	5.823349422
914	Z09144	0.545	5.198777933	2511886.432	1.00E+07	5.823349102
915	Z09144	0.55	5.193033604	2511886.432	1.00E+07	5.823348783
916	Z09144	0.555	5.187289019	2511886.432	1.00E+07	5.823348463
917	Z09144	0.56	5.181544179	2511886.432	1.00E+07	5.823348143
918	Z09144	0.565	5.175799084	2511886.432	1.00E+07	5.823347824
919	Z09144	0.57	5.170053734	2511886.432	1.00E+07	5.823347504
920	Z09144	0.575	5.164308129	2511886.432	1.00E+07	5.823347184
921	Z09144	0.58	5.158562268	2511886.432	1.00E+07	5.823346864
922	Z09144	0.585	5.152816152	2511886.432	1.00E+07	5.823346545
923	Z09144	0.59	5.147069781	2511886.432	1.00E+07	5.823346225
924	Z09144	0.595	5.141323155	2511886.432	1.00E+07	5.823345905
925	Z09144	0.6	5.135576273	2511886.432	1.00E+07	5.823345585
926	Z09144	0.605	5.129829136	2511886.432	1.00E+07	5.823345265
927	Z09144	0.61	5.124081743	2511886.432	1.00E+07	5.823344946
928	Z09144	0.615	5.118334095	2511886.432	1.00E+07	5.823344626
929	Z09144	0.62	5.112586192	2511886.432	1.00E+07	5.823344306
930	Z09144	0.625	5.106838033	2511886.432	1.00E+07	5.823343986
931	Z09144	0.63	5.101089619	2511886.432	1.00E+07	5.823343666
932	Z09144	0.635	5.09534095	2511886.432	1.00E+07	5.823343346
933	Z09144	0.64	5.089592025	2511886.432	1.00E+07	5.823343026
934	Z09144	0.645	5.083842844	2511886.432	1.00E+07	5.823342706
935	Z09144	0.65	5.078093408	2511886.432	1.00E+07	5.823342386
936	Z09144	0.655	5.072343717	2511886.432	1.00E+07	5.823342066
937	Z09144	0.66	5.06659377	2511886.432	1.00E+07	5.823341746
938	Z09144	0.665	5.060843567	2511886.432	1.00E+07	5.823341426
939	Z09144	0.67	5.055093109	2511886.432	1.00E+07	5.823341106
940	Z09144	0.675	5.049342395	2511886.432	1.00E+07	5.823340786
941	Z09144	0.68	5.043591426	2511886.432	1.00E+07	5.823340466
942	Z09144	0.685	5.037840201	2511886.432	1.00E+07	5.823340146
943	Z09144	0.69	5.032088721	2511886.432	1.00E+07	5.823339826
944	Z09144	0.695	5.026336984	2511886.432	1.00E+07	5.823339506
945	Z09144	0.7	5.020584993	2511886.432	1.00E+07	5.823339186
946	Z09144	0.705	5.014832745	2511886.432	1.00E+07	5.823338866
947	Z09144	0.71	5.009080242	2511886.432	1.00E+07	5.823338546
948	Z09144	0.715	5.003327483	2511886.432	1.00E+07	5.823338226
949	Z09144	0.72	4.997574468	2511886.432	1.00E+07	5.823337906
950	Z09144	0.725	4.991821198	2511886.432	1.00E+07	5.823337585
951	Z09144	0.73	4.986067672	2511886.432	1.00E+07	5.823337265
952	Z09144	0.735	4.98031389	2511886.432	1.00E+07	5.823336945
953	Z09144	0.74	4.974559852	2511886.432	1.00E+07	5.823336625
954	Z09144	0.745	4.968805558	2511886.432	1.00E+07	5.823336305
955	Z09144	0.75	4.963051009	2511886.432	1.00E+07	5.823335984
956	Z09144	0.755	4.957296204	2511886.432	1.00E+07	5.823335664
957	Z09144	0.76	4.951541143	2511886.432	1.00E+07	5.823335344
958	Z09144	0.765	4.945785826	2511886.432	1.00E+07	5.823335024
959	Z09144	0.77	4.940030253	2511886.432	1.00E+07	5.823334703
960	Z09144	0.775	4.934274424	2511886.432	1.00E+07	5.823334383
961	Z09144	0.78	4.928518339	2511886.432	1.00E+07	5.823334063
962	Z09144	0.785	4.922761999	2511886.432	1.00E+07	5.823333742
963	Z09144	0.79	4.917005402	2511886.432	1.00E+07	5.823333422
964	Z09144	0.795	4.911248549	2511886.432	1.00E+07	5.823333102
965	Z09144	0.8	4.905491441	2511886.432	1.00E+07	5.823332781
966	Z09144	0.805	4.899734076	2511886.432	1.00E+07	5.823332461
967	Z09144	0.81	4.893976455	2511886.432	1.00E+07	5.823332141
968	Z09144	0.815	4.888218578	2511886.432	1.00E+07	5.82333182
969	Z09144	0.82	4.882460446	2511886.432	1.00E+07	5.8233315
970	Z09144	0.825	4.876702057	2511886.432	1.00E+07	5.823331179
971	Z09144	0.83	4.870943412	2511886.432	1.00E+07	5.823330859
972	Z09144	0.835	4.86518451	2511886.432	1.00E+07	5.823330538
973	Z09144	0.84	4.859425353	2511886.432	1.00E+07	5.823330218
974	Z09144	0.845	4.85366594	2511886.432	1.00E+07	5.823329897
975	Z09144	0.85	4.84790627	2511886.432	1.00E+07	5.823329577
976	Z09144	0.855	4.842146344	2511886.432	1.00E+07	5.823329256
977	Z09144	0.86	4.836386162	2511886.432	1.00E+07	5.823328936
978	Z09144	0.865	4.830625724	2511886.432	1.00E+07	5.823328615
979	Z09144	0.87	4.824865029	2511886.432	1.00E+07	5.823328295
980	Z09144	0.875	4.819104079	2511886.432	1.00E+07	5.823327974
981	Z09144	0.88	4.813342872	2511886.432	1.00E+07	5.823327653
982	Z09144	0.885	4.807581408	2511886.432	1.00E+07	5.823327333
983	Z09144	0.89	4.801819689	2511886.432	1.00E+07	5.823327012
984	Z09144	0.895	4.796057713	2511886.432	1.00E+07	5.823326691
985	Z09144	0.9	4.79029548	2511886.432	1.00E+07	5.823326371
986	Z09144	0.905	4.784532992	2511886.432	1.00E+07	5.82332605
987	Z09144	0.91	4.778770247	2511886.432	1.00E+07	5.823325729
988	Z09144	0.915	4.773007245	2511886.432	1.00E+07	5.823325409
989	Z09144	0.92	4.767243987	2511886.432	1.00E+07	5.823325088
990	Z09144	0.925	4.761480473	2511886.432	1.00E+07	5.823324767
991	Z09144	0.93	4.755716702	2511886.432	1.00E+07	5.823324447
992	Z09144	0.935	4.749952675	2511886.432	1.00E+07	5.823324126
993	Z09144	0.94	4.744188391	2511886.432	1.00E+07	5.823323805
994	Z09144	0.945	4.738423851	2511886.432	1.00E+07	5.823323484
995	Z09144	0.95	4.732659054	2511886.432	1.00E+07	5.823323163
996	Z09144	0.955	4.726894001	2511886.432	1.00E+07	5.823322843
997	Z09144	0.96	4.721128691	2511886.432	1.00E+07	5.823322522
998	Z09144	0.965	4.715363125	2511886.432	1.00E+07	5.823322201
999	Z09144	0.97	4.709597302	2511886.432	1.00E+07	5.82332188
1000	Z09144	0.975	4.703831223	2511886.432	1.00E+07	5.823321559
1001	Z09144	0.98	4.698064886	2511886.432	1.00E+07	5.823321238
1002	Z09144	0.985	4.692298294	2511886.432	1.00E+07	5.823320917
1003	Z09144	0.99	4.686531444	2511886.432	1.00E+07	5.823320597
1004	Z09144	0.995	4.680764338	2511886.432	1.00E+07	5.823320276
1005	Z09144	1	4.674996975	2511886.432	1.00E+07	5.823319955
1006	Z09144	0	5.823383861	3162277.66	1.00E+07	5.823383861
1007	Z09144	0.005	5.816542715	3162277.66	1.00E+07	5.823383543
1008	Z09144	0.01	5.809701207	3162277.66	1.00E+07	5.823383224
1009	Z09144	0.015	5.802859336	3162277.66	1.00E+07	5.823382906
1010	Z09144	0.02	5.796017102	3162277.66	1.00E+07	5.823382588
1011	Z09144	0.025	5.789174505	3162277.66	1.00E+07	5.82338227
1012	Z09144	0.03	5.782331544	3162277.66	1.00E+07	5.823381952
1013	Z09144	0.035	5.775488221	3162277.66	1.00E+07	5.823381634
1014	Z09144	0.04	5.768644535	3162277.66	1.00E+07	5.823381315
1015	Z09144	0.045	5.761800485	3162277.66	1.00E+07	5.823380997
1016	Z09144	0.05	5.754956072	3162277.66	1.00E+07	5.823380679
1017	Z09144	0.055	5.748111296	3162277.66	1.00E+07	5.82338036
1018	Z09144	0.06	5.741266157	3162277.66	1.00E+07	5.823380042
1019	Z09144	0.065	5.734420655	3162277.66	1.00E+07	5.823379724
1020	Z09144	0.07	5.727574789	3162277.66	1.00E+07	5.823379405
1021	Z09144	0.075	5.72072856	3162277.66	1.00E+07	5.823379087
1022	Z09144	0.08	5.713881967	3162277.66	1.00E+07	5.823378769
1023	Z09144	0.085	5.707035012	3162277.66	1.00E+07	5.82337845
1024	Z09144	0.09	5.700187692	3162277.66	1.00E+07	5.823378132
1025	Z09144	0.095	5.69334001	3162277.66	1.00E+07	5.823377814
1026	Z09144	0.1	5.686491964	3162277.66	1.00E+07	5.823377495
1027	Z09144	0.105	5.679643554	3162277.66	1.00E+07	5.823377177
1028	Z09144	0.11	5.672794781	3162277.66	1.00E+07	5.823376858
1029	Z09144	0.115	5.665945644	3162277.66	1.00E+07	5.82337654
1030	Z09144	0.12	5.659096144	3162277.66	1.00E+07	5.823376221
1031	Z09144	0.125	5.65224628	3162277.66	1.00E+07	5.823375903
1032	Z09144	0.13	5.645396053	3162277.66	1.00E+07	5.823375584
1033	Z09144	0.135	5.638545461	3162277.66	1.00E+07	5.823375265
1034	Z09144	0.14	5.631694506	3162277.66	1.00E+07	5.823374947
1035	Z09144	0.145	5.624843188	3162277.66	1.00E+07	5.823374628
1036	Z09144	0.15	5.617991506	3162277.66	1.00E+07	5.82337431
1037	Z09144	0.155	5.611139459	3162277.66	1.00E+07	5.823373991
1038	Z09144	0.16	5.60428705	3162277.66	1.00E+07	5.823373672
1039	Z09144	0.165	5.597434276	3162277.66	1.00E+07	5.823373354
1040	Z09144	0.17	5.590581138	3162277.66	1.00E+07	5.823373035
1041	Z09144	0.175	5.583727637	3162277.66	1.00E+07	5.823372716
1042	Z09144	0.18	5.576873771	3162277.66	1.00E+07	5.823372398
1043	Z09144	0.185	5.570019542	3162277.66	1.00E+07	5.823372079
1044	Z09144	0.19	5.563164948	3162277.66	1.00E+07	5.82337176
1045	Z09144	0.195	5.556309991	3162277.66	1.00E+07	5.823371441
1046	Z09144	0.2	5.549454669	3162277.66	1.00E+07	5.823371123
1047	Z09144	0.205	5.542598984	3162277.66	1.00E+07	5.823370804
1048	Z09144	0.21	5.535742934	3162277.66	1.00E+07	5.823370485
1049	Z09144	0.215	5.528886521	3162277.66	1.00E+07	5.823370166
1050	Z09144	0.22	5.522029743	3162277.66	1.00E+07	5.823369847
1051	Z09144	0.225	5.515172601	3162277.66	1.00E+07	5.823369528
1052	Z09144	0.23	5.508315094	3162277.66	1.00E+07	5.82336921
1053	Z09144	0.235	5.501457224	3162277.66	1.00E+07	5.823368891
1054	Z09144	0.24	5.494598989	3162277.66	1.00E+07	5.823368572
1055	Z09144	0.245	5.48774039	3162277.66	1.00E+07	5.823368253
1056	Z09144	0.25	5.480881426	3162277.66	1.00E+07	5.823367934
1057	Z09144	0.255	5.474022098	3162277.66	1.00E+07	5.823367615
1058	Z09144	0.26	5.467162406	3162277.66	1.00E+07	5.823367296
1059	Z09144	0.265	5.46030235	3162277.66	1.00E+07	5.823366977
1060	Z09144	0.27	5.453441928	3162277.66	1.00E+07	5.823366658
1061	Z09144	0.275	5.446581143	3162277.66	1.00E+07	5.823366339
1062	Z09144	0.28	5.439719993	3162277.66	1.00E+07	5.82336602
1063	Z09144	0.285	5.432858478	3162277.66	1.00E+07	5.823365701
1064	Z09144	0.29	5.425996599	3162277.66	1.00E+07	5.823365382
1065	Z09144	0.295	5.419134355	3162277.66	1.00E+07	5.823365063
1066	Z09144	0.3	5.412271747	3162277.66	1.00E+07	5.823364743
1067	Z09144	0.305	5.405408774	3162277.66	1.00E+07	5.823364424
1068	Z09144	0.31	5.398545436	3162277.66	1.00E+07	5.823364105
1069	Z09144	0.315	5.391681734	3162277.66	1.00E+07	5.823363786
1070	Z09144	0.32	5.384817666	3162277.66	1.00E+07	5.823363467
1071	Z09144	0.325	5.377953234	3162277.66	1.00E+07	5.823363148
1072	Z09144	0.33	5.371088438	3162277.66	1.00E+07	5.823362828
1073	Z09144	0.335	5.364223276	3162277.66	1.00E+07	5.823362509
1074	Z09144	0.34	5.35735775	3162277.66	1.00E+07	5.82336219
1075	Z09144	0.345	5.350491858	3162277.66	1.00E+07	5.823361871
1076	Z09144	0.35	5.343625602	3162277.66	1.00E+07	5.823361551
1077	Z09144	0.355	5.336758981	3162277.66	1.00E+07	5.823361232
1078	Z09144	0.36	5.329891995	3162277.66	1.00E+07	5.823360913
1079	Z09144	0.365	5.323024644	3162277.66	1.00E+07	5.823360593
1080	Z09144	0.37	5.316156928	3162277.66	1.00E+07	5.823360274
1081	Z09144	0.375	5.309288846	3162277.66	1.00E+07	5.823359955
1082	Z09144	0.38	5.3024204	3162277.66	1.00E+07	5.823359635
1083	Z09144	0.385	5.295551589	3162277.66	1.00E+07	5.823359316
1084	Z09144	0.39	5.288682412	3162277.66	1.00E+07	5.823358996
1085	Z09144	0.395	5.28181287	3162277.66	1.00E+07	5.823358677
1086	Z09144	0.4	5.274942963	3162277.66	1.00E+07	5.823358357
1087	Z09144	0.405	5.268072691	3162277.66	1.00E+07	5.823358038
1088	Z09144	0.41	5.261202054	3162277.66	1.00E+07	5.823357718
1089	Z09144	0.415	5.254331051	3162277.66	1.00E+07	5.823357399
1090	Z09144	0.42	5.247459683	3162277.66	1.00E+07	5.823357079
1091	Z09144	0.425	5.240587949	3162277.66	1.00E+07	5.82335676
1092	Z09144	0.43	5.233715851	3162277.66	1.00E+07	5.82335644
1093	Z09144	0.435	5.226843386	3162277.66	1.00E+07	5.823356121
1094	Z09144	0.44	5.219970557	3162277.66	1.00E+07	5.823355801
1095	Z09144	0.445	5.213097362	3162277.66	1.00E+07	5.823355482
1096	Z09144	0.45	5.206223801	3162277.66	1.00E+07	5.823355162
1097	Z09144	0.455	5.199349875	3162277.66	1.00E+07	5.823354842
1098	Z09144	0.46	5.192475583	3162277.66	1.00E+07	5.823354523
1099	Z09144	0.465	5.185600926	3162277.66	1.00E+07	5.823354203
1100	Z09144	0.47	5.178725903	3162277.66	1.00E+07	5.823353883
1101	Z09144	0.475	5.171850514	3162277.66	1.00E+07	5.823353563
1102	Z09144	0.48	5.16497476	3162277.66	1.00E+07	5.823353244
1103	Z09144	0.485	5.15809864	3162277.66	1.00E+07	5.823352924
1104	Z09144	0.49	5.151222155	3162277.66	1.00E+07	5.823352604
1105	Z09144	0.495	5.144345303	3162277.66	1.00E+07	5.823352284
1106	Z09144	0.5	5.137468086	3162277.66	1.00E+07	5.823351965
1107	Z09144	0.505	5.130590503	3162277.66	1.00E+07	5.823351645
1108	Z09144	0.51	5.123712554	3162277.66	1.00E+07	5.823351325
1109	Z09144	0.515	5.116834239	3162277.66	1.00E+07	5.823351005
1110	Z09144	0.52	5.109955559	3162277.66	1.00E+07	5.823350685
1111	Z09144	0.525	5.103076512	3162277.66	1.00E+07	5.823350365
1112	Z09144	0.53	5.0961971	3162277.66	1.00E+07	5.823350045
1113	Z09144	0.535	5.089317321	3162277.66	1.00E+07	5.823349726
1114	Z09144	0.54	5.082437177	3162277.66	1.00E+07	5.823349406
1115	Z09144	0.545	5.075556666	3162277.66	1.00E+07	5.823349086
1116	Z09144	0.55	5.068675789	3162277.66	1.00E+07	5.823348766
1117	Z09144	0.555	5.061794547	3162277.66	1.00E+07	5.823348446
1118	Z09144	0.56	5.054912938	3162277.66	1.00E+07	5.823348126
1119	Z09144	0.565	5.048030963	3162277.66	1.00E+07	5.823347806
1120	Z09144	0.57	5.041148621	3162277.66	1.00E+07	5.823347486
1121	Z09144	0.575	5.034265914	3162277.66	1.00E+07	5.823347166
1122	Z09144	0.58	5.02738284	3162277.66	1.00E+07	5.823346846
1123	Z09144	0.585	5.0204994	3162277.66	1.00E+07	5.823346525
1124	Z09144	0.59	5.013615594	3162277.66	1.00E+07	5.823346205
1125	Z09144	0.595	5.006731421	3162277.66	1.00E+07	5.823345885
1126	Z09144	0.6	4.999846882	3162277.66	1.00E+07	5.823345565
1127	Z09144	0.605	4.992961977	3162277.66	1.00E+07	5.823345245
1128	Z09144	0.61	4.986076705	3162277.66	1.00E+07	5.823344925
1129	Z09144	0.615	4.979191066	3162277.66	1.00E+07	5.823344605
1130	Z09144	0.62	4.972305061	3162277.66	1.00E+07	5.823344284
1131	Z09144	0.625	4.96541869	3162277.66	1.00E+07	5.823343964
1132	Z09144	0.63	4.958531952	3162277.66	1.00E+07	5.823343644
1133	Z09144	0.635	4.951644848	3162277.66	1.00E+07	5.823343324
1134	Z09144	0.64	4.944757376	3162277.66	1.00E+07	5.823343003
1135	Z09144	0.645	4.937869539	3162277.66	1.00E+07	5.823342683
1136	Z09144	0.65	4.930981334	3162277.66	1.00E+07	5.823342363
1137	Z09144	0.655	4.924092763	3162277.66	1.00E+07	5.823342042
1138	Z09144	0.66	4.917203825	3162277.66	1.00E+07	5.823341722
1139	Z09144	0.665	4.910314521	3162277.66	1.00E+07	5.823341402
1140	Z09144	0.67	4.903424849	3162277.66	1.00E+07	5.823341081
1141	Z09144	0.675	4.896534811	3162277.66	1.00E+07	5.823340761
1142	Z09144	0.68	4.889644406	3162277.66	1.00E+07	5.823340441
1143	Z09144	0.685	4.882753634	3162277.66	1.00E+07	5.82334012
1144	Z09144	0.69	4.875862496	3162277.66	1.00E+07	5.8233398
1145	Z09144	0.695	4.86897099	3162277.66	1.00E+07	5.823339479
1146	Z09144	0.7	4.862079117	3162277.66	1.00E+07	5.823339159
1147	Z09144	0.705	4.855186878	3162277.66	1.00E+07	5.823338838
1148	Z09144	0.71	4.848294271	3162277.66	1.00E+07	5.823338518
1149	Z09144	0.715	4.841401297	3162277.66	1.00E+07	5.823338197
1150	Z09144	0.72	4.834507956	3162277.66	1.00E+07	5.823337877
1151	Z09144	0.725	4.827614249	3162277.66	1.00E+07	5.823337556
1152	Z09144	0.73	4.820720174	3162277.66	1.00E+07	5.823337235
1153	Z09144	0.735	4.813825731	3162277.66	1.00E+07	5.823336915
1154	Z09144	0.74	4.806930922	3162277.66	1.00E+07	5.823336594
1155	Z09144	0.745	4.800035745	3162277.66	1.00E+07	5.823336274
1156	Z09144	0.75	4.793140202	3162277.66	1.00E+07	5.823335953
1157	Z09144	0.755	4.78624429	3162277.66	1.00E+07	5.823335632
1158	Z09144	0.76	4.779348012	3162277.66	1.00E+07	5.823335312
1159	Z09144	0.765	4.772451366	3162277.66	1.00E+07	5.823334991
1160	Z09144	0.77	4.765554353	3162277.66	1.00E+07	5.82333467
1161	Z09144	0.775	4.758656972	3162277.66	1.00E+07	5.823334349
1162	Z09144	0.78	4.751759224	3162277.66	1.00E+07	5.823334029
1163	Z09144	0.785	4.744861109	3162277.66	1.00E+07	5.823333708
1164	Z09144	0.79	4.737962626	3162277.66	1.00E+07	5.823333387
1165	Z09144	0.795	4.731063776	3162277.66	1.00E+07	5.823333066
1166	Z09144	0.8	4.724164558	3162277.66	1.00E+07	5.823332745
1167	Z09144	0.805	4.717264972	3162277.66	1.00E+07	5.823332425
1168	Z09144	0.81	4.710365019	3162277.66	1.00E+07	5.823332104
1169	Z09144	0.815	4.703464698	3162277.66	1.00E+07	5.823331783
1170	Z09144	0.82	4.69656401	3162277.66	1.00E+07	5.823331462
1171	Z09144	0.825	4.689662954	3162277.66	1.00E+07	5.823331141
1172	Z09144	0.83	4.68276153	3162277.66	1.00E+07	5.82333082
1173	Z09144	0.835	4.675859738	3162277.66	1.00E+07	5.823330499
1174	Z09144	0.84	4.668957579	3162277.66	1.00E+07	5.823330178
1175	Z09144	0.845	4.662055052	3162277.66	1.00E+07	5.823329857
1176	Z09144	0.85	4.655152156	3162277.66	1.00E+07	5.823329536
1177	Z09144	0.855	4.648248894	3162277.66	1.00E+07	5.823329215
1178	Z09144	0.86	4.641345263	3162277.66	1.00E+07	5.823328894
1179	Z09144	0.865	4.634441264	3162277.66	1.00E+07	5.823328573
1180	Z09144	0.87	4.627536897	3162277.66	1.00E+07	5.823328252
1181	Z09144	0.875	4.620632163	3162277.66	1.00E+07	5.823327931
1182	Z09144	0.88	4.61372706	3162277.66	1.00E+07	5.82332761
1183	Z09144	0.885	4.606821589	3162277.66	1.00E+07	5.823327289
1184	Z09144	0.89	4.59991575	3162277.66	1.00E+07	5.823326968
1185	Z09144	0.895	4.593009544	3162277.66	1.00E+07	5.823326647
1186	Z09144	0.9	4.586102968	3162277.66	1.00E+07	5.823326325
1187	Z09144	0.905	4.579196025	3162277.66	1.00E+07	5.823326004
1188	Z09144	0.91	4.572288714	3162277.66	1.00E+07	5.823325683
1189	Z09144	0.915	4.565381034	3162277.66	1.00E+07	5.823325362
1190	Z09144	0.92	4.558472986	3162277.66	1.00E+07	5.823325041
1191	Z09144	0.925	4.55156457	3162277.66	1.00E+07	5.823324719
1192	Z09144	0.93	4.544655786	3162277.66	1.00E+07	5.823324398
1193	Z09144	0.935	4.537746633	3162277.66	1.00E+07	5.823324077
1194	Z09144	0.94	4.530837112	3162277.66	1.00E+07	5.823323756
1195	Z09144	0.945	4.523927222	3162277.66	1.00E+07	5.823323434
1196	Z09144	0.95	4.517016964	3162277.66	1.00E+07	5.823323113
1197	Z09144	0.955	4.510106338	3162277.66	1.00E+07	5.823322791
1198	Z09144	0.96	4.503195343	3162277.66	1.00E+07	5.82332247
1199	Z09144	0.965	4.496283979	3162277.66	1.00E+07	5.823322149
1200	Z09144	0.97	4.489372247	3162277.66	1.00E+07	5.823321827
1201	Z09144	0.975	4.482460147	3162277.66	1.00E+07	5.823321506
1202	Z09144	0.98	4.475547678	3162277.66	1.00E+07	5.823321184
1203	Z09144	0.985	4.46863484	3162277.66	1.00E+07	5.823320863
1204	Z09144	0.99	4.461721633	3162277.66	1.00E+07	5.823320542
1205	Z09144	0.995	4.454808058	3162277.66	1.00E+07	5.82332022
1206	Z09144	1	4.447894114	3162277.66	1.00E+07	5.823319899
1207	Z09144	0	5.823383861	3981071.706	1.00E+07	5.823383861
1208	Z09144	0.005	5.815275774	3981071.706	1.00E+07	5.823383543
1209	Z09144	0.01	5.807167178	3981071.706	1.00E+07	5.823383224
1210	Z09144	0.015	5.799058071	3981071.706	1.00E+07	5.823382906
1211	Z09144	0.02	5.790948454	3981071.706	1.00E+07	5.823382588
1212	Z09144	0.025	5.782838327	3981071.706	1.00E+07	5.82338227
1213	Z09144	0.03	5.77472769	3981071.706	1.00E+07	5.823381952
1214	Z09144	0.035	5.766616543	3981071.706	1.00E+07	5.823381633
1215	Z09144	0.04	5.758504885	3981071.706	1.00E+07	5.823381315
1216	Z09144	0.045	5.750392718	3981071.706	1.00E+07	5.823380997
1217	Z09144	0.05	5.742280039	3981071.706	1.00E+07	5.823380679
1218	Z09144	0.055	5.734166851	3981071.706	1.00E+07	5.82338036
1219	Z09144	0.06	5.726053151	3981071.706	1.00E+07	5.823380042
1220	Z09144	0.065	5.717938942	3981071.706	1.00E+07	5.823379724
1221	Z09144	0.07	5.709824222	3981071.706	1.00E+07	5.823379405
1222	Z09144	0.075	5.701708991	3981071.706	1.00E+07	5.823379087
1223	Z09144	0.08	5.693593249	3981071.706	1.00E+07	5.823378768
1224	Z09144	0.085	5.685476997	3981071.706	1.00E+07	5.82337845
1225	Z09144	0.09	5.677360234	3981071.706	1.00E+07	5.823378131
1226	Z09144	0.095	5.66924296	3981071.706	1.00E+07	5.823377813
1227	Z09144	0.1	5.661125175	3981071.706	1.00E+07	5.823377494
1228	Z09144	0.105	5.65300688	3981071.706	1.00E+07	5.823377176
1229	Z09144	0.11	5.644888073	3981071.706	1.00E+07	5.823376857
1230	Z09144	0.115	5.636768756	3981071.706	1.00E+07	5.823376539
1231	Z09144	0.12	5.628648927	3981071.706	1.00E+07	5.82337622
1232	Z09144	0.125	5.620528588	3981071.706	1.00E+07	5.823375902
1233	Z09144	0.13	5.612407737	3981071.706	1.00E+07	5.823375583
1234	Z09144	0.135	5.604286375	3981071.706	1.00E+07	5.823375264
1235	Z09144	0.14	5.596164502	3981071.706	1.00E+07	5.823374946
1236	Z09144	0.145	5.588042117	3981071.706	1.00E+07	5.823374627
1237	Z09144	0.15	5.579919221	3981071.706	1.00E+07	5.823374308
1238	Z09144	0.155	5.571795814	3981071.706	1.00E+07	5.82337399
1239	Z09144	0.16	5.563671895	3981071.706	1.00E+07	5.823373671
1240	Z09144	0.165	5.555547465	3981071.706	1.00E+07	5.823373352
1241	Z09144	0.17	5.547422523	3981071.706	1.00E+07	5.823373033
1242	Z09144	0.175	5.53929707	3981071.706	1.00E+07	5.823372714
1243	Z09144	0.18	5.531171105	3981071.706	1.00E+07	5.823372396
1244	Z09144	0.185	5.523044628	3981071.706	1.00E+07	5.823372077
1245	Z09144	0.19	5.51491764	3981071.706	1.00E+07	5.823371758
1246	Z09144	0.195	5.50679014	3981071.706	1.00E+07	5.823371439
1247	Z09144	0.2	5.498662128	3981071.706	1.00E+07	5.82337112
1248	Z09144	0.205	5.490533604	3981071.706	1.00E+07	5.823370801
1249	Z09144	0.21	5.482404568	3981071.706	1.00E+07	5.823370482
1250	Z09144	0.215	5.47427502	3981071.706	1.00E+07	5.823370163
1251	Z09144	0.22	5.466144961	3981071.706	1.00E+07	5.823369844
1252	Z09144	0.225	5.458014389	3981071.706	1.00E+07	5.823369525
1253	Z09144	0.23	5.449883305	3981071.706	1.00E+07	5.823369206
1254	Z09144	0.235	5.441751709	3981071.706	1.00E+07	5.823368887
1255	Z09144	0.24	5.433619601	3981071.706	1.00E+07	5.823368568
1256	Z09144	0.245	5.42548698	3981071.706	1.00E+07	5.823368249
1257	Z09144	0.25	5.417353847	3981071.706	1.00E+07	5.82336793
1258	Z09144	0.255	5.409220202	3981071.706	1.00E+07	5.823367611
1259	Z09144	0.26	5.401086044	3981071.706	1.00E+07	5.823367292
1260	Z09144	0.265	5.392951374	3981071.706	1.00E+07	5.823366972
1261	Z09144	0.27	5.384816192	3981071.706	1.00E+07	5.823366653
1262	Z09144	0.275	5.376680497	3981071.706	1.00E+07	5.823366334
1263	Z09144	0.28	5.368544289	3981071.706	1.00E+07	5.823366015
1264	Z09144	0.285	5.360407569	3981071.706	1.00E+07	5.823365696
1265	Z09144	0.29	5.352270336	3981071.706	1.00E+07	5.823365376
1266	Z09144	0.295	5.34413259	3981071.706	1.00E+07	5.823365057
1267	Z09144	0.3	5.335994331	3981071.706	1.00E+07	5.823364738
1268	Z09144	0.305	5.32785556	3981071.706	1.00E+07	5.823364418
1269	Z09144	0.31	5.319716276	3981071.706	1.00E+07	5.823364099
1270	Z09144	0.315	5.311576478	3981071.706	1.00E+07	5.82336378
1271	Z09144	0.32	5.303436168	3981071.706	1.00E+07	5.82336346
1272	Z09144	0.325	5.295295345	3981071.706	1.00E+07	5.823363141
1273	Z09144	0.33	5.287154008	3981071.706	1.00E+07	5.823362821
1274	Z09144	0.335	5.279012159	3981071.706	1.00E+07	5.823362502
1275	Z09144	0.34	5.270869796	3981071.706	1.00E+07	5.823362183
1276	Z09144	0.345	5.26272692	3981071.706	1.00E+07	5.823361863
1277	Z09144	0.35	5.254583531	3981071.706	1.00E+07	5.823361544
1278	Z09144	0.355	5.246439629	3981071.706	1.00E+07	5.823361224
1279	Z09144	0.36	5.238295213	3981071.706	1.00E+07	5.823360904
1280	Z09144	0.365	5.230150284	3981071.706	1.00E+07	5.823360585
1281	Z09144	0.37	5.222004841	3981071.706	1.00E+07	5.823360265
1282	Z09144	0.375	5.213858885	3981071.706	1.00E+07	5.823359946
1283	Z09144	0.38	5.205712415	3981071.706	1.00E+07	5.823359626
1284	Z09144	0.385	5.197565431	3981071.706	1.00E+07	5.823359306
1285	Z09144	0.39	5.189417934	3981071.706	1.00E+07	5.823358987
1286	Z09144	0.395	5.181269923	3981071.706	1.00E+07	5.823358667
1287	Z09144	0.4	5.173121399	3981071.706	1.00E+07	5.823358347
1288	Z09144	0.405	5.16497236	3981071.706	1.00E+07	5.823358028
1289	Z09144	0.41	5.156822808	3981071.706	1.00E+07	5.823357708
1290	Z09144	0.415	5.148672742	3981071.706	1.00E+07	5.823357388
1291	Z09144	0.42	5.140522162	3981071.706	1.00E+07	5.823357068
1292	Z09144	0.425	5.132371067	3981071.706	1.00E+07	5.823356748
1293	Z09144	0.43	5.124219459	3981071.706	1.00E+07	5.823356429
1294	Z09144	0.435	5.116067337	3981071.706	1.00E+07	5.823356109
1295	Z09144	0.44	5.107914701	3981071.706	1.00E+07	5.823355789
1296	Z09144	0.445	5.09976155	3981071.706	1.00E+07	5.823355469
1297	Z09144	0.45	5.091607885	3981071.706	1.00E+07	5.823355149
1298	Z09144	0.455	5.083453706	3981071.706	1.00E+07	5.823354829
1299	Z09144	0.46	5.075299012	3981071.706	1.00E+07	5.823354509
1300	Z09144	0.465	5.067143804	3981071.706	1.00E+07	5.823354189
1301	Z09144	0.47	5.058988082	3981071.706	1.00E+07	5.823353869
1302	Z09144	0.475	5.050831845	3981071.706	1.00E+07	5.823353549
1303	Z09144	0.48	5.042675094	3981071.706	1.00E+07	5.823353229
1304	Z09144	0.485	5.034517828	3981071.706	1.00E+07	5.823352909
1305	Z09144	0.49	5.026360047	3981071.706	1.00E+07	5.823352589
1306	Z09144	0.495	5.018201752	3981071.706	1.00E+07	5.823352269
1307	Z09144	0.5	5.010042942	3981071.706	1.00E+07	5.823351949
1308	Z09144	0.505	5.001883617	3981071.706	1.00E+07	5.823351629
1309	Z09144	0.51	4.993723777	3981071.706	1.00E+07	5.823351309
1310	Z09144	0.515	4.985563423	3981071.706	1.00E+07	5.823350988
1311	Z09144	0.52	4.977402553	3981071.706	1.00E+07	5.823350668
1312	Z09144	0.525	4.969241169	3981071.706	1.00E+07	5.823350348
1313	Z09144	0.53	4.961079269	3981071.706	1.00E+07	5.823350028
1314	Z09144	0.535	4.952916855	3981071.706	1.00E+07	5.823349708
1315	Z09144	0.54	4.944753925	3981071.706	1.00E+07	5.823349387
1316	Z09144	0.545	4.93659048	3981071.706	1.00E+07	5.823349067
1317	Z09144	0.55	4.92842652	3981071.706	1.00E+07	5.823348747
1318	Z09144	0.555	4.920262044	3981071.706	1.00E+07	5.823348426
1319	Z09144	0.56	4.912097054	3981071.706	1.00E+07	5.823348106
1320	Z09144	0.565	4.903931548	3981071.706	1.00E+07	5.823347786
1321	Z09144	0.57	4.895765526	3981071.706	1.00E+07	5.823347465
1322	Z09144	0.575	4.887598989	3981071.706	1.00E+07	5.823347145
1323	Z09144	0.58	4.879431937	3981071.706	1.00E+07	5.823346824
1324	Z09144	0.585	4.871264369	3981071.706	1.00E+07	5.823346504
1325	Z09144	0.59	4.863096285	3981071.706	1.00E+07	5.823346183
1326	Z09144	0.595	4.854927686	3981071.706	1.00E+07	5.823345863
1327	Z09144	0.6	4.846758571	3981071.706	1.00E+07	5.823345542
1328	Z09144	0.605	4.83858894	3981071.706	1.00E+07	5.823345222
1329	Z09144	0.61	4.830418794	3981071.706	1.00E+07	5.823344901
1330	Z09144	0.615	4.822248131	3981071.706	1.00E+07	5.823344581
1331	Z09144	0.62	4.814076953	3981071.706	1.00E+07	5.82334426
1332	Z09144	0.625	4.805905259	3981071.706	1.00E+07	5.823343939
1333	Z09144	0.63	4.797733048	3981071.706	1.00E+07	5.823343619
1334	Z09144	0.635	4.789560322	3981071.706	1.00E+07	5.823343298
1335	Z09144	0.64	4.781387079	3981071.706	1.00E+07	5.823342978
1336	Z09144	0.645	4.773213321	3981071.706	1.00E+07	5.823342657
1337	Z09144	0.65	4.765039046	3981071.706	1.00E+07	5.823342336
1338	Z09144	0.655	4.756864255	3981071.706	1.00E+07	5.823342015
1339	Z09144	0.66	4.748688948	3981071.706	1.00E+07	5.823341695
1340	Z09144	0.665	4.740513124	3981071.706	1.00E+07	5.823341374
1341	Z09144	0.67	4.732336784	3981071.706	1.00E+07	5.823341053
1342	Z09144	0.675	4.724159927	3981071.706	1.00E+07	5.823340732
1343	Z09144	0.68	4.715982554	3981071.706	1.00E+07	5.823340411
1344	Z09144	0.685	4.707804665	3981071.706	1.00E+07	5.82334009
1345	Z09144	0.69	4.699626259	3981071.706	1.00E+07	5.82333977
1346	Z09144	0.695	4.691447336	3981071.706	1.00E+07	5.823339449
1347	Z09144	0.7	4.683267896	3981071.706	1.00E+07	5.823339128
1348	Z09144	0.705	4.67508794	3981071.706	1.00E+07	5.823338807
1349	Z09144	0.71	4.666907467	3981071.706	1.00E+07	5.823338486
1350	Z09144	0.715	4.658726477	3981071.706	1.00E+07	5.823338165
1351	Z09144	0.72	4.650544971	3981071.706	1.00E+07	5.823337844
1352	Z09144	0.725	4.642362947	3981071.706	1.00E+07	5.823337523
1353	Z09144	0.73	4.634180406	3981071.706	1.00E+07	5.823337202
1354	Z09144	0.735	4.625997349	3981071.706	1.00E+07	5.823336881
1355	Z09144	0.74	4.617813774	3981071.706	1.00E+07	5.82333656
1356	Z09144	0.745	4.609629682	3981071.706	1.00E+07	5.823336239
1357	Z09144	0.75	4.601445073	3981071.706	1.00E+07	5.823335917
1358	Z09144	0.755	4.593259947	3981071.706	1.00E+07	5.823335596
1359	Z09144	0.76	4.585074303	3981071.706	1.00E+07	5.823335275
1360	Z09144	0.765	4.576888142	3981071.706	1.00E+07	5.823334954
1361	Z09144	0.77	4.568701464	3981071.706	1.00E+07	5.823334633
1362	Z09144	0.775	4.560514268	3981071.706	1.00E+07	5.823334311
1363	Z09144	0.78	4.552326555	3981071.706	1.00E+07	5.82333399
1364	Z09144	0.785	4.544138324	3981071.706	1.00E+07	5.823333669
1365	Z09144	0.79	4.535949576	3981071.706	1.00E+07	5.823333348
1366	Z09144	0.795	4.52776031	3981071.706	1.00E+07	5.823333026
1367	Z09144	0.8	4.519570527	3981071.706	1.00E+07	5.823332705
1368	Z09144	0.805	4.511380225	3981071.706	1.00E+07	5.823332384
1369	Z09144	0.81	4.503189406	3981071.706	1.00E+07	5.823332062
1370	Z09144	0.815	4.49499807	3981071.706	1.00E+07	5.823331741
1371	Z09144	0.82	4.486806215	3981071.706	1.00E+07	5.82333142
1372	Z09144	0.825	4.478613842	3981071.706	1.00E+07	5.823331098
1373	Z09144	0.83	4.470420952	3981071.706	1.00E+07	5.823330777
1374	Z09144	0.835	4.462227543	3981071.706	1.00E+07	5.823330455
1375	Z09144	0.84	4.454033616	3981071.706	1.00E+07	5.823330134
1376	Z09144	0.845	4.445839172	3981071.706	1.00E+07	5.823329812
1377	Z09144	0.85	4.437644209	3981071.706	1.00E+07	5.823329491
1378	Z09144	0.855	4.429448728	3981071.706	1.00E+07	5.823329169
1379	Z09144	0.86	4.421252728	3981071.706	1.00E+07	5.823328848
1380	Z09144	0.865	4.41305621	3981071.706	1.00E+07	5.823328526
1381	Z09144	0.87	4.404859174	3981071.706	1.00E+07	5.823328204
1382	Z09144	0.875	4.39666162	3981071.706	1.00E+07	5.823327883
1383	Z09144	0.88	4.388463547	3981071.706	1.00E+07	5.823327561
1384	Z09144	0.885	4.380264956	3981071.706	1.00E+07	5.823327239
1385	Z09144	0.89	4.372065846	3981071.706	1.00E+07	5.823326918
1386	Z09144	0.895	4.363866217	3981071.706	1.00E+07	5.823326596
1387	Z09144	0.9	4.35566607	3981071.706	1.00E+07	5.823326274
1388	Z09144	0.905	4.347465404	3981071.706	1.00E+07	5.823325952
1389	Z09144	0.91	4.339264219	3981071.706	1.00E+07	5.823325631
1390	Z09144	0.915	4.331062516	3981071.706	1.00E+07	5.823325309
1391	Z09144	0.92	4.322860293	3981071.706	1.00E+07	5.823324987
1392	Z09144	0.925	4.314657552	3981071.706	1.00E+07	5.823324665
1393	Z09144	0.93	4.306454292	3981071.706	1.00E+07	5.823324343
1394	Z09144	0.935	4.298250513	3981071.706	1.00E+07	5.823324021
1395	Z09144	0.94	4.290046214	3981071.706	1.00E+07	5.8233237
1396	Z09144	0.945	4.281841397	3981071.706	1.00E+07	5.823323378
1397	Z09144	0.95	4.273636061	3981071.706	1.00E+07	5.823323056
1398	Z09144	0.955	4.265430205	3981071.706	1.00E+07	5.823322734
1399	Z09144	0.96	4.25722383	3981071.706	1.00E+07	5.823322412
1400	Z09144	0.965	4.249016936	3981071.706	1.00E+07	5.82332209
1401	Z09144	0.97	4.240809522	3981071.706	1.00E+07	5.823321768
1402	Z09144	0.975	4.232601589	3981071.706	1.00E+07	5.823321446
1403	Z09144	0.98	4.224393137	3981071.706	1.00E+07	5.823321124
1404	Z09144	0.985	4.216184165	3981071.706	1.00E+07	5.823320802
1405	Z09144	0.99	4.207974674	3981071.706	1.00E+07	5.823320479
1406	Z09144	0.995	4.199764663	3981071.706	1.00E+07	5.823320157
1407	Z09144	1	4.191554132	3981071.706	1.00E+07	5.823319835
1408	Z09144	0	5.823383861	5011872.336	1.00E+07	5.823383861
1409	Z09144	0.005	5.813877291	5011872.336	1.00E+07	5.823383543
1410	Z09144	0.01	5.80437002	5011872.336	1.00E+07	5.823383224
1411	Z09144	0.015	5.794862048	5011872.336	1.00E+07	5.823382906
1412	Z09144	0.02	5.785353374	5011872.336	1.00E+07	5.823382588
1413	Z09144	0.025	5.775843999	5011872.336	1.00E+07	5.82338227
1414	Z09144	0.03	5.766333922	5011872.336	1.00E+07	5.823381952
1415	Z09144	0.035	5.756823144	5011872.336	1.00E+07	5.823381633
1416	Z09144	0.04	5.747311664	5011872.336	1.00E+07	5.823381315
1417	Z09144	0.045	5.737799482	5011872.336	1.00E+07	5.823380997
1418	Z09144	0.05	5.728286598	5011872.336	1.00E+07	5.823380678
1419	Z09144	0.055	5.718773012	5011872.336	1.00E+07	5.82338036
1420	Z09144	0.06	5.709258724	5011872.336	1.00E+07	5.823380042
1421	Z09144	0.065	5.699743734	5011872.336	1.00E+07	5.823379723
1422	Z09144	0.07	5.690228042	5011872.336	1.00E+07	5.823379405
1423	Z09144	0.075	5.680711647	5011872.336	1.00E+07	5.823379086
1424	Z09144	0.08	5.67119455	5011872.336	1.00E+07	5.823378768
1425	Z09144	0.085	5.661676751	5011872.336	1.00E+07	5.823378449
1426	Z09144	0.09	5.652158249	5011872.336	1.00E+07	5.823378131
1427	Z09144	0.095	5.642639045	5011872.336	1.00E+07	5.823377812
1428	Z09144	0.1	5.633119137	5011872.336	1.00E+07	5.823377494
1429	Z09144	0.105	5.623598528	5011872.336	1.00E+07	5.823377175
1430	Z09144	0.11	5.614077215	5011872.336	1.00E+07	5.823376857
1431	Z09144	0.115	5.604555199	5011872.336	1.00E+07	5.823376538
1432	Z09144	0.12	5.595032481	5011872.336	1.00E+07	5.823376219
1433	Z09144	0.125	5.585509059	5011872.336	1.00E+07	5.823375901
1434	Z09144	0.13	5.575984934	5011872.336	1.00E+07	5.823375582
1435	Z09144	0.135	5.566460106	5011872.336	1.00E+07	5.823375263
1436	Z09144	0.14	5.556934575	5011872.336	1.00E+07	5.823374944
1437	Z09144	0.145	5.54740834	5011872.336	1.00E+07	5.823374626
1438	Z09144	0.15	5.537881402	5011872.336	1.00E+07	5.823374307
1439	Z09144	0.155	5.52835376	5011872.336	1.00E+07	5.823373988
1440	Z09144	0.16	5.518825415	5011872.336	1.00E+07	5.823373669
1441	Z09144	0.165	5.509296366	5011872.336	1.00E+07	5.82337335
1442	Z09144	0.17	5.499766613	5011872.336	1.00E+07	5.823373031
1443	Z09144	0.175	5.490236157	5011872.336	1.00E+07	5.823372712
1444	Z09144	0.18	5.480704996	5011872.336	1.00E+07	5.823372393
1445	Z09144	0.185	5.471173131	5011872.336	1.00E+07	5.823372074
1446	Z09144	0.19	5.461640563	5011872.336	1.00E+07	5.823371755
1447	Z09144	0.195	5.45210729	5011872.336	1.00E+07	5.823371436
1448	Z09144	0.2	5.442573313	5011872.336	1.00E+07	5.823371117
1449	Z09144	0.205	5.433038632	5011872.336	1.00E+07	5.823370798
1450	Z09144	0.21	5.423503246	5011872.336	1.00E+07	5.823370479
1451	Z09144	0.215	5.413967156	5011872.336	1.00E+07	5.82337016
1452	Z09144	0.22	5.404430361	5011872.336	1.00E+07	5.823369841
1453	Z09144	0.225	5.394892862	5011872.336	1.00E+07	5.823369522
1454	Z09144	0.23	5.385354658	5011872.336	1.00E+07	5.823369203
1455	Z09144	0.235	5.375815749	5011872.336	1.00E+07	5.823368883
1456	Z09144	0.24	5.366276135	5011872.336	1.00E+07	5.823368564
1457	Z09144	0.245	5.356735817	5011872.336	1.00E+07	5.823368245
1458	Z09144	0.25	5.347194793	5011872.336	1.00E+07	5.823367926
1459	Z09144	0.255	5.337653065	5011872.336	1.00E+07	5.823367606
1460	Z09144	0.26	5.328110631	5011872.336	1.00E+07	5.823367287
1461	Z09144	0.265	5.318567492	5011872.336	1.00E+07	5.823366968
1462	Z09144	0.27	5.309023647	5011872.336	1.00E+07	5.823366648
1463	Z09144	0.275	5.299479097	5011872.336	1.00E+07	5.823366329
1464	Z09144	0.28	5.289933842	5011872.336	1.00E+07	5.823366009
1465	Z09144	0.285	5.280387881	5011872.336	1.00E+07	5.82336569
1466	Z09144	0.29	5.270841215	5011872.336	1.00E+07	5.823365371
1467	Z09144	0.295	5.261293842	5011872.336	1.00E+07	5.823365051
1468	Z09144	0.3	5.251745764	5011872.336	1.00E+07	5.823364732
1469	Z09144	0.305	5.24219698	5011872.336	1.00E+07	5.823364412
1470	Z09144	0.31	5.23264749	5011872.336	1.00E+07	5.823364092
1471	Z09144	0.315	5.223097295	5011872.336	1.00E+07	5.823363773
1472	Z09144	0.32	5.213546393	5011872.336	1.00E+07	5.823363453
1473	Z09144	0.325	5.203994784	5011872.336	1.00E+07	5.823363134
1474	Z09144	0.33	5.19444247	5011872.336	1.00E+07	5.823362814
1475	Z09144	0.335	5.184889449	5011872.336	1.00E+07	5.823362494
1476	Z09144	0.34	5.175335722	5011872.336	1.00E+07	5.823362175
1477	Z09144	0.345	5.165781288	5011872.336	1.00E+07	5.823361855
1478	Z09144	0.35	5.156226148	5011872.336	1.00E+07	5.823361535
1479	Z09144	0.355	5.146670301	5011872.336	1.00E+07	5.823361215
1480	Z09144	0.36	5.137113747	5011872.336	1.00E+07	5.823360895
1481	Z09144	0.365	5.127556487	5011872.336	1.00E+07	5.823360576
1482	Z09144	0.37	5.117998519	5011872.336	1.00E+07	5.823360256
1483	Z09144	0.375	5.108439845	5011872.336	1.00E+07	5.823359936
1484	Z09144	0.38	5.098880463	5011872.336	1.00E+07	5.823359616
1485	Z09144	0.385	5.089320375	5011872.336	1.00E+07	5.823359296
1486	Z09144	0.39	5.079759579	5011872.336	1.00E+07	5.823358976
1487	Z09144	0.395	5.070198076	5011872.336	1.00E+07	5.823358656
1488	Z09144	0.4	5.060635866	5011872.336	1.00E+07	5.823358336
1489	Z09144	0.405	5.051072948	5011872.336	1.00E+07	5.823358016
1490	Z09144	0.41	5.041509322	5011872.336	1.00E+07	5.823357696
1491	Z09144	0.415	5.031944989	5011872.336	1.00E+07	5.823357376
1492	Z09144	0.42	5.022379949	5011872.336	1.00E+07	5.823357056
1493	Z09144	0.425	5.0128142	5011872.336	1.00E+07	5.823356736
1494	Z09144	0.43	5.003247744	5011872.336	1.00E+07	5.823356416
1495	Z09144	0.435	4.99368058	5011872.336	1.00E+07	5.823356096
1496	Z09144	0.44	4.984112708	5011872.336	1.00E+07	5.823355775
1497	Z09144	0.445	4.974544128	5011872.336	1.00E+07	5.823355455
1498	Z09144	0.45	4.964974839	5011872.336	1.00E+07	5.823355135
1499	Z09144	0.455	4.955404843	5011872.336	1.00E+07	5.823354815
1500	Z09144	0.46	4.945834138	5011872.336	1.00E+07	5.823354495
1501	Z09144	0.465	4.936262724	5011872.336	1.00E+07	5.823354174
1502	Z09144	0.47	4.926690603	5011872.336	1.00E+07	5.823353854
1503	Z09144	0.475	4.917117772	5011872.336	1.00E+07	5.823353534
1504	Z09144	0.48	4.907544233	5011872.336	1.00E+07	5.823353213
1505	Z09144	0.485	4.897969986	5011872.336	1.00E+07	5.823352893
1506	Z09144	0.49	4.88839503	5011872.336	1.00E+07	5.823352572
1507	Z09144	0.495	4.878819364	5011872.336	1.00E+07	5.823352252
1508	Z09144	0.5	4.86924299	5011872.336	1.00E+07	5.823351932
1509	Z09144	0.505	4.859665907	5011872.336	1.00E+07	5.823351611
1510	Z09144	0.51	4.850088115	5011872.336	1.00E+07	5.823351291
1511	Z09144	0.515	4.840509613	5011872.336	1.00E+07	5.82335097
1512	Z09144	0.52	4.830930402	5011872.336	1.00E+07	5.823350649
1513	Z09144	0.525	4.821350482	5011872.336	1.00E+07	5.823350329
1514	Z09144	0.53	4.811769853	5011872.336	1.00E+07	5.823350008
1515	Z09144	0.535	4.802188514	5011872.336	1.00E+07	5.823349688
1516	Z09144	0.54	4.792606466	5011872.336	1.00E+07	5.823349367
1517	Z09144	0.545	4.783023707	5011872.336	1.00E+07	5.823349046
1518	Z09144	0.55	4.773440239	5011872.336	1.00E+07	5.823348726
1519	Z09144	0.555	4.763856062	5011872.336	1.00E+07	5.823348405
1520	Z09144	0.56	4.754271174	5011872.336	1.00E+07	5.823348084
1521	Z09144	0.565	4.744685577	5011872.336	1.00E+07	5.823347763
1522	Z09144	0.57	4.735099269	5011872.336	1.00E+07	5.823347443
1523	Z09144	0.575	4.725512252	5011872.336	1.00E+07	5.823347122
1524	Z09144	0.58	4.715924524	5011872.336	1.00E+07	5.823346801
1525	Z09144	0.585	4.706336086	5011872.336	1.00E+07	5.82334648
1526	Z09144	0.59	4.696746937	5011872.336	1.00E+07	5.823346159
1527	Z09144	0.595	4.687157078	5011872.336	1.00E+07	5.823345838
1528	Z09144	0.6	4.677566509	5011872.336	1.00E+07	5.823345517
1529	Z09144	0.605	4.667975229	5011872.336	1.00E+07	5.823345196
1530	Z09144	0.61	4.658383238	5011872.336	1.00E+07	5.823344875
1531	Z09144	0.615	4.648790536	5011872.336	1.00E+07	5.823344554
1532	Z09144	0.62	4.639197124	5011872.336	1.00E+07	5.823344233
1533	Z09144	0.625	4.629603001	5011872.336	1.00E+07	5.823343912
1534	Z09144	0.63	4.620008167	5011872.336	1.00E+07	5.823343591
1535	Z09144	0.635	4.610412622	5011872.336	1.00E+07	5.82334327
1536	Z09144	0.64	4.600816365	5011872.336	1.00E+07	5.823342949
1537	Z09144	0.645	4.591219398	5011872.336	1.00E+07	5.823342628
1538	Z09144	0.65	4.581621719	5011872.336	1.00E+07	5.823342307
1539	Z09144	0.655	4.572023328	5011872.336	1.00E+07	5.823341985
1540	Z09144	0.66	4.562424227	5011872.336	1.00E+07	5.823341664
1541	Z09144	0.665	4.552824413	5011872.336	1.00E+07	5.823341343
1542	Z09144	0.67	4.543223888	5011872.336	1.00E+07	5.823341022
1543	Z09144	0.675	4.533622652	5011872.336	1.00E+07	5.8233407
1544	Z09144	0.68	4.524020703	5011872.336	1.00E+07	5.823340379
1545	Z09144	0.685	4.514418043	5011872.336	1.00E+07	5.823340058
1546	Z09144	0.69	4.504814671	5011872.336	1.00E+07	5.823339736
1547	Z09144	0.695	4.495210587	5011872.336	1.00E+07	5.823339415
1548	Z09144	0.7	4.485605791	5011872.336	1.00E+07	5.823339094
1549	Z09144	0.705	4.476000282	5011872.336	1.00E+07	5.823338772
1550	Z09144	0.71	4.466394061	5011872.336	1.00E+07	5.823338451
1551	Z09144	0.715	4.456787128	5011872.336	1.00E+07	5.823338129
1552	Z09144	0.72	4.447179483	5011872.336	1.00E+07	5.823337808
1553	Z09144	0.725	4.437571125	5011872.336	1.00E+07	5.823337486
1554	Z09144	0.73	4.427962054	5011872.336	1.00E+07	5.823337165
1555	Z09144	0.735	4.418352271	5011872.336	1.00E+07	5.823336843
1556	Z09144	0.74	4.408741775	5011872.336	1.00E+07	5.823336521
1557	Z09144	0.745	4.399130567	5011872.336	1.00E+07	5.8233362
1558	Z09144	0.75	4.389518645	5011872.336	1.00E+07	5.823335878
1559	Z09144	0.755	4.379906011	5011872.336	1.00E+07	5.823335556
1560	Z09144	0.76	4.370292663	5011872.336	1.00E+07	5.823335235
1561	Z09144	0.765	4.360678602	5011872.336	1.00E+07	5.823334913
1562	Z09144	0.77	4.351063828	5011872.336	1.00E+07	5.823334591
1563	Z09144	0.775	4.341448341	5011872.336	1.00E+07	5.82333427
1564	Z09144	0.78	4.331832141	5011872.336	1.00E+07	5.823333948
1565	Z09144	0.785	4.322215227	5011872.336	1.00E+07	5.823333626
1566	Z09144	0.79	4.312597599	5011872.336	1.00E+07	5.823333304
1567	Z09144	0.795	4.302979258	5011872.336	1.00E+07	5.823332982
1568	Z09144	0.8	4.293360203	5011872.336	1.00E+07	5.82333266
1569	Z09144	0.805	4.283740434	5011872.336	1.00E+07	5.823332338
1570	Z09144	0.81	4.274119952	5011872.336	1.00E+07	5.823332016
1571	Z09144	0.815	4.264498756	5011872.336	1.00E+07	5.823331695
1572	Z09144	0.82	4.254876845	5011872.336	1.00E+07	5.823331373
1573	Z09144	0.825	4.245254221	5011872.336	1.00E+07	5.823331051
1574	Z09144	0.83	4.235630882	5011872.336	1.00E+07	5.823330729
1575	Z09144	0.835	4.22600683	5011872.336	1.00E+07	5.823330406
1576	Z09144	0.84	4.216382063	5011872.336	1.00E+07	5.823330084
1577	Z09144	0.845	4.206756581	5011872.336	1.00E+07	5.823329762
1578	Z09144	0.85	4.197130385	5011872.336	1.00E+07	5.82332944
1579	Z09144	0.855	4.187503474	5011872.336	1.00E+07	5.823329118
1580	Z09144	0.86	4.177875849	5011872.336	1.00E+07	5.823328796
1581	Z09144	0.865	4.168247509	5011872.336	1.00E+07	5.823328474
1582	Z09144	0.87	4.158618455	5011872.336	1.00E+07	5.823328151
1583	Z09144	0.875	4.148988685	5011872.336	1.00E+07	5.823327829
1584	Z09144	0.88	4.139358201	5011872.336	1.00E+07	5.823327507
1585	Z09144	0.885	4.129727001	5011872.336	1.00E+07	5.823327185
1586	Z09144	0.89	4.120095087	5011872.336	1.00E+07	5.823326862
1587	Z09144	0.895	4.110462457	5011872.336	1.00E+07	5.82332654
1588	Z09144	0.9	4.100829112	5011872.336	1.00E+07	5.823326218
1589	Z09144	0.905	4.091195051	5011872.336	1.00E+07	5.823325895
1590	Z09144	0.91	4.081560275	5011872.336	1.00E+07	5.823325573
1591	Z09144	0.915	4.071924784	5011872.336	1.00E+07	5.82332525
1592	Z09144	0.92	4.062288577	5011872.336	1.00E+07	5.823324928
1593	Z09144	0.925	4.052651654	5011872.336	1.00E+07	5.823324605
1594	Z09144	0.93	4.043014016	5011872.336	1.00E+07	5.823324283
1595	Z09144	0.935	4.033375661	5011872.336	1.00E+07	5.82332396
1596	Z09144	0.94	4.023736591	5011872.336	1.00E+07	5.823323638
1597	Z09144	0.945	4.014096805	5011872.336	1.00E+07	5.823323315
1598	Z09144	0.95	4.004456303	5011872.336	1.00E+07	5.823322993
1599	Z09144	0.955	3.994815085	5011872.336	1.00E+07	5.82332267
1600	Z09144	0.96	3.98517315	5011872.336	1.00E+07	5.823322347
1601	Z09144	0.965	3.975530499	5011872.336	1.00E+07	5.823322025
1602	Z09144	0.97	3.965887132	5011872.336	1.00E+07	5.823321702
1603	Z09144	0.975	3.956243048	5011872.336	1.00E+07	5.823321379
1604	Z09144	0.98	3.946598248	5011872.336	1.00E+07	5.823321056
1605	Z09144	0.985	3.936952731	5011872.336	1.00E+07	5.823320734
1606	Z09144	0.99	3.927306497	5011872.336	1.00E+07	5.823320411
1607	Z09144	0.995	3.917659547	5011872.336	1.00E+07	5.823320088
1608	Z09144	1	3.90801188	5011872.336	1.00E+07	5.823319765
1609	Z09144	0	5.823383861	6309573.445	1.00E+07	5.823383861
1610	Z09144	0.005	5.812368045	6309573.445	1.00E+07	5.823383543
1611	Z09144	0.01	5.801351288	6309573.445	1.00E+07	5.823383224
1612	Z09144	0.015	5.790333589	6309573.445	1.00E+07	5.823382906
1613	Z09144	0.02	5.779314948	6309573.445	1.00E+07	5.823382588
1614	Z09144	0.025	5.768295365	6309573.445	1.00E+07	5.82338227
1615	Z09144	0.03	5.757274839	6309573.445	1.00E+07	5.823381952
1616	Z09144	0.035	5.746253371	6309573.445	1.00E+07	5.823381633
1617	Z09144	0.04	5.73523096	6309573.445	1.00E+07	5.823381315
1618	Z09144	0.045	5.724207607	6309573.445	1.00E+07	5.823380997
1619	Z09144	0.05	5.713183311	6309573.445	1.00E+07	5.823380678
1620	Z09144	0.055	5.702158072	6309573.445	1.00E+07	5.82338036
1621	Z09144	0.06	5.69113189	6309573.445	1.00E+07	5.823380041
1622	Z09144	0.065	5.680104765	6309573.445	1.00E+07	5.823379723
1623	Z09144	0.07	5.669076696	6309573.445	1.00E+07	5.823379404
1624	Z09144	0.075	5.658047684	6309573.445	1.00E+07	5.823379086
1625	Z09144	0.08	5.647017729	6309573.445	1.00E+07	5.823378767
1626	Z09144	0.085	5.63598683	6309573.445	1.00E+07	5.823378449
1627	Z09144	0.09	5.624954987	6309573.445	1.00E+07	5.82337813
1628	Z09144	0.095	5.613922201	6309573.445	1.00E+07	5.823377812
1629	Z09144	0.1	5.60288847	6309573.445	1.00E+07	5.823377493
1630	Z09144	0.105	5.591853795	6309573.445	1.00E+07	5.823377174
1631	Z09144	0.11	5.580818177	6309573.445	1.00E+07	5.823376856
1632	Z09144	0.115	5.569781613	6309573.445	1.00E+07	5.823376537
1633	Z09144	0.12	5.558744105	6309573.445	1.00E+07	5.823376218
1634	Z09144	0.125	5.547705653	6309573.445	1.00E+07	5.823375899
1635	Z09144	0.13	5.536666256	6309573.445	1.00E+07	5.823375581
1636	Z09144	0.135	5.525625914	6309573.445	1.00E+07	5.823375262
1637	Z09144	0.14	5.514584627	6309573.445	1.00E+07	5.823374943
1638	Z09144	0.145	5.503542395	6309573.445	1.00E+07	5.823374624
1639	Z09144	0.15	5.492499218	6309573.445	1.00E+07	5.823374305
1640	Z09144	0.155	5.481455095	6309573.445	1.00E+07	5.823373986
1641	Z09144	0.16	5.470410027	6309573.445	1.00E+07	5.823373667
1642	Z09144	0.165	5.459364014	6309573.445	1.00E+07	5.823373348
1643	Z09144	0.17	5.448317054	6309573.445	1.00E+07	5.823373029
1644	Z09144	0.175	5.437269149	6309573.445	1.00E+07	5.82337271
1645	Z09144	0.18	5.426220298	6309573.445	1.00E+07	5.823372391
1646	Z09144	0.185	5.415170501	6309573.445	1.00E+07	5.823372072
1647	Z09144	0.19	5.404119758	6309573.445	1.00E+07	5.823371753
1648	Z09144	0.195	5.393068068	6309573.445	1.00E+07	5.823371434
1649	Z09144	0.2	5.382015432	6309573.445	1.00E+07	5.823371114
1650	Z09144	0.205	5.37096185	6309573.445	1.00E+07	5.823370795
1651	Z09144	0.21	5.359907321	6309573.445	1.00E+07	5.823370476
1652	Z09144	0.215	5.348851845	6309573.445	1.00E+07	5.823370157
1653	Z09144	0.22	5.337795422	6309573.445	1.00E+07	5.823369837
1654	Z09144	0.225	5.326738052	6309573.445	1.00E+07	5.823369518
1655	Z09144	0.23	5.315679735	6309573.445	1.00E+07	5.823369199
1656	Z09144	0.235	5.304620471	6309573.445	1.00E+07	5.823368879
1657	Z09144	0.24	5.293560259	6309573.445	1.00E+07	5.82336856
1658	Z09144	0.245	5.2824991	6309573.445	1.00E+07	5.82336824
1659	Z09144	0.25	5.271436993	6309573.445	1.00E+07	5.823367921
1660	Z09144	0.255	5.260373938	6309573.445	1.00E+07	5.823367601
1661	Z09144	0.26	5.249309935	6309573.445	1.00E+07	5.823367282
1662	Z09144	0.265	5.238244985	6309573.445	1.00E+07	5.823366962
1663	Z09144	0.27	5.227179086	6309573.445	1.00E+07	5.823366643
1664	Z09144	0.275	5.216112239	6309573.445	1.00E+07	5.823366323
1665	Z09144	0.28	5.205044444	6309573.445	1.00E+07	5.823366004
1666	Z09144	0.285	5.1939757	6309573.445	1.00E+07	5.823365684
1667	Z09144	0.29	5.182906008	6309573.445	1.00E+07	5.823365364
1668	Z09144	0.295	5.171835367	6309573.445	1.00E+07	5.823365045
1669	Z09144	0.3	5.160763777	6309573.445	1.00E+07	5.823364725
1670	Z09144	0.305	5.149691238	6309573.445	1.00E+07	5.823364405
1671	Z09144	0.31	5.13861775	6309573.445	1.00E+07	5.823364085
1672	Z09144	0.315	5.127543312	6309573.445	1.00E+07	5.823363765
1673	Z09144	0.32	5.116467926	6309573.445	1.00E+07	5.823363446
1674	Z09144	0.325	5.105391589	6309573.445	1.00E+07	5.823363126
1675	Z09144	0.33	5.094314304	6309573.445	1.00E+07	5.823362806
1676	Z09144	0.335	5.083236068	6309573.445	1.00E+07	5.823362486
1677	Z09144	0.34	5.072156883	6309573.445	1.00E+07	5.823362166
1678	Z09144	0.345	5.061076748	6309573.445	1.00E+07	5.823361846
1679	Z09144	0.35	5.049995662	6309573.445	1.00E+07	5.823361526
1680	Z09144	0.355	5.038913627	6309573.445	1.00E+07	5.823361206
1681	Z09144	0.36	5.027830641	6309573.445	1.00E+07	5.823360886
1682	Z09144	0.365	5.016746705	6309573.445	1.00E+07	5.823360566
1683	Z09144	0.37	5.005661818	6309573.445	1.00E+07	5.823360246
1684	Z09144	0.375	4.99457598	6309573.445	1.00E+07	5.823359925
1685	Z09144	0.38	4.983489192	6309573.445	1.00E+07	5.823359605
1686	Z09144	0.385	4.972401453	6309573.445	1.00E+07	5.823359285
1687	Z09144	0.39	4.961312763	6309573.445	1.00E+07	5.823358965
1688	Z09144	0.395	4.950223121	6309573.445	1.00E+07	5.823358645
1689	Z09144	0.4	4.939132528	6309573.445	1.00E+07	5.823358324
1690	Z09144	0.405	4.928040984	6309573.445	1.00E+07	5.823358004
1691	Z09144	0.41	4.916948488	6309573.445	1.00E+07	5.823357684
1692	Z09144	0.415	4.905855041	6309573.445	1.00E+07	5.823357363
1693	Z09144	0.42	4.894760641	6309573.445	1.00E+07	5.823357043
1694	Z09144	0.425	4.88366529	6309573.445	1.00E+07	5.823356722
1695	Z09144	0.43	4.872568987	6309573.445	1.00E+07	5.823356402
1696	Z09144	0.435	4.861471732	6309573.445	1.00E+07	5.823356081
1697	Z09144	0.44	4.850373524	6309573.445	1.00E+07	5.823355761
1698	Z09144	0.445	4.839274364	6309573.445	1.00E+07	5.82335544
1699	Z09144	0.45	4.828174251	6309573.445	1.00E+07	5.82335512
1700	Z09144	0.455	4.817073186	6309573.445	1.00E+07	5.823354799
1701	Z09144	0.46	4.805971168	6309573.445	1.00E+07	5.823354479
1702	Z09144	0.465	4.794868197	6309573.445	1.00E+07	5.823354158
1703	Z09144	0.47	4.783764273	6309573.445	1.00E+07	5.823353837
1704	Z09144	0.475	4.772659396	6309573.445	1.00E+07	5.823353517
1705	Z09144	0.48	4.761553566	6309573.445	1.00E+07	5.823353196
1706	Z09144	0.485	4.750446782	6309573.445	1.00E+07	5.823352875
1707	Z09144	0.49	4.739339045	6309573.445	1.00E+07	5.823352554
1708	Z09144	0.495	4.728230354	6309573.445	1.00E+07	5.823352234
1709	Z09144	0.5	4.71712071	6309573.445	1.00E+07	5.823351913
1710	Z09144	0.505	4.706010111	6309573.445	1.00E+07	5.823351592
1711	Z09144	0.51	4.694898559	6309573.445	1.00E+07	5.823351271
1712	Z09144	0.515	4.683786052	6309573.445	1.00E+07	5.82335095
1713	Z09144	0.52	4.672672591	6309573.445	1.00E+07	5.823350629
1714	Z09144	0.525	4.661558176	6309573.445	1.00E+07	5.823350308
1715	Z09144	0.53	4.650442806	6309573.445	1.00E+07	5.823349987
1716	Z09144	0.535	4.639326482	6309573.445	1.00E+07	5.823349666
1717	Z09144	0.54	4.628209203	6309573.445	1.00E+07	5.823349345
1718	Z09144	0.545	4.617090969	6309573.445	1.00E+07	5.823349024
1719	Z09144	0.55	4.60597178	6309573.445	1.00E+07	5.823348703
1720	Z09144	0.555	4.594851636	6309573.445	1.00E+07	5.823348382
1721	Z09144	0.56	4.583730537	6309573.445	1.00E+07	5.823348061
1722	Z09144	0.565	4.572608482	6309573.445	1.00E+07	5.823347739
1723	Z09144	0.57	4.561485472	6309573.445	1.00E+07	5.823347418
1724	Z09144	0.575	4.550361506	6309573.445	1.00E+07	5.823347097
1725	Z09144	0.58	4.539236585	6309573.445	1.00E+07	5.823346776
1726	Z09144	0.585	4.528110708	6309573.445	1.00E+07	5.823346454
1727	Z09144	0.59	4.516983874	6309573.445	1.00E+07	5.823346133
1728	Z09144	0.595	4.505856085	6309573.445	1.00E+07	5.823345812
1729	Z09144	0.6	4.49472734	6309573.445	1.00E+07	5.82334549
1730	Z09144	0.605	4.483597638	6309573.445	1.00E+07	5.823345169
1731	Z09144	0.61	4.472466979	6309573.445	1.00E+07	5.823344847
1732	Z09144	0.615	4.461335364	6309573.445	1.00E+07	5.823344526
1733	Z09144	0.62	4.450202793	6309573.445	1.00E+07	5.823344204
1734	Z09144	0.625	4.439069264	6309573.445	1.00E+07	5.823343883
1735	Z09144	0.63	4.427934779	6309573.445	1.00E+07	5.823343561
1736	Z09144	0.635	4.416799336	6309573.445	1.00E+07	5.82334324
1737	Z09144	0.64	4.405662937	6309573.445	1.00E+07	5.823342918
1738	Z09144	0.645	4.39452558	6309573.445	1.00E+07	5.823342596
1739	Z09144	0.65	4.383387265	6309573.445	1.00E+07	5.823342275
1740	Z09144	0.655	4.372247993	6309573.445	1.00E+07	5.823341953
1741	Z09144	0.66	4.361107763	6309573.445	1.00E+07	5.823341631
1742	Z09144	0.665	4.349966576	6309573.445	1.00E+07	5.82334131
1743	Z09144	0.67	4.33882443	6309573.445	1.00E+07	5.823340988
1744	Z09144	0.675	4.327681327	6309573.445	1.00E+07	5.823340666
1745	Z09144	0.68	4.316537265	6309573.445	1.00E+07	5.823340344
1746	Z09144	0.685	4.305392245	6309573.445	1.00E+07	5.823340022
1747	Z09144	0.69	4.294246267	6309573.445	1.00E+07	5.8233397
1748	Z09144	0.695	4.283099329	6309573.445	1.00E+07	5.823339379
1749	Z09144	0.7	4.271951434	6309573.445	1.00E+07	5.823339057
1750	Z09144	0.705	4.260802579	6309573.445	1.00E+07	5.823338735
1751	Z09144	0.71	4.249652766	6309573.445	1.00E+07	5.823338413
1752	Z09144	0.715	4.238501993	6309573.445	1.00E+07	5.823338091
1753	Z09144	0.72	4.227350261	6309573.445	1.00E+07	5.823337769
1754	Z09144	0.725	4.21619757	6309573.445	1.00E+07	5.823337447
1755	Z09144	0.73	4.20504392	6309573.445	1.00E+07	5.823337124
1756	Z09144	0.735	4.19388931	6309573.445	1.00E+07	5.823336802
1757	Z09144	0.74	4.18273374	6309573.445	1.00E+07	5.82333648
1758	Z09144	0.745	4.171577211	6309573.445	1.00E+07	5.823336158
1759	Z09144	0.75	4.160419721	6309573.445	1.00E+07	5.823335836
1760	Z09144	0.755	4.149261272	6309573.445	1.00E+07	5.823335513
1761	Z09144	0.76	4.138101862	6309573.445	1.00E+07	5.823335191
1762	Z09144	0.765	4.126941492	6309573.445	1.00E+07	5.823334869
1763	Z09144	0.77	4.115780162	6309573.445	1.00E+07	5.823334547
1764	Z09144	0.775	4.104617871	6309573.445	1.00E+07	5.823334224
1765	Z09144	0.78	4.09345462	6309573.445	1.00E+07	5.823333902
1766	Z09144	0.785	4.082290407	6309573.445	1.00E+07	5.823333579
1767	Z09144	0.79	4.071125234	6309573.445	1.00E+07	5.823333257
1768	Z09144	0.795	4.0599591	6309573.445	1.00E+07	5.823332935
1769	Z09144	0.8	4.048792004	6309573.445	1.00E+07	5.823332612
1770	Z09144	0.805	4.037623948	6309573.445	1.00E+07	5.823332289
1771	Z09144	0.81	4.026454929	6309573.445	1.00E+07	5.823331967
1772	Z09144	0.815	4.01528495	6309573.445	1.00E+07	5.823331644
1773	Z09144	0.82	4.004114008	6309573.445	1.00E+07	5.823331322
1774	Z09144	0.825	3.992942105	6309573.445	1.00E+07	5.823330999
1775	Z09144	0.83	3.98176924	6309573.445	1.00E+07	5.823330676
1776	Z09144	0.835	3.970595413	6309573.445	1.00E+07	5.823330354
1777	Z09144	0.84	3.959420624	6309573.445	1.00E+07	5.823330031
1778	Z09144	0.845	3.948244873	6309573.445	1.00E+07	5.823329708
1779	Z09144	0.85	3.937068159	6309573.445	1.00E+07	5.823329386
1780	Z09144	0.855	3.925890482	6309573.445	1.00E+07	5.823329063
1781	Z09144	0.86	3.914711843	6309573.445	1.00E+07	5.82332874
1782	Z09144	0.865	3.903532241	6309573.445	1.00E+07	5.823328417
1783	Z09144	0.87	3.892351676	6309573.445	1.00E+07	5.823328094
1784	Z09144	0.875	3.881170149	6309573.445	1.00E+07	5.823327771
1785	Z09144	0.88	3.869987658	6309573.445	1.00E+07	5.823327448
1786	Z09144	0.885	3.858804204	6309573.445	1.00E+07	5.823327125
1787	Z09144	0.89	3.847619786	6309573.445	1.00E+07	5.823326802
1788	Z09144	0.895	3.836434405	6309573.445	1.00E+07	5.823326479
1789	Z09144	0.9	3.82524806	6309573.445	1.00E+07	5.823326156
1790	Z09144	0.905	3.814060751	6309573.445	1.00E+07	5.823325833
1791	Z09144	0.91	3.802872479	6309573.445	1.00E+07	5.82332551
1792	Z09144	0.915	3.791683243	6309573.445	1.00E+07	5.823325187
1793	Z09144	0.92	3.780493042	6309573.445	1.00E+07	5.823324864
1794	Z09144	0.925	3.769301877	6309573.445	1.00E+07	5.823324541
1795	Z09144	0.93	3.758109748	6309573.445	1.00E+07	5.823324217
1796	Z09144	0.935	3.746916654	6309573.445	1.00E+07	5.823323894
1797	Z09144	0.94	3.735722595	6309573.445	1.00E+07	5.823323571
1798	Z09144	0.945	3.724527572	6309573.445	1.00E+07	5.823323248
1799	Z09144	0.95	3.713331584	6309573.445	1.00E+07	5.823322924
1800	Z09144	0.955	3.702134631	6309573.445	1.00E+07	5.823322601
1801	Z09144	0.96	3.690936713	6309573.445	1.00E+07	5.823322278
1802	Z09144	0.965	3.679737829	6309573.445	1.00E+07	5.823321954
1803	Z09144	0.97	3.66853798	6309573.445	1.00E+07	5.823321631
1804	Z09144	0.975	3.657337166	6309573.445	1.00E+07	5.823321307
1805	Z09144	0.98	3.646135386	6309573.445	1.00E+07	5.823320984
1806	Z09144	0.985	3.63493264	6309573.445	1.00E+07	5.82332066
1807	Z09144	0.99	3.623728928	6309573.445	1.00E+07	5.823320337
1808	Z09144	0.995	3.61252425	6309573.445	1.00E+07	5.823320013
1809	Z09144	1	3.601318606	6309573.445	1.00E+07	5.823319689
1810	Z09144	0	5.823383861	7943282.347	1.00E+07	5.823383861
1811	Z09144	0.005	5.810778408	7943282.347	1.00E+07	5.823383543
1812	Z09144	0.01	5.798171721	7943282.347	1.00E+07	5.823383224
1813	Z09144	0.015	5.785563801	7943282.347	1.00E+07	5.823382906
1814	Z09144	0.02	5.772954647	7943282.347	1.00E+07	5.823382588
1815	Z09144	0.025	5.760344259	7943282.347	1.00E+07	5.82338227
1816	Z09144	0.03	5.747732637	7943282.347	1.00E+07	5.823381951
1817	Z09144	0.035	5.73511978	7943282.347	1.00E+07	5.823381633
1818	Z09144	0.04	5.722505689	7943282.347	1.00E+07	5.823381315
1819	Z09144	0.045	5.709890363	7943282.347	1.00E+07	5.823380996
1820	Z09144	0.05	5.697273802	7943282.347	1.00E+07	5.823380678
1821	Z09144	0.055	5.684656007	7943282.347	1.00E+07	5.82338036
1822	Z09144	0.06	5.672036975	7943282.347	1.00E+07	5.823380041
1823	Z09144	0.065	5.659416709	7943282.347	1.00E+07	5.823379723
1824	Z09144	0.07	5.646795207	7943282.347	1.00E+07	5.823379404
1825	Z09144	0.075	5.634172469	7943282.347	1.00E+07	5.823379086
1826	Z09144	0.08	5.621548495	7943282.347	1.00E+07	5.823378767
1827	Z09144	0.085	5.608923284	7943282.347	1.00E+07	5.823378448
1828	Z09144	0.09	5.596296838	7943282.347	1.00E+07	5.82337813
1829	Z09144	0.095	5.583669155	7943282.347	1.00E+07	5.823377811
1830	Z09144	0.1	5.571040235	7943282.347	1.00E+07	5.823377492
1831	Z09144	0.105	5.558410078	7943282.347	1.00E+07	5.823377173
1832	Z09144	0.11	5.545778684	7943282.347	1.00E+07	5.823376855
1833	Z09144	0.115	5.533146053	7943282.347	1.00E+07	5.823376536
1834	Z09144	0.12	5.520512185	7943282.347	1.00E+07	5.823376217
1835	Z09144	0.125	5.507877079	7943282.347	1.00E+07	5.823375898
1836	Z09144	0.13	5.495240735	7943282.347	1.00E+07	5.823375579
1837	Z09144	0.135	5.482603153	7943282.347	1.00E+07	5.82337526
1838	Z09144	0.14	5.469964332	7943282.347	1.00E+07	5.823374941
1839	Z09144	0.145	5.457324274	7943282.347	1.00E+07	5.823374622
1840	Z09144	0.15	5.444682977	7943282.347	1.00E+07	5.823374303
1841	Z09144	0.155	5.432040441	7943282.347	1.00E+07	5.823373984
1842	Z09144	0.16	5.419396666	7943282.347	1.00E+07	5.823373665
1843	Z09144	0.165	5.406751653	7943282.347	1.00E+07	5.823373346
1844	Z09144	0.17	5.3941054	7943282.347	1.00E+07	5.823373027
1845	Z09144	0.175	5.381457907	7943282.347	1.00E+07	5.823372708
1846	Z09144	0.18	5.368809175	7943282.347	1.00E+07	5.823372388
1847	Z09144	0.185	5.356159203	7943282.347	1.00E+07	5.823372069
1848	Z09144	0.19	5.343507991	7943282.347	1.00E+07	5.82337175
1849	Z09144	0.195	5.330855539	7943282.347	1.00E+07	5.823371431
1850	Z09144	0.2	5.318201846	7943282.347	1.00E+07	5.823371111
1851	Z09144	0.205	5.305546913	7943282.347	1.00E+07	5.823370792
1852	Z09144	0.21	5.292890739	7943282.347	1.00E+07	5.823370472
1853	Z09144	0.215	5.280233325	7943282.347	1.00E+07	5.823370153
1854	Z09144	0.22	5.267574669	7943282.347	1.00E+07	5.823369833
1855	Z09144	0.225	5.254914772	7943282.347	1.00E+07	5.823369514
1856	Z09144	0.23	5.242253633	7943282.347	1.00E+07	5.823369194
1857	Z09144	0.235	5.229591253	7943282.347	1.00E+07	5.823368875
1858	Z09144	0.24	5.216927631	7943282.347	1.00E+07	5.823368555
1859	Z09144	0.245	5.204262767	7943282.347	1.00E+07	5.823368236
1860	Z09144	0.25	5.191596661	7943282.347	1.00E+07	5.823367916
1861	Z09144	0.255	5.178929312	7943282.347	1.00E+07	5.823367596
1862	Z09144	0.26	5.166260721	7943282.347	1.00E+07	5.823367277
1863	Z09144	0.265	5.153590887	7943282.347	1.00E+07	5.823366957
1864	Z09144	0.27	5.14091981	7943282.347	1.00E+07	5.823366637
1865	Z09144	0.275	5.12824749	7943282.347	1.00E+07	5.823366317
1866	Z09144	0.28	5.115573927	7943282.347	1.00E+07	5.823365997
1867	Z09144	0.285	5.102899121	7943282.347	1.00E+07	5.823365677
1868	Z09144	0.29	5.09022307	7943282.347	1.00E+07	5.823365358
1869	Z09144	0.295	5.077545776	7943282.347	1.00E+07	5.823365038
1870	Z09144	0.3	5.064867238	7943282.347	1.00E+07	5.823364718
1871	Z09144	0.305	5.052187456	7943282.347	1.00E+07	5.823364398
1872	Z09144	0.31	5.039506429	7943282.347	1.00E+07	5.823364078
1873	Z09144	0.315	5.026824157	7943282.347	1.00E+07	5.823363758
1874	Z09144	0.32	5.014140641	7943282.347	1.00E+07	5.823363437
1875	Z09144	0.325	5.00145588	7943282.347	1.00E+07	5.823363117
1876	Z09144	0.33	4.988769874	7943282.347	1.00E+07	5.823362797
1877	Z09144	0.335	4.976082623	7943282.347	1.00E+07	5.823362477
1878	Z09144	0.34	4.963394126	7943282.347	1.00E+07	5.823362157
1879	Z09144	0.345	4.950704383	7943282.347	1.00E+07	5.823361836
1880	Z09144	0.35	4.938013395	7943282.347	1.00E+07	5.823361516
1881	Z09144	0.355	4.92532116	7943282.347	1.00E+07	5.823361196
1882	Z09144	0.36	4.91262768	7943282.347	1.00E+07	5.823360876
1883	Z09144	0.365	4.899932952	7943282.347	1.00E+07	5.823360555
1884	Z09144	0.37	4.887236979	7943282.347	1.00E+07	5.823360235
1885	Z09144	0.375	4.874539758	7943282.347	1.00E+07	5.823359914
1886	Z09144	0.38	4.861841291	7943282.347	1.00E+07	5.823359594
1887	Z09144	0.385	4.849141576	7943282.347	1.00E+07	5.823359273
1888	Z09144	0.39	4.836440614	7943282.347	1.00E+07	5.823358953
1889	Z09144	0.395	4.823738405	7943282.347	1.00E+07	5.823358632
1890	Z09144	0.4	4.811034948	7943282.347	1.00E+07	5.823358312
1891	Z09144	0.405	4.798330243	7943282.347	1.00E+07	5.823357991
1892	Z09144	0.41	4.78562429	7943282.347	1.00E+07	5.82335767
1893	Z09144	0.415	4.772917089	7943282.347	1.00E+07	5.82335735
1894	Z09144	0.42	4.760208639	7943282.347	1.00E+07	5.823357029
1895	Z09144	0.425	4.747498941	7943282.347	1.00E+07	5.823356708
1896	Z09144	0.43	4.734787994	7943282.347	1.00E+07	5.823356387
1897	Z09144	0.435	4.722075798	7943282.347	1.00E+07	5.823356066
1898	Z09144	0.44	4.709362352	7943282.347	1.00E+07	5.823355746
1899	Z09144	0.445	4.696647658	7943282.347	1.00E+07	5.823355425
1900	Z09144	0.45	4.683931714	7943282.347	1.00E+07	5.823355104
1901	Z09144	0.455	4.67121452	7943282.347	1.00E+07	5.823354783
1902	Z09144	0.46	4.658496076	7943282.347	1.00E+07	5.823354462
1903	Z09144	0.465	4.645776382	7943282.347	1.00E+07	5.823354141
1904	Z09144	0.47	4.633055438	7943282.347	1.00E+07	5.82335382
1905	Z09144	0.475	4.620333244	7943282.347	1.00E+07	5.823353499
1906	Z09144	0.48	4.607609799	7943282.347	1.00E+07	5.823353178
1907	Z09144	0.485	4.594885103	7943282.347	1.00E+07	5.823352857
1908	Z09144	0.49	4.582159156	7943282.347	1.00E+07	5.823352535
1909	Z09144	0.495	4.569431958	7943282.347	1.00E+07	5.823352214
1910	Z09144	0.5	4.556703508	7943282.347	1.00E+07	5.823351893
1911	Z09144	0.505	4.543973807	7943282.347	1.00E+07	5.823351572
1912	Z09144	0.51	4.531242854	7943282.347	1.00E+07	5.82335125
1913	Z09144	0.515	4.518510649	7943282.347	1.00E+07	5.823350929
1914	Z09144	0.52	4.505777193	7943282.347	1.00E+07	5.823350608
1915	Z09144	0.525	4.493042483	7943282.347	1.00E+07	5.823350286
1916	Z09144	0.53	4.480306522	7943282.347	1.00E+07	5.823349965
1917	Z09144	0.535	4.467569308	7943282.347	1.00E+07	5.823349643
1918	Z09144	0.54	4.45483084	7943282.347	1.00E+07	5.823349322
1919	Z09144	0.545	4.44209112	7943282.347	1.00E+07	5.823349
1920	Z09144	0.55	4.429350147	7943282.347	1.00E+07	5.823348679
1921	Z09144	0.555	4.41660792	7943282.347	1.00E+07	5.823348357
1922	Z09144	0.56	4.40386444	7943282.347	1.00E+07	5.823348036
1923	Z09144	0.565	4.391119705	7943282.347	1.00E+07	5.823347714
1924	Z09144	0.57	4.378373717	7943282.347	1.00E+07	5.823347392
1925	Z09144	0.575	4.365626475	7943282.347	1.00E+07	5.823347071
1926	Z09144	0.58	4.352877978	7943282.347	1.00E+07	5.823346749
1927	Z09144	0.585	4.340128227	7943282.347	1.00E+07	5.823346427
1928	Z09144	0.59	4.327377221	7943282.347	1.00E+07	5.823346105
1929	Z09144	0.595	4.314624961	7943282.347	1.00E+07	5.823345783
1930	Z09144	0.6	4.301871445	7943282.347	1.00E+07	5.823345462
1931	Z09144	0.605	4.289116674	7943282.347	1.00E+07	5.82334514
1932	Z09144	0.61	4.276360647	7943282.347	1.00E+07	5.823344818
1933	Z09144	0.615	4.263603365	7943282.347	1.00E+07	5.823344496
1934	Z09144	0.62	4.250844827	7943282.347	1.00E+07	5.823344174
1935	Z09144	0.625	4.238085033	7943282.347	1.00E+07	5.823343852
1936	Z09144	0.63	4.225323983	7943282.347	1.00E+07	5.82334353
1937	Z09144	0.635	4.212561677	7943282.347	1.00E+07	5.823343208
1938	Z09144	0.64	4.199798114	7943282.347	1.00E+07	5.823342886
1939	Z09144	0.645	4.187033294	7943282.347	1.00E+07	5.823342563
1940	Z09144	0.65	4.174267217	7943282.347	1.00E+07	5.823342241
1941	Z09144	0.655	4.161499883	7943282.347	1.00E+07	5.823341919
1942	Z09144	0.66	4.148731292	7943282.347	1.00E+07	5.823341597
1943	Z09144	0.665	4.135961444	7943282.347	1.00E+07	5.823341274
1944	Z09144	0.67	4.123190337	7943282.347	1.00E+07	5.823340952
1945	Z09144	0.675	4.110417973	7943282.347	1.00E+07	5.82334063
1946	Z09144	0.68	4.097644351	7943282.347	1.00E+07	5.823340307
1947	Z09144	0.685	4.084869471	7943282.347	1.00E+07	5.823339985
1948	Z09144	0.69	4.072093332	7943282.347	1.00E+07	5.823339663
1949	Z09144	0.695	4.059315935	7943282.347	1.00E+07	5.82333934
1950	Z09144	0.7	4.046537278	7943282.347	1.00E+07	5.823339018
1951	Z09144	0.705	4.033757363	7943282.347	1.00E+07	5.823338695
1952	Z09144	0.71	4.020976189	7943282.347	1.00E+07	5.823338373
1953	Z09144	0.715	4.008193755	7943282.347	1.00E+07	5.82333805
1954	Z09144	0.72	3.995410062	7943282.347	1.00E+07	5.823337727
1955	Z09144	0.725	3.982625109	7943282.347	1.00E+07	5.823337405
1956	Z09144	0.73	3.969838896	7943282.347	1.00E+07	5.823337082
1957	Z09144	0.735	3.957051423	7943282.347	1.00E+07	5.823336759
1958	Z09144	0.74	3.94426269	7943282.347	1.00E+07	5.823336437
1959	Z09144	0.745	3.931472697	7943282.347	1.00E+07	5.823336114
1960	Z09144	0.75	3.918681442	7943282.347	1.00E+07	5.823335791
1961	Z09144	0.755	3.905888927	7943282.347	1.00E+07	5.823335468
1962	Z09144	0.76	3.893095151	7943282.347	1.00E+07	5.823335145
1963	Z09144	0.765	3.880300114	7943282.347	1.00E+07	5.823334822
1964	Z09144	0.77	3.867503815	7943282.347	1.00E+07	5.823334499
1965	Z09144	0.775	3.854706255	7943282.347	1.00E+07	5.823334176
1966	Z09144	0.78	3.841907433	7943282.347	1.00E+07	5.823333853
1967	Z09144	0.785	3.829107349	7943282.347	1.00E+07	5.82333353
1968	Z09144	0.79	3.816306003	7943282.347	1.00E+07	5.823333207
1969	Z09144	0.795	3.803503394	7943282.347	1.00E+07	5.823332884
1970	Z09144	0.8	3.790699523	7943282.347	1.00E+07	5.823332561
1971	Z09144	0.805	3.77789439	7943282.347	1.00E+07	5.823332238
1972	Z09144	0.81	3.765087993	7943282.347	1.00E+07	5.823331915
1973	Z09144	0.815	3.752280333	7943282.347	1.00E+07	5.823331591
1974	Z09144	0.82	3.739471411	7943282.347	1.00E+07	5.823331268
1975	Z09144	0.825	3.726661224	7943282.347	1.00E+07	5.823330945
1976	Z09144	0.83	3.713849774	7943282.347	1.00E+07	5.823330622
1977	Z09144	0.835	3.70103706	7943282.347	1.00E+07	5.823330298
1978	Z09144	0.84	3.688223083	7943282.347	1.00E+07	5.823329975
1979	Z09144	0.845	3.675407841	7943282.347	1.00E+07	5.823329651
1980	Z09144	0.85	3.662591334	7943282.347	1.00E+07	5.823329328
1981	Z09144	0.855	3.649773563	7943282.347	1.00E+07	5.823329004
1982	Z09144	0.86	3.636954528	7943282.347	1.00E+07	5.823328681
1983	Z09144	0.865	3.624134227	7943282.347	1.00E+07	5.823328357
1984	Z09144	0.87	3.611312661	7943282.347	1.00E+07	5.823328034
1985	Z09144	0.875	3.59848983	7943282.347	1.00E+07	5.82332771
1986	Z09144	0.88	3.585665734	7943282.347	1.00E+07	5.823327387
1987	Z09144	0.885	3.572840371	7943282.347	1.00E+07	5.823327063
1988	Z09144	0.89	3.560013743	7943282.347	1.00E+07	5.823326739
1989	Z09144	0.895	3.547185849	7943282.347	1.00E+07	5.823326415
1990	Z09144	0.9	3.534356688	7943282.347	1.00E+07	5.823326092
1991	Z09144	0.905	3.521526261	7943282.347	1.00E+07	5.823325768
1992	Z09144	0.91	3.508694568	7943282.347	1.00E+07	5.823325444
1993	Z09144	0.915	3.495861608	7943282.347	1.00E+07	5.82332512
1994	Z09144	0.92	3.48302738	7943282.347	1.00E+07	5.823324796
1995	Z09144	0.925	3.470191886	7943282.347	1.00E+07	5.823324472
1996	Z09144	0.93	3.457355124	7943282.347	1.00E+07	5.823324148
1997	Z09144	0.935	3.444517094	7943282.347	1.00E+07	5.823323824
1998	Z09144	0.94	3.431677797	7943282.347	1.00E+07	5.8233235
1999	Z09144	0.945	3.418837232	7943282.347	1.00E+07	5.823323176
[truncated: 100,511 more rows]
