# Supplementary material for: Thresholds for post-rebound SHIV control after CCR5 gene-edited autologous hematopoietic cell transplantation
Source: eLife. 2021 Jan 12;10:e57646. doi: 10.7554/eLife.57646 (PMC7803377; doi:10.7554/eLife.57646)
Supplement: Figure 7—source data 1. [file elife-57646-fig7-data1.zip › Figure7sourcedata.csv]

count	ID	fp	D	Pr	time_ATI_postTx(weeks)	time_control_postATI(weeks)	N_ss	S_ss	Np_ss	N_ati	S_ati	Np_ati
1	Z09144	0.93	26302678.15	5307271.636	0.142857143	34	55381583.34	4007680.591	203225633.5	13844629.5	1768194.977	136239.9193
2	Z09144	0.93	26302678.15	5307271.636	1.970845481	32.57142857	55381583.34	4007680.591	203225633.5	12771017.06	5687157.248	6682695.964
3	Z09144	0.93	26302678.15	5307271.636	3.798833819	31.42857143	55381583.34	4007680.591	203225633.5	14612996.71	13031795.74	15295448.68
4	Z09144	0.93	26302678.15	5307271.636	5.626822157	30.57142857	55381583.34	4007680.591	203225633.5	19691051.21	21154443.33	26053652.66
5	Z09144	0.93	26302678.15	5307271.636	7.454810496	30	55381583.34	4007680.591	203225633.5	25962506.07	25413580.16	37141832.74
6	Z09144	0.93	26302678.15	5307271.636	9.282798834	29.71428571	55381583.34	4007680.591	203225633.5	32368935.98	26020397.48	49478248.49
7	Z09144	0.93	26302678.15	5307271.636	11.11078717	29.57142857	55381583.34	4007680.591	203225633.5	37151273.94	24370607.13	61753550.81
8	Z09144	0.93	26302678.15	5307271.636	12.93877551	28.85714286	55381583.34	4007680.591	203225633.5	40105782.58	21945715.68	73906190.67
9	Z09144	0.93	26302678.15	5307271.636	14.76676385	27	55381583.34	4007680.591	203225633.5	41445754.26	19588335.68	85036357.55
10	Z09144	0.93	26302678.15	5307271.636	16.59475219	24.85714286	55381583.34	4007680.591	203225633.5	41748043.85	17126017.82	97009391.23
11	Z09144	0.93	26302678.15	5307271.636	18.42274052	22.71428571	55381583.34	4007680.591	203225633.5	41191911.69	14835184.22	108870876.3
12	Z09144	0.93	26302678.15	5307271.636	20.25072886	20.71428571	55381583.34	4007680.591	203225633.5	40060169.54	12745152.39	120565925.3
13	Z09144	0.93	26302678.15	5307271.636	22.0787172	18.57142857	55381583.34	4007680.591	203225633.5	38574496.33	10870475.95	132020186
14	Z09144	0.93	26302678.15	5307271.636	23.90670554	16.57142857	55381583.34	4007680.591	203225633.5	37037538.11	9337945.793	142309053.7
15	Z09144	0.93	26302678.15	5307271.636	25.73469388	14.42857143	55381583.34	4007680.591	203225633.5	35315870.68	7893180.139	153072755.5
16	Z09144	0.93	26302678.15	5307271.636	27.56268222	12.28571429	55381583.34	4007680.591	203225633.5	33629830.01	6666212.447	163368835.7
17	Z09144	0.93	26302678.15	5307271.636	29.39067055	10	55381583.34	4007680.591	203225633.5	32047628	5643366.229	173136918.6
18	Z09144	0.93	26302678.15	5307271.636	31.21865889	7.428571429	55381583.34	4007680.591	203225633.5	30612669.11	4805193.41	182329216.4
19	Z09144	0.93	26302678.15	5307271.636	33.04664723	3.428571429	55381583.34	4007680.591	203225633.5	29438956.61	4175576.797	190272647.8
20	Z09144	0.93	26302678.15	5307271.636	34.87463557	0	55381583.34	4007680.591	203225633.5	28337851.71	3626921.884	198268720.6
21	Z09144	0.93	26302678.15	5307271.636	36.70262391	0	55381583.34	4007680.591	203225633.5	27409713.44	3194061.984	205618304
22	Z09144	0.93	26302678.15	5307271.636	38.53061224	0	55381583.34	4007680.591	203225633.5	26642052.96	2855339.397	212318179.7
23	Z09144	0.93	26302678.15	5307271.636	40.35860058	0	55381583.34	4007680.591	203225633.5	26017390.33	2591810.066	218374437.2
24	Z09144	0.93	26302678.15	5307271.636	42.18658892	0	55381583.34	4007680.591	203225633.5	25550604.59	2401446.104	223406041.6
25	Z09144	0.93	26302678.15	5307271.636	44.01457726	0	55381583.34	4007680.591	203225633.5	25145073.84	2240204.989	228272104.3
26	Z09144	0.93	26302678.15	5307271.636	45.8425656	0	55381583.34	4007680.591	203225633.5	24825130.72	2115465.773	232557598.1
27	Z09144	0.93	26302678.15	5307271.636	47.67055394	0	55381583.34	4007680.591	203225633.5	24573581.08	2018892.937	236296329.8
28	Z09144	0.93	26302678.15	5307271.636	49.49854227	0	55381583.34	4007680.591	203225633.5	24375564.25	1944015.845	239526414.4
29	Z09144	0.93	26302678.15	5307271.636	51.32653061	0	55381583.34	4007680.591	203225633.5	24229525.24	1889826.08	242092116.6
30	Z09144	0.93	26302678.15	5307271.636	53.15451895	0	55381583.34	4007680.591	203225633.5	24101632.68	1843679.128	244461214.5
31	Z09144	0.93	26302678.15	5307271.636	54.98250729	0	55381583.34	4007680.591	203225633.5	23997450.39	1807702.267	246445838.2
32	Z09144	0.93	26302678.15	5307271.636	56.81049563	0	55381583.34	4007680.591	203225633.5	23910781.38	1779610.603	248089019.5
33	Z09144	0.93	26302678.15	5307271.636	58.63848397	0	55381583.34	4007680.591	203225633.5	23836987.11	1757650.178	249432437.2
34	Z09144	0.93	26302678.15	5307271.636	60.4664723	0	55381583.34	4007680.591	203225633.5	23777355.79	1741647.185	250440728.1
35	Z09144	0.93	26302678.15	5307271.636	62.29446064	0	55381583.34	4007680.591	203225633.5	23719675.04	1727946.443	251316649.1
36	Z09144	0.93	26302678.15	5307271.636	64.12244898	0	55381583.34	4007680.591	203225633.5	23667551.05	1717225.187	252000735.5
37	Z09144	0.93	26302678.15	5307271.636	65.95043732	0	55381583.34	4007680.591	203225633.5	23619852.7	1708838.732	252523904.1
38	Z09144	0.93	26302678.15	5307271.636	67.77842566	0	55381583.34	4007680.591	203225633.5	23575853.19	1702282.904	252913753.4
39	Z09144	0.93	26302678.15	5307271.636	69.60641399	0	55381583.34	4007680.591	203225633.5	23538129.74	1697512.774	253176360.4
40	Z09144	0.93	26302678.15	5307271.636	71.43440233	0	55381583.34	4007680.591	203225633.5	23500140.18	1693439.673	253375409.3
41	Z09144	0.93	26302678.15	5307271.636	73.26239067	0	55381583.34	4007680.591	203225633.5	23464986.63	1690263.513	253503451
42	Z09144	0.93	26302678.15	5307271.636	75.09037901	0	55381583.34	4007680.591	203225633.5	23432570.32	1687788.368	253576092.3
43	Z09144	0.93	26302678.15	5307271.636	76.91836735	0	55381583.34	4007680.591	203225633.5	23402820.91	1685860.11	253606423
44	Z09144	0.93	26302678.15	5307271.636	78.74635569	0	55381583.34	4007680.591	203225633.5	23377671.1	1684460.382	253606274.9
45	Z09144	0.93	26302678.15	5307271.636	80.57434402	0	55381583.34	4007680.591	203225633.5	23352861.61	1683266.081	253583986.5
46	Z09144	0.93	26302678.15	5307271.636	82.40233236	0	55381583.34	4007680.591	203225633.5	23330501.19	1682333.268	253545724.6
47	Z09144	0.93	26302678.15	5307271.636	84.2303207	0	55381583.34	4007680.591	203225633.5	23310486.22	1681602.78	253497249.2
48	Z09144	0.93	26302678.15	5307271.636	86.05830904	0	55381583.34	4007680.591	203225633.5	23292696.32	1681028.576	253443049.7
49	Z09144	0.93	26302678.15	5307271.636	87.88629738	0	55381583.34	4007680.591	203225633.5	23278133.51	1680606.23	253390916
50	Z09144	0.93	26302678.15	5307271.636	89.71428571	0	55381583.34	4007680.591	203225633.5	23264234.53	1680239.248	253334569.9
51	Z08214	0.975	109647820.1	6906891.137	0.142857143	21	32076079.92	2033426.71	377953936	10823051.15	1520904.196	704349.5695
52	Z08214	0.975	109647820.1	6906891.137	1.970845481	20.42857143	32076079.92	2033426.71	377953936	9466924.849	6510003.356	27476770.88
53	Z08214	0.975	109647820.1	6906891.137	3.798833819	19.85714286	32076079.92	2033426.71	377953936	9789179.913	14820933.54	57811593.02
54	Z08214	0.975	109647820.1	6906891.137	5.626822157	19.42857143	32076079.92	2033426.71	377953936	11108287.13	19095380.24	85961974.73
55	Z08214	0.975	109647820.1	6906891.137	7.454810496	18.71428571	32076079.92	2033426.71	377953936	12541739.95	18665024.11	113590562.4
56	Z08214	0.975	109647820.1	6906891.137	9.282798834	17.85714286	32076079.92	2033426.71	377953936	13441003.57	16261543.29	138282265.5
57	Z08214	0.975	109647820.1	6906891.137	11.11078717	17	32076079.92	2033426.71	377953936	13805475.31	13600144.03	160765284.3
58	Z08214	0.975	109647820.1	6906891.137	12.93877551	16	32076079.92	2033426.71	377953936	13784229.09	11142804.86	181497608.2
59	Z08214	0.975	109647820.1	6906891.137	14.76676385	14.85714286	32076079.92	2033426.71	377953936	13548290.43	9145978.328	199297174.1
60	Z08214	0.975	109647820.1	6906891.137	16.59475219	13.57142857	32076079.92	2033426.71	377953936	13165395.46	7294619.981	217272931.1
61	Z08214	0.975	109647820.1	6906891.137	18.42274052	12.14285714	32076079.92	2033426.71	377953936	12731825.6	5760996.213	234000163.3
62	Z08214	0.975	109647820.1	6906891.137	20.25072886	10.57142857	32076079.92	2033426.71	377953936	12306316.76	4524129.396	249580409
63	Z08214	0.975	109647820.1	6906891.137	22.0787172	9.285714286	32076079.92	2033426.71	377953936	11926974.38	3552582.268	264110933.8
64	Z08214	0.975	109647820.1	6906891.137	23.90670554	6.428571429	32076079.92	2033426.71	377953936	11636864.44	2858544.878	276672167.2
65	Z08214	0.975	109647820.1	6906891.137	25.73469388	0	32076079.92	2033426.71	377953936	11396726.69	2288764.155	289436866.7
66	Z08214	0.975	109647820.1	6906891.137	27.56268222	0	32076079.92	2033426.71	377953936	11234342.53	1870554.11	301395535.8
67	Z08214	0.975	109647820.1	6906891.137	29.39067055	0	32076079.92	2033426.71	377953936	11144219.57	1568986.382	312607260.2
68	Z08214	0.975	109647820.1	6906891.137	31.21865889	0	32076079.92	2033426.71	377953936	11117071.92	1354516.911	323116843.6
69	Z08214	0.975	109647820.1	6906891.137	33.04664723	0	32076079.92	2033426.71	377953936	11138323.16	1213229.662	332222660.2
70	Z08214	0.975	109647820.1	6906891.137	34.87463557	0	32076079.92	2033426.71	377953936	11200774.62	1104292.039	341463138.7
71	Z08214	0.975	109647820.1	6906891.137	36.70262391	0	32076079.92	2033426.71	377953936	11293622.06	1027821.936	350069349.9
72	Z08214	0.975	109647820.1	6906891.137	38.53061224	0	32076079.92	2033426.71	377953936	11407122.84	973835.168	358052668.9
73	Z08214	0.975	109647820.1	6906891.137	40.35860058	0	32076079.92	2033426.71	377953936	11532988.34	935320.9458	365423284.9
74	Z08214	0.975	109647820.1	6906891.137	42.18658892	0	32076079.92	2033426.71	377953936	11654275.06	909298.9487	371692770.2
75	Z08214	0.975	109647820.1	6906891.137	44.01457726	0	32076079.92	2033426.71	377953936	11786183.6	888314.362	377918830.1
76	Z08214	0.975	109647820.1	6906891.137	45.8425656	0	32076079.92	2033426.71	377953936	11914678.05	872618.0965	383572961.8
77	Z08214	0.975	109647820.1	6906891.137	47.67055394	0	32076079.92	2033426.71	377953936	12036828.43	860670.7525	388675925.2
78	Z08214	0.975	109647820.1	6906891.137	49.49854227	0	32076079.92	2033426.71	377953936	12150662.58	851429.5582	393252224.2
79	Z08214	0.975	109647820.1	6906891.137	51.32653061	0	32076079.92	2033426.71	377953936	12247313.39	844680.1048	397033095.4
80	Z08214	0.975	109647820.1	6906891.137	53.15451895	0	32076079.92	2033426.71	377953936	12342321.85	838827.2963	400677294.5
81	Z08214	0.975	109647820.1	6906891.137	54.98250729	0	32076079.92	2033426.71	377953936	12427107.7	834143.9606	403883421
82	Z08214	0.975	109647820.1	6906891.137	56.81049563	0	32076079.92	2033426.71	377953936	12501874.8	830370.7385	406685357.6
83	Z08214	0.975	109647820.1	6906891.137	58.63848397	0	32076079.92	2033426.71	377953936	12567079.38	827316.5772	409117583.3
84	Z08214	0.975	109647820.1	6906891.137	60.4664723	0	32076079.92	2033426.71	377953936	12619320.19	825010.635	411064314.2
85	Z08214	0.975	109647820.1	6906891.137	62.29446064	0	32076079.92	2033426.71	377953936	12667985.57	822964.1827	412881598.3
86	Z08214	0.975	109647820.1	6906891.137	64.12244898	0	32076079.92	2033426.71	377953936	12709166.16	821302.1596	414427258
87	Z08214	0.975	109647820.1	6906891.137	65.95043732	0	32076079.92	2033426.71	377953936	12743658.9	819954.7103	415732279.9
88	Z08214	0.975	109647820.1	6906891.137	67.77842566	0	32076079.92	2033426.71	377953936	12770240.98	818941.2988	416748522.4
89	Z08214	0.975	109647820.1	6906891.137	69.60641399	0	32076079.92	2033426.71	377953936	12794047.27	818049.8071	417670714.6
90	Z08214	0.975	109647820.1	6906891.137	71.43440233	0	32076079.92	2033426.71	377953936	12813350.34	817335.8946	418431258.7
91	Z08214	0.975	109647820.1	6906891.137	73.26239067	0	32076079.92	2033426.71	377953936	12828800.49	816768.0164	419052793.3
92	Z08214	0.975	109647820.1	6906891.137	75.09037901	0	32076079.92	2033426.71	377953936	12840987.1	816319.9852	419555685.3
93	Z08214	0.975	109647820.1	6906891.137	76.91836735	0	32076079.92	2033426.71	377953936	12849796.4	815993.8754	419930326
94	Z08214	0.975	109647820.1	6906891.137	78.74635569	0	32076079.92	2033426.71	377953936	12857134.77	815718.1979	420254259.4
95	Z08214	0.975	109647820.1	6906891.137	80.57434402	0	32076079.92	2033426.71	377953936	12862579.08	815508.3276	420506792.8
96	Z08214	0.975	109647820.1	6906891.137	82.40233236	0	32076079.92	2033426.71	377953936	12866484.6	815351.4868	420700280.7
97	Z08214	0.975	109647820.1	6906891.137	84.2303207	0	32076079.92	2033426.71	377953936	12869155.45	815237.0669	420845381.9
98	Z08214	0.975	109647820.1	6906891.137	86.05830904	0	32076079.92	2033426.71	377953936	12870748.61	815161.4818	420944288.3
99	Z08214	0.975	109647820.1	6906891.137	87.88629738	0	32076079.92	2033426.71	377953936	12871733.64	815105.3076	421020788.8
100	Z08214	0.975	109647820.1	6906891.137	89.71428571	0	32076079.92	2033426.71	377953936	12872125.16	815070.0265	421071839
101	A11200	0.89	16595870.86	5298033.314	0.142857143	42.85714286	80204211.95	6867264.026	180537622.5	23698808.79	3202380.767	108159.2405
102	A11200	0.89	16595870.86	5298033.314	1.970845481	41.42857143	80204211.95	6867264.026	180537622.5	19936155.99	7769114.138	3874557.038
103	A11200	0.89	16595870.86	5298033.314	3.798833819	39.71428571	80204211.95	6867264.026	180537622.5	18052385.91	14871306.17	8266702.374
104	A11200	0.89	16595870.86	5298033.314	5.626822157	37.85714286	80204211.95	6867264.026	180537622.5	17871604.17	22479717.47	12878729.17
105	A11200	0.89	16595870.86	5298033.314	7.454810496	36.14285714	80204211.95	6867264.026	180537622.5	18968982.44	29365506.78	18337372.64
106	A11200	0.89	16595870.86	5298033.314	9.282798834	33.85714286	80204211.95	6867264.026	180537622.5	20778617.04	33433530.69	24025020.85
107	A11200	0.89	16595870.86	5298033.314	11.11078717	31.42857143	80204211.95	6867264.026	180537622.5	22735526.1	35041699.41	29781596.16
108	A11200	0.89	16595870.86	5298033.314	12.93877551	30.28571429	80204211.95	6867264.026	180537622.5	24517714.39	35124953.86	35570944.8
109	A11200	0.89	16595870.86	5298033.314	14.76676385	30.14285714	80204211.95	6867264.026	180537622.5	25899341.16	34460150.1	40963734.12
110	A11200	0.89	16595870.86	5298033.314	16.59475219	21.42857143	80204211.95	6867264.026	180537622.5	27093574.05	33300171.83	46891864.42
111	A11200	0.89	16595870.86	5298033.314	18.42274052	9.857142857	80204211.95	6867264.026	180537622.5	27998865.63	31864682.88	52937250.47
112	A11200	0.89	16595870.86	5298033.314	20.25072886	9.428571429	80204211.95	6867264.026	180537622.5	28654867.63	30242034.09	59116390.15
113	A11200	0.89	16595870.86	5298033.314	22.0787172	8.857142857	80204211.95	6867264.026	180537622.5	29101791.8	28479487.24	65433492.37
114	A11200	0.89	16595870.86	5298033.314	23.90670554	8.428571429	80204211.95	6867264.026	180537622.5	29360585.33	26758189.87	71381980.27
115	A11200	0.89	16595870.86	5298033.314	25.73469388	8.142857143	80204211.95	6867264.026	180537622.5	29505301.42	24822017.27	77940413.69
116	A11200	0.89	16595870.86	5298033.314	27.56268222	7.857142857	80204211.95	6867264.026	180537622.5	29538105.17	22845068.93	84598909.19
117	A11200	0.89	16595870.86	5298033.314	29.39067055	7.571428571	80204211.95	6867264.026	180537622.5	29486602.15	20863098.72	91334672.12
118	A11200	0.89	16595870.86	5298033.314	31.21865889	7.428571429	80204211.95	6867264.026	180537622.5	29376511.03	18911678.58	98122916.52
119	A11200	0.89	16595870.86	5298033.314	33.04664723	7.285714286	80204211.95	6867264.026	180537622.5	29243642.8	17166488.81	104413524.2
120	A11200	0.89	16595870.86	5298033.314	34.87463557	7.285714286	80204211.95	6867264.026	180537622.5	29086595.61	15364586.48	111231238.8
121	A11200	0.89	16595870.86	5298033.314	36.70262391	7.285714286	80204211.95	6867264.026	180537622.5	28935373.97	13679053.89	118028107.4
122	A11200	0.89	16595870.86	5298033.314	38.53061224	7.142857143	80204211.95	6867264.026	180537622.5	28807394.15	12128695.19	124780796.1
123	A11200	0.89	16595870.86	5298033.314	40.35860058	7.285714286	80204211.95	6867264.026	180537622.5	28722434.3	10828381.51	130955748.9
124	A11200	0.89	16595870.86	5298033.314	42.18658892	7.428571429	80204211.95	6867264.026	180537622.5	28676941.53	9567271.035	137562597.5
125	A11200	0.89	16595870.86	5298033.314	44.01457726	7.428571429	80204211.95	6867264.026	180537622.5	28687641	8460136.337	144064203.7
126	A11200	0.89	16595870.86	5298033.314	45.8425656	7	80204211.95	6867264.026	180537622.5	28759192.68	7502537.328	150441713
127	A11200	0.89	16595870.86	5298033.314	47.67055394	2.714285714	80204211.95	6867264.026	180537622.5	28893026.7	6685975.994	156677022
128	A11200	0.89	16595870.86	5298033.314	49.49854227	0	80204211.95	6867264.026	180537622.5	29070601.11	6047544.986	162291365.9
129	A11200	0.89	16595870.86	5298033.314	51.32653061	0	80204211.95	6867264.026	180537622.5	29317858.34	5468424.618	168204664.1
130	A11200	0.89	16595870.86	5298033.314	53.15451895	0	80204211.95	6867264.026	180537622.5	29616471.76	4992551.866	173926526.2
131	A11200	0.89	16595870.86	5298033.314	54.98250729	0	80204211.95	6867264.026	180537622.5	29959111.73	4605737.923	179441613.8
132	A11200	0.89	16595870.86	5298033.314	56.81049563	0	80204211.95	6867264.026	180537622.5	30337494.42	4294380.566	184735699.4
133	A11200	0.89	16595870.86	5298033.314	58.63848397	0	80204211.95	6867264.026	180537622.5	30710942.64	4063070.825	189415275.6
134	A11200	0.89	16595870.86	5298033.314	60.4664723	0	80204211.95	6867264.026	180537622.5	31133497.87	3862693.961	194249794.4
135	A11200	0.89	16595870.86	5298033.314	62.29446064	0	80204211.95	6867264.026	180537622.5	31566560.62	3704940.414	198830893.2
136	A11200	0.89	16595870.86	5298033.314	64.12244898	0	80204211.95	6867264.026	180537622.5	32002333.02	3581402.982	203151521.7
137	A11200	0.89	16595870.86	5298033.314	65.95043732	0	80204211.95	6867264.026	180537622.5	32433847.52	3485067.668	207207027
138	A11200	0.89	16595870.86	5298033.314	67.77842566	0	80204211.95	6867264.026	180537622.5	32823175.75	3415294.774	210713343.2
139	A11200	0.89	16595870.86	5298033.314	69.60641399	0	80204211.95	6867264.026	180537622.5	33230492.74	3356068.498	214255086.1
140	A11200	0.89	16595870.86	5298033.314	71.43440233	0	80204211.95	6867264.026	180537622.5	33618851.93	3310200.775	217532356.4
141	A11200	0.89	16595870.86	5298033.314	73.26239067	0	80204211.95	6867264.026	180537622.5	33985190.94	3274712.845	220550033.7
142	A11200	0.89	16595870.86	5298033.314	75.09037901	0	80204211.95	6867264.026	180537622.5	34327361.56	3247271.302	223315089.3
143	A11200	0.89	16595870.86	5298033.314	76.91836735	0	80204211.95	6867264.026	180537622.5	34620600.49	3227504.604	225650821.8
144	A11200	0.89	16595870.86	5298033.314	78.74635569	0	80204211.95	6867264.026	180537622.5	34913186.25	3210787.48	227956188.1
145	A11200	0.89	16595870.86	5298033.314	80.57434402	0	80204211.95	6867264.026	180537622.5	35179645.18	3197880.169	230038817.2
146	A11200	0.89	16595870.86	5298033.314	82.40233236	0	80204211.95	6867264.026	180537622.5	35420438.36	3187926.836	231911239.7
147	A11200	0.89	16595870.86	5298033.314	84.2303207	0	80204211.95	6867264.026	180537622.5	35636430.08	3180267.061	233586676.9
148	A11200	0.89	16595870.86	5298033.314	86.05830904	0	80204211.95	6867264.026	180537622.5	35814803.77	3174788.93	234970184
149	A11200	0.89	16595870.86	5298033.314	87.88629738	0	80204211.95	6867264.026	180537622.5	35986589.14	3170205.885	236305272.4
150	A11200	0.89	16595870.86	5298033.314	89.71428571	0	80204211.95	6867264.026	180537622.5	36137561.1	3166725.446	237483496.1
151	Z09196	0.915	30902952.25	6166800.863	0.142857143	22.14285714	42668124.97	3065733.483	147060012.6	9179828.388	1662282.423	245276.5248
152	Z09196	0.915	30902952.25	6166800.863	1.970845481	20.85714286	42668124.97	3065733.483	147060012.6	8485515.982	8051566.609	9037292.729
153	Z09196	0.915	30902952.25	6166800.863	3.798833819	18.85714286	42668124.97	3065733.483	147060012.6	11006614.76	15984526.42	21384052.69
154	Z09196	0.915	30902952.25	6166800.863	5.626822157	16.57142857	42668124.97	3065733.483	147060012.6	15014464.43	17895658.53	37262510.85
155	Z09196	0.915	30902952.25	6166800.863	7.454810496	14.14285714	42668124.97	3065733.483	147060012.6	18001756.36	15535772.15	53913959.32
156	Z09196	0.915	30902952.25	6166800.863	9.282798834	11.42857143	42668124.97	3065733.483	147060012.6	19643214.09	12269033.56	70904519.43
157	Z09196	0.915	30902952.25	6166800.863	11.11078717	8.428571429	42668124.97	3065733.483	147060012.6	20328914.14	9142731.226	87902580.54
158	Z09196	0.915	30902952.25	6166800.863	12.93877551	5.571428571	42668124.97	3065733.483	147060012.6	20477613	6720434.528	103189815.2
159	Z09196	0.915	30902952.25	6166800.863	14.76676385	0	42668124.97	3065733.483	147060012.6	20415237.95	4736575.009	118832676.9
160	Z09196	0.915	30902952.25	6166800.863	16.59475219	0	42668124.97	3065733.483	147060012.6	20316643.41	3391625.897	133083078.8
161	Z09196	0.915	30902952.25	6166800.863	18.42274052	0	42668124.97	3065733.483	147060012.6	20274144.39	2553019.244	145612048.2
162	Z09196	0.915	30902952.25	6166800.863	20.25072886	0	42668124.97	3065733.483	147060012.6	20301140	2061798.691	156233739
163	Z09196	0.915	30902952.25	6166800.863	22.0787172	0	42668124.97	3065733.483	147060012.6	20365287.32	1801168.776	164307465.8
164	Z09196	0.915	30902952.25	6166800.863	23.90670554	0	42668124.97	3065733.483	147060012.6	20444526.37	1641066.435	171257070.7
165	Z09196	0.915	30902952.25	6166800.863	25.73469388	0	42668124.97	3065733.483	147060012.6	20507419.6	1552795.106	176515432.2
166	Z09196	0.915	30902952.25	6166800.863	27.56268222	0	42668124.97	3065733.483	147060012.6	20539705.43	1503864.98	180326414
167	Z09196	0.915	30902952.25	6166800.863	29.39067055	0	42668124.97	3065733.483	147060012.6	20538707.99	1476545.705	182959051.5
168	Z09196	0.915	30902952.25	6166800.863	31.21865889	0	42668124.97	3065733.483	147060012.6	20512329.3	1462114.041	184571235.5
169	Z09196	0.915	30902952.25	6166800.863	33.04664723	0	42668124.97	3065733.483	147060012.6	20463854.63	1453120.238	185654376.5
170	Z09196	0.915	30902952.25	6166800.863	34.87463557	0	42668124.97	3065733.483	147060012.6	20403272.75	1448064.02	186243556.4
171	Z09196	0.915	30902952.25	6166800.863	36.70262391	0	42668124.97	3065733.483	147060012.6	20338328.38	1445192.835	186500129
172	Z09196	0.915	30902952.25	6166800.863	38.53061224	0	42668124.97	3065733.483	147060012.6	20274922.8	1443507.302	186546836
173	Z09196	0.915	30902952.25	6166800.863	40.35860058	0	42668124.97	3065733.483	147060012.6	20221189.99	1442512.111	186481154.5
174	Z09196	0.915	30902952.25	6166800.863	42.18658892	0	42668124.97	3065733.483	147060012.6	20170280.7	1441747.148	186350532.4
175	Z09196	0.915	30902952.25	6166800.863	44.01457726	0	42668124.97	3065733.483	147060012.6	20127837.14	1441147.418	186198054.1
176	Z09196	0.915	30902952.25	6166800.863	45.8425656	0	42668124.97	3065733.483	147060012.6	20093791.39	1440633.639	186048886.5
177	Z09196	0.915	30902952.25	6166800.863	47.67055394	0	42668124.97	3065733.483	147060012.6	20067448.53	1440173.763	185916663.2
178	Z09196	0.915	30902952.25	6166800.863	49.49854227	0	42668124.97	3065733.483	147060012.6	20049078.98	1439789.118	185814818.6
179	Z09196	0.915	30902952.25	6166800.863	51.32653061	0	42668124.97	3065733.483	147060012.6	20034538.13	1439415.727	185727412.2
180	Z09196	0.915	30902952.25	6166800.863	53.15451895	0	42668124.97	3065733.483	147060012.6	20024458.06	1439089.701	185662154
181	Z09196	0.915	30902952.25	6166800.863	54.98250729	0	42668124.97	3065733.483	147060012.6	20017795.84	1438812.377	185615875.2
182	Z09196	0.915	30902952.25	6166800.863	56.81049563	0	42668124.97	3065733.483	147060012.6	20013655.08	1438582.893	185584898.5
183	Z09196	0.915	30902952.25	6166800.863	58.63848397	0	42668124.97	3065733.483	147060012.6	20011433.2	1438410.935	185566772.2
184	Z09196	0.915	30902952.25	6166800.863	60.4664723	0	42668124.97	3065733.483	147060012.6	20010214.36	1438263.542	185555469.3
185	Z09196	0.915	30902952.25	6166800.863	62.29446064	0	42668124.97	3065733.483	147060012.6	20009799.95	1438151.221	185550226.5
186	Z09196	0.915	30902952.25	6166800.863	64.12244898	0	42668124.97	3065733.483	147060012.6	20009866.13	1438068.136	185548927.6
187	Z09196	0.915	30902952.25	6166800.863	65.95043732	0	42668124.97	3065733.483	147060012.6	20010187.41	1438008.617	185549988.4
188	Z09196	0.915	30902952.25	6166800.863	67.77842566	0	42668124.97	3065733.483	147060012.6	20010580.27	1437970.106	185552080.1
189	Z09196	0.915	30902952.25	6166800.863	69.60641399	0	42668124.97	3065733.483	147060012.6	20011021.89	1437941.948	185554829.2
190	Z09196	0.915	30902952.25	6166800.863	71.43440233	0	42668124.97	3065733.483	147060012.6	20011427.56	1437924.211	185557604.1
191	Z09196	0.915	30902952.25	6166800.863	73.26239067	0	42668124.97	3065733.483	147060012.6	20011770.96	1437913.844	185560122.5
192	Z09196	0.915	30902952.25	6166800.863	75.09037901	0	42668124.97	3065733.483	147060012.6	20012044.03	1437908.481	185562250.1
193	Z09196	0.915	30902952.25	6166800.863	76.91836735	0	42668124.97	3065733.483	147060012.6	20012236.01	1437906.43	185563833.3
194	Z09196	0.915	30902952.25	6166800.863	78.74635569	0	42668124.97	3065733.483	147060012.6	20012386.8	1437906.135	185565153.9
195	Z09196	0.915	30902952.25	6166800.863	80.57434402	0	42668124.97	3065733.483	147060012.6	20012488.61	1437906.959	185566113.3
196	Z09196	0.915	30902952.25	6166800.863	82.40233236	0	42668124.97	3065733.483	147060012.6	20012552.46	1437908.295	185566775.1
197	Z09196	0.915	30902952.25	6166800.863	84.2303207	0	42668124.97	3065733.483	147060012.6	20012586.43	1437909.649	185567178
198	Z09196	0.915	30902952.25	6166800.863	86.05830904	0	42668124.97	3065733.483	147060012.6	20012604.19	1437911.038	185567445.3
199	Z09196	0.915	30902952.25	6166800.863	87.88629738	0	42668124.97	3065733.483	147060012.6	20012608.81	1437912.235	185567586.3
200	Z09196	0.915	30902952.25	6166800.863	89.71428571	0	42668124.97	3065733.483	147060012.6	20012605.5	1437913.197	185567642.3
201	A11219	0.9	22908678.22	5816850.822	0.142857143	54.14285714	47307416.4	5465839.134	134201620.6	9328266.322	2267804.174	162598.3773
202	A11219	0.9	22908678.22	5816850.822	1.970845481	52.57142857	47307416.4	5465839.134	134201620.6	7378854.704	8283011.66	4882636.531
203	A11219	0.9	22908678.22	5816850.822	3.798833819	51.14285714	47307416.4	5465839.134	134201620.6	8272900.769	20831351.1	9890174.624
204	A11219	0.9	22908678.22	5816850.822	5.626822157	49.71428571	47307416.4	5465839.134	134201620.6	11603779.37	35387814.3	15011504.16
205	A11219	0.9	22908678.22	5816850.822	7.454810496	48.57142857	47307416.4	5465839.134	134201620.6	16680629.04	47030634.1	20473910.28
206	A11219	0.9	22908678.22	5816850.822	9.282798834	47.42857143	47307416.4	5465839.134	134201620.6	21444709.22	52090118.92	25253882.71
207	A11219	0.9	22908678.22	5816850.822	11.11078717	46.42857143	47307416.4	5465839.134	134201620.6	24902442.43	52989880.05	29356147.33
208	A11219	0.9	22908678.22	5816850.822	12.93877551	45.57142857	47307416.4	5465839.134	134201620.6	27006345.55	52121946.2	33021740.15
209	A11219	0.9	22908678.22	5816850.822	14.76676385	44.57142857	47307416.4	5465839.134	134201620.6	28027697.88	50778362.05	36198507.52
210	A11219	0.9	22908678.22	5816850.822	16.59475219	43.71428571	47307416.4	5465839.134	134201620.6	28461976.34	49140489.48	39538029.78
211	A11219	0.9	22908678.22	5816850.822	18.42274052	42.57142857	47307416.4	5465839.134	134201620.6	28449371.42	47423875.17	42838892.86
212	A11219	0.9	22908678.22	5816850.822	20.25072886	41.57142857	47307416.4	5465839.134	134201620.6	28156710.26	45636827.77	46131459.67
213	A11219	0.9	22908678.22	5816850.822	22.0787172	40.42857143	47307416.4	5465839.134	134201620.6	27724255.91	43912567.87	49170105.45
214	A11219	0.9	22908678.22	5816850.822	23.90670554	39.42857143	47307416.4	5465839.134	134201620.6	27134385.31	41955450.72	52457300.78
215	A11219	0.9	22908678.22	5816850.822	25.73469388	38.14285714	47307416.4	5465839.134	134201620.6	26452120.63	39907403.04	55729923.09
216	A11219	0.9	22908678.22	5816850.822	27.56268222	37.14285714	47307416.4	5465839.134	134201620.6	25700033.42	37779323.09	58975750.85
217	A11219	0.9	22908678.22	5816850.822	29.39067055	36	47307416.4	5465839.134	134201620.6	24894693.77	35588266.53	62182132.62
218	A11219	0.9	22908678.22	5816850.822	31.21865889	34.71428571	47307416.4	5465839.134	134201620.6	24116086.96	33527589.52	65096360.55
219	A11219	0.9	22908678.22	5816850.822	33.04664723	33.42857143	47307416.4	5465839.134	134201620.6	23246450.11	31274570.54	68193695.45
220	A11219	0.9	22908678.22	5816850.822	34.87463557	32	47307416.4	5465839.134	134201620.6	22361615.74	29022055.96	71219266.21
221	A11219	0.9	22908678.22	5816850.822	36.70262391	30.71428571	47307416.4	5465839.134	134201620.6	21473562.69	26792172.81	74164645.92
222	A11219	0.9	22908678.22	5816850.822	38.53061224	29.28571429	47307416.4	5465839.134	134201620.6	20593899.05	24606063.79	77023052.03
223	A11219	0.9	22908678.22	5816850.822	40.35860058	28.14285714	47307416.4	5465839.134	134201620.6	19798968.49	22644039.84	79580033.26
224	A11219	0.9	22908678.22	5816850.822	42.18658892	26.71428571	47307416.4	5465839.134	134201620.6	18966106.43	20595931.29	82258784.87
225	A11219	0.9	22908678.22	5816850.822	44.01457726	25.28571429	47307416.4	5465839.134	134201620.6	18172124.79	18643811.86	84841379
226	A11219	0.9	22908678.22	5816850.822	45.8425656	23.85714286	47307416.4	5465839.134	134201620.6	17425745.84	16801207.65	87328565.61
227	A11219	0.9	22908678.22	5816850.822	47.67055394	22.28571429	47307416.4	5465839.134	134201620.6	16734562.84	15079021.03	89723081.01
228	A11219	0.9	22908678.22	5816850.822	49.49854227	20.71428571	47307416.4	5465839.134	134201620.6	16151038.3	13603260.03	91855120.88
229	A11219	0.9	22908678.22	5816850.822	51.32653061	19.14285714	47307416.4	5465839.134	134201620.6	15582627.8	12132996.06	94085909.74
230	A11219	0.9	22908678.22	5816850.822	53.15451895	17.71428571	47307416.4	5465839.134	134201620.6	15084042.9	10798855.13	96242157.11
231	A11219	0.9	22908678.22	5816850.822	54.98250729	16	47307416.4	5465839.134	134201620.6	14657484.55	9600709.485	98332750.28
232	A11219	0.9	22908678.22	5816850.822	56.81049563	14.42857143	47307416.4	5465839.134	134201620.6	14303713.11	8535867.645	100367391
233	A11219	0.9	22908678.22	5816850.822	58.63848397	12.71428571	47307416.4	5465839.134	134201620.6	14041243.21	7666982.379	102204603.4
234	A11219	0.9	22908678.22	5816850.822	60.4664723	11	47307416.4	5465839.134	134201620.6	13824592.94	6842820.773	104160067.2
235	A11219	0.9	22908678.22	5816850.822	62.29446064	8.571428571	47307416.4	5465839.134	134201620.6	13675442.64	6132311.947	106088762.8
236	A11219	0.9	22908678.22	5816850.822	64.12244898	3	47307416.4	5465839.134	134201620.6	13589860.44	5525963.641	107999657.2
237	A11219	0.9	22908678.22	5816850.822	65.95043732	0	47307416.4	5465839.134	134201620.6	13563131.82	5013572.098	109900625.3
238	A11219	0.9	22908678.22	5816850.822	67.77842566	0	47307416.4	5465839.134	134201620.6	13586127.77	4614904.956	111652223.8
239	A11219	0.9	22908678.22	5816850.822	69.60641399	0	47307416.4	5465839.134	134201620.6	13657387.66	4253731.981	113551133.6
240	A11219	0.9	22908678.22	5816850.822	71.43440233	0	47307416.4	5465839.134	134201620.6	13771172.81	3956281.561	115454845.3
241	A11219	0.9	22908678.22	5816850.822	73.26239067	0	47307416.4	5465839.134	134201620.6	13921655.9	3713078.025	117365271.3
242	A11219	0.9	22908678.22	5816850.822	75.09037901	0	47307416.4	5465839.134	134201620.6	14103160.56	3515440.421	119282780.4
243	A11219	0.9	22908678.22	5816850.822	76.91836735	0	47307416.4	5465839.134	134201620.6	14293561.68	3366710.031	121058194.7
244	A11219	0.9	22908678.22	5816850.822	78.74635569	0	47307416.4	5465839.134	134201620.6	14519866.42	3235677.349	122985324.3
245	A11219	0.9	22908678.22	5816850.822	80.57434402	0	47307416.4	5465839.134	134201620.6	14762507.16	3130176.161	124913206
246	A11219	0.9	22908678.22	5816850.822	82.40233236	0	47307416.4	5465839.134	134201620.6	15017322.13	3045188.57	126837799.7
247	A11219	0.9	22908678.22	5816850.822	84.2303207	0	47307416.4	5465839.134	134201620.6	15280629.55	2976542.643	128754478.3
248	A11219	0.9	22908678.22	5816850.822	86.05830904	0	47307416.4	5465839.134	134201620.6	15528437.05	2924717.135	130512376.5
249	A11219	0.9	22908678.22	5816850.822	87.88629738	0	47307416.4	5465839.134	134201620.6	15799444.92	2878471.795	132399635.3
250	A11219	0.9	22908678.22	5816850.822	89.71428571	0	47307416.4	5465839.134	134201620.6	16070799.57	2840354.827	134264035.3
251	T10187	0.91	34673682.72	6926913.092	0.142857143	23.42857143	56593231.07	6270410.616	197415422.4	20071206.2	4082023.136	113396.1953
252	T10187	0.91	34673682.72	6926913.092	1.970845481	21.42857143	56593231.07	6270410.616	197415422.4	15233911.06	12705672.1	8574217.624
253	T10187	0.91	34673682.72	6926913.092	3.798833819	22	56593231.07	6270410.616	197415422.4	14480779.28	26013270.11	20075946.27
254	T10187	0.91	34673682.72	6926913.092	5.626822157	22.28571429	56593231.07	6270410.616	197415422.4	16523708.81	36563473.95	34156399.58
255	T10187	0.91	34673682.72	6926913.092	7.454810496	22	56593231.07	6270410.616	197415422.4	19395312.27	39641897.98	49276635.52
256	T10187	0.91	34673682.72	6926913.092	9.282798834	21.28571429	56593231.07	6270410.616	197415422.4	21599731.77	37804279.04	63311375.81
257	T10187	0.91	34673682.72	6926913.092	11.11078717	20.42857143	56593231.07	6270410.616	197415422.4	23145083.91	33615289.01	78395322.17
258	T10187	0.91	34673682.72	6926913.092	12.93877551	19.28571429	56593231.07	6270410.616	197415422.4	23928582.6	28733140.18	93361416.22
259	T10187	0.91	34673682.72	6926913.092	14.76676385	18	56593231.07	6270410.616	197415422.4	24194030.26	23884778.86	108191748.5
260	T10187	0.91	34673682.72	6926913.092	16.59475219	16.71428571	56593231.07	6270410.616	197415422.4	24175840.05	19737381.88	121681553.4
261	T10187	0.91	34673682.72	6926913.092	18.42274052	15.14285714	56593231.07	6270410.616	197415422.4	24034866.72	15772845.16	135941119.7
262	T10187	0.91	34673682.72	6926913.092	20.25072886	13.28571429	56593231.07	6270410.616	197415422.4	23886277.1	12447522.19	149664974.6
263	T10187	0.91	34673682.72	6926913.092	22.0787172	12.42857143	56593231.07	6270410.616	197415422.4	23805221.44	9780236.381	162683760.3
264	T10187	0.91	34673682.72	6926913.092	23.90670554	2.857142857	56593231.07	6270410.616	197415422.4	23827687.5	7729898.507	174847926.2
265	T10187	0.91	34673682.72	6926913.092	25.73469388	0	56593231.07	6270410.616	197415422.4	23945663.83	6314706.902	185213611.4
266	T10187	0.91	34673682.72	6926913.092	27.56268222	0	56593231.07	6270410.616	197415422.4	24165219.2	5204733.499	195427088
267	T10187	0.91	34673682.72	6926913.092	29.39067055	0	56593231.07	6270410.616	197415422.4	24454555.83	4435737.054	204534073.5
268	T10187	0.91	34673682.72	6926913.092	31.21865889	0	56593231.07	6270410.616	197415422.4	24783280.61	3916802.669	212519228.7
269	T10187	0.91	34673682.72	6926913.092	33.04664723	0	56593231.07	6270410.616	197415422.4	25122709.41	3573952.162	219401990.7
270	T10187	0.91	34673682.72	6926913.092	34.87463557	0	56593231.07	6270410.616	197415422.4	25425239.79	3364990.971	224819985.4
271	T10187	0.91	34673682.72	6926913.092	36.70262391	0	56593231.07	6270410.616	197415422.4	25725622.5	3216887.573	229746281.9
272	T10187	0.91	34673682.72	6926913.092	38.53061224	0	56593231.07	6270410.616	197415422.4	25987795.89	3122583.699	233782185.4
273	T10187	0.91	34673682.72	6926913.092	40.35860058	0	56593231.07	6270410.616	197415422.4	26207501.47	3062967.448	237031506.2
274	T10187	0.91	34673682.72	6926913.092	42.18658892	0	56593231.07	6270410.616	197415422.4	26384943.9	3025529.42	239602194.1
275	T10187	0.91	34673682.72	6926913.092	44.01457726	0	56593231.07	6270410.616	197415422.4	26513955.86	3003623.105	241464627.7
276	T10187	0.91	34673682.72	6926913.092	45.8425656	0	56593231.07	6270410.616	197415422.4	26620591.01	2988680.329	243022860.4
277	T10187	0.91	34673682.72	6926913.092	47.67055394	0	56593231.07	6270410.616	197415422.4	26698209.42	2979586.91	244191714.9
278	T10187	0.91	34673682.72	6926913.092	49.49854227	0	56593231.07	6270410.616	197415422.4	26752418.24	2974168.672	245051022.6
279	T10187	0.91	34673682.72	6926913.092	51.32653061	0	56593231.07	6270410.616	197415422.4	26788405.53	2971039.791	245668927.5
280	T10187	0.91	34673682.72	6926913.092	53.15451895	0	56593231.07	6270410.616	197415422.4	26809375.74	2969414.358	246074272.8
281	T10187	0.91	34673682.72	6926913.092	54.98250729	0	56593231.07	6270410.616	197415422.4	26822378.6	2968487.906	246378203.4
282	T10187	0.91	34673682.72	6926913.092	56.81049563	0	56593231.07	6270410.616	197415422.4	26828254.98	2968076.118	246577827.3
283	T10187	0.91	34673682.72	6926913.092	58.63848397	0	56593231.07	6270410.616	197415422.4	26829383.72	2967950.911	246702395.7
284	T10187	0.91	34673682.72	6926913.092	60.4664723	0	56593231.07	6270410.616	197415422.4	26827546.89	2967973.02	246774317.9
285	T10187	0.91	34673682.72	6926913.092	62.29446064	0	56593231.07	6270410.616	197415422.4	26824341.21	2968052.228	246808608.3
286	T10187	0.91	34673682.72	6926913.092	64.12244898	0	56593231.07	6270410.616	197415422.4	26820085.35	2968157.206	246822706
287	T10187	0.91	34673682.72	6926913.092	65.95043732	0	56593231.07	6270410.616	197415422.4	26815610.9	2968257.534	246821658.6
288	T10187	0.91	34673682.72	6926913.092	67.77842566	0	56593231.07	6270410.616	197415422.4	26811305.44	2968341.529	246811868
289	T10187	0.91	34673682.72	6926913.092	69.60641399	0	56593231.07	6270410.616	197415422.4	26807390.97	2968405.559	246797690.9
290	T10187	0.91	34673682.72	6926913.092	71.43440233	0	56593231.07	6270410.616	197415422.4	26804218.47	2968447.504	246783197.4
291	T10187	0.91	34673682.72	6926913.092	73.26239067	0	56593231.07	6270410.616	197415422.4	26801289.56	2968476.89	246767662.4
292	T10187	0.91	34673682.72	6926913.092	75.09037901	0	56593231.07	6270410.616	197415422.4	26798873.56	2968492.92	246753323.6
293	T10187	0.91	34673682.72	6926913.092	76.91836735	0	56593231.07	6270410.616	197415422.4	26796926.69	2968499.013	246740714.4
294	T10187	0.91	34673682.72	6926913.092	78.74635569	0	56593231.07	6270410.616	197415422.4	26795390.86	2968498.192	246730021.2
295	T10187	0.91	34673682.72	6926913.092	80.57434402	0	56593231.07	6270410.616	197415422.4	26794283.87	2968493.449	246721828.1
296	T10187	0.91	34673682.72	6926913.092	82.40233236	0	56593231.07	6270410.616	197415422.4	26793363.88	2968485.807	246714629.3
297	T10187	0.91	34673682.72	6926913.092	84.2303207	0	56593231.07	6270410.616	197415422.4	26792679.55	2968476.947	246708968
298	T10187	0.91	34673682.72	6926913.092	86.05830904	0	56593231.07	6270410.616	197415422.4	26792181.31	2968467.864	246704610.7
299	T10187	0.91	34673682.72	6926913.092	87.88629738	0	56593231.07	6270410.616	197415422.4	26791827.08	2968459.202	246701327.4
300	T10187	0.91	34673682.72	6926913.092	89.71428571	0	56593231.07	6270410.616	197415422.4	26791597.73	2968451.911	246699066.6
301	R10159	0.915	41686935.55	8246154.197	0.142857143	38.14285714	108319632	17436905.37	406869035.5	25271238.61	7009309.595	274090.0847
302	R10159	0.915	41686935.55	8246154.197	1.970845481	37	108319632	17436905.37	406869035.5	19064808.76	17404889.89	9818001.162
303	R10159	0.915	41686935.55	8246154.197	3.798833819	31.57142857	108319632	17436905.37	406869035.5	17843003.75	34360151.66	21219422.47
304	R10159	0.915	41686935.55	8246154.197	5.626822157	27.71428571	108319632	17436905.37	406869035.5	20319039.1	53166450.66	33853170.49
305	R10159	0.915	41686935.55	8246154.197	7.454810496	23.14285714	108319632	17436905.37	406869035.5	25490799.81	70624995.19	49309884.86
306	R10159	0.915	41686935.55	8246154.197	9.282798834	23.14285714	108319632	17436905.37	406869035.5	31428991.19	81398660.21	65532152.01
307	R10159	0.915	41686935.55	8246154.197	11.11078717	13.14285714	108319632	17436905.37	406869035.5	36769475.08	86192613.67	81867427.33
308	R10159	0.915	41686935.55	8246154.197	12.93877551	12.14285714	108319632	17436905.37	406869035.5	40948564.98	87125922.58	98204989.45
309	R10159	0.915	41686935.55	8246154.197	14.76676385	11.85714286	108319632	17436905.37	406869035.5	43743896.99	85967819.15	113394199.4
310	R10159	0.915	41686935.55	8246154.197	16.59475219	8.571428571	108319632	17436905.37	406869035.5	45791319.92	83378236.7	130105708
311	R10159	0.915	41686935.55	8246154.197	18.42274052	2.142857143	108319632	17436905.37	406869035.5	47034829.81	79845730.12	147174656.5
312	R10159	0.915	41686935.55	8246154.197	20.25072886	2.142857143	108319632	17436905.37	406869035.5	47668411.93	75610844.42	164622605.5
313	R10159	0.915	41686935.55	8246154.197	22.0787172	2.285714286	108319632	17436905.37	406869035.5	47843942.7	70830108.58	182407394.8
314	R10159	0.915	41686935.55	8246154.197	23.90670554	2.285714286	108319632	17436905.37	406869035.5	47700866	66050903.64	199046740
315	R10159	0.915	41686935.55	8246154.197	25.73469388	2.285714286	108319632	17436905.37	406869035.5	47303029.38	60607448.62	217203671.3
316	R10159	0.915	41686935.55	8246154.197	27.56268222	2.428571429	108319632	17436905.37	406869035.5	46729339.7	55029023.65	235367812.4
317	R10159	0.915	41686935.55	8246154.197	29.39067055	2.428571429	108319632	17436905.37	406869035.5	46048992.99	49461315.47	253403490
318	R10159	0.915	41686935.55	8246154.197	31.21865889	2.571428571	108319632	17436905.37	406869035.5	45323864.62	44041885.55	271180302.8
319	R10159	0.915	41686935.55	8246154.197	33.04664723	2.857142857	108319632	17436905.37	406869035.5	44662315.45	39276024	287256542.6
320	R10159	0.915	41686935.55	8246154.197	34.87463557	3	108319632	17436905.37	406869035.5	43998337.78	34462244.97	304212915.3
321	R10159	0.915	41686935.55	8246154.197	36.70262391	3.428571429	108319632	17436905.37	406869035.5	43426462.26	30082512.01	320603937.7
322	R10159	0.915	41686935.55	8246154.197	38.53061224	4	108319632	17436905.37	406869035.5	42974997.6	26181830.67	336355424.1
323	R10159	0.915	41686935.55	8246154.197	40.35860058	4.714285714	108319632	17436905.37	406869035.5	42661612.12	22778105.92	351407952.1
324	R10159	0.915	41686935.55	8246154.197	42.18658892	5.428571429	108319632	17436905.37	406869035.5	42501326.66	20072457.86	364641998.2
325	R10159	0.915	41686935.55	8246154.197	44.01457726	2.571428571	108319632	17436905.37	406869035.5	42465665.64	17590873.67	378230197.6
326	R10159	0.915	41686935.55	8246154.197	45.8425656	0	108319632	17436905.37	406869035.5	42564019.53	15539273.41	391014904.3
327	R10159	0.915	41686935.55	8246154.197	47.67055394	0	108319632	17436905.37	406869035.5	42780643.96	13870420.18	402979227.5
328	R10159	0.915	41686935.55	8246154.197	49.49854227	0	108319632	17436905.37	406869035.5	43068473.13	12625267.08	413287308.1
329	R10159	0.915	41686935.55	8246154.197	51.32653061	0	108319632	17436905.37	406869035.5	43455001.84	11548002.18	423655826.9
330	R10159	0.915	41686935.55	8246154.197	53.15451895	0	108319632	17436905.37	406869035.5	43897612.29	10705643.9	433199659.1
331	R10159	0.915	41686935.55	8246154.197	54.98250729	0	108319632	17436905.37	406869035.5	44375194.91	10053895.19	441932093.1
332	R10159	0.915	41686935.55	8246154.197	56.81049563	0	108319632	17436905.37	406869035.5	44868790.58	9554141.599	449873691.3
333	R10159	0.915	41686935.55	8246154.197	58.63848397	0	108319632	17436905.37	406869035.5	45324618.86	9199432.646	456526109
334	R10159	0.915	41686935.55	8246154.197	60.4664723	0	108319632	17436905.37	406869035.5	45806338.46	8905318.364	463029464
335	R10159	0.915	41686935.55	8246154.197	62.29446064	0	108319632	17436905.37	406869035.5	46265673.54	8683665.305	468839071.8
336	R10159	0.915	41686935.55	8246154.197	64.12244898	0	108319632	17436905.37	406869035.5	46695446.93	8517119.046	473998032.8
337	R10159	0.915	41686935.55	8246154.197	65.95043732	0	108319632	17436905.37	406869035.5	47091092.52	8392181.648	478552635.4
338	R10159	0.915	41686935.55	8246154.197	67.77842566	0	108319632	17436905.37	406869035.5	47423934.46	8304782.055	482262169.5
339	R10159	0.915	41686935.55	8246154.197	69.60641399	0	108319632	17436905.37	406869035.5	47748827.2	8232906.18	485790779.8
340	R10159	0.915	41686935.55	8246154.197	71.43440233	0	108319632	17436905.37	406869035.5	48037265.13	8178882.153	488857166.6
341	R10159	0.915	41686935.55	8246154.197	73.26239067	0	108319632	17436905.37	406869035.5	48290894.14	8138174.65	491508783.4
342	R10159	0.915	41686935.55	8246154.197	75.09037901	0	108319632	17436905.37	406869035.5	48512027.39	8107403.65	493791066.5
343	R10159	0.915	41686935.55	8246154.197	76.91836735	0	108319632	17436905.37	406869035.5	48689649.46	8085635.361	495607061.2
344	R10159	0.915	41686935.55	8246154.197	78.74635569	0	108319632	17436905.37	406869035.5	48856077.77	8067476.349	497296832.3
345	R10159	0.915	41686935.55	8246154.197	80.57434402	0	108319632	17436905.37	406869035.5	48998325.98	8053587.07	498733713.8
346	R10159	0.915	41686935.55	8246154.197	82.40233236	0	108319632	17436905.37	406869035.5	49119246.74	8042916.12	499951098.2
347	R10159	0.915	41686935.55	8246154.197	84.2303207	0	108319632	17436905.37	406869035.5	49221536.03	8034680.89	500978998
348	R10159	0.915	41686935.55	8246154.197	86.05830904	0	108319632	17436905.37	406869035.5	49301577.7	8028733.219	501782813.4
349	R10159	0.915	41686935.55	8246154.197	87.88629738	0	108319632	17436905.37	406869035.5	49374837.32	8023667.561	502518734.3
350	R10159	0.915	41686935.55	8246154.197	89.71428571	0	108319632	17436905.37	406869035.5	49436087.76	8019708.862	503134695.4
351	T10173	0.915	43651580.15	6928828.794	0.142857143	50.42857143	59433176.38	11315219.65	265600049.5	28698034.38	8617128.209	290929.4069
352	T10173	0.915	43651580.15	6928828.794	1.970845481	46.85714286	59433176.38	11315219.65	265600049.5	21213317.69	17814806.15	9627796.283
353	T10173	0.915	43651580.15	6928828.794	3.798833819	44.42857143	59433176.38	11315219.65	265600049.5	18459886	30086935.78	19257254.45
354	T10173	0.915	43651580.15	6928828.794	5.626822157	41.85714286	59433176.38	11315219.65	265600049.5	18851354.76	42212543.77	28653861.13
355	T10173	0.915	43651580.15	6928828.794	7.454810496	40	59433176.38	11315219.65	265600049.5	21184016.12	53435835.32	39291945.8
356	T10173	0.915	43651580.15	6928828.794	9.282798834	37.71428571	59433176.38	11315219.65	265600049.5	24298356.61	60965802.39	49992653.15
357	T10173	0.915	43651580.15	6928828.794	11.11078717	35.85714286	59433176.38	11315219.65	265600049.5	27290109.15	64748361.29	60393157.89
358	T10173	0.915	43651580.15	6928828.794	12.93877551	33.71428571	59433176.38	11315219.65	265600049.5	29681370.28	65691242.16	70349426.86
359	T10173	0.915	43651580.15	6928828.794	14.76676385	31.71428571	59433176.38	11315219.65	265600049.5	31234148.5	64924025.41	79166105.54
360	T10173	0.915	43651580.15	6928828.794	16.59475219	30.14285714	59433176.38	11315219.65	265600049.5	32256604.45	63034170.83	88402040.14
361	T10173	0.915	43651580.15	6928828.794	18.42274052	27.85714286	59433176.38	11315219.65	265600049.5	32718522.76	60507448.89	97408827.7
362	T10173	0.915	43651580.15	6928828.794	20.25072886	25.85714286	59433176.38	11315219.65	265600049.5	32758182.7	57616390.1	106265170.9
363	T10173	0.915	43651580.15	6928828.794	22.0787172	24.57142857	59433176.38	11315219.65	265600049.5	32494604.69	54511295.07	115019283.3
364	T10173	0.915	43651580.15	6928828.794	23.90670554	21.42857143	59433176.38	11315219.65	265600049.5	32062683.34	51530982.24	123027548.1
365	T10173	0.915	43651580.15	6928828.794	25.73469388	20	59433176.38	11315219.65	265600049.5	31455742.79	48233206.45	131625033.3
366	T10173	0.915	43651580.15	6928828.794	27.56268222	19.14285714	59433176.38	11315219.65	265600049.5	30754547.63	44907721.69	140127911.2
367	T10173	0.915	43651580.15	6928828.794	29.39067055	14.28571429	59433176.38	11315219.65	265600049.5	29997911.53	41594554.62	148514188.9
368	T10173	0.915	43651580.15	6928828.794	31.21865889	13.14285714	59433176.38	11315219.65	265600049.5	29215687.34	38331040.89	156758019.5
369	T10173	0.915	43651580.15	6928828.794	33.04664723	11.42857143	59433176.38	11315219.65	265600049.5	28491559.53	35392939.78	164218500.4
370	T10173	0.915	43651580.15	6928828.794	34.87463557	6.571428571	59433176.38	11315219.65	265600049.5	27723219.23	32320662.17	172116001.7
371	T10173	0.915	43651580.15	6928828.794	36.70262391	6.714285714	59433176.38	11315219.65	265600049.5	26987600.47	29391090.03	179800517.9
372	T10173	0.915	43651580.15	6928828.794	38.53061224	6.428571429	59433176.38	11315219.65	265600049.5	26298322.94	26628012.58	187254478.7
373	T10173	0.915	43651580.15	6928828.794	40.35860058	6	59433176.38	11315219.65	265600049.5	25712800.42	24241436.03	193918843.1
374	T10173	0.915	43651580.15	6928828.794	42.18658892	2.428571429	59433176.38	11315219.65	265600049.5	25141581.66	21846119.43	200895668.5
375	T10173	0.915	43651580.15	6928828.794	44.01457726	2.571428571	59433176.38	11315219.65	265600049.5	24642139.23	19656370.77	207614609.3
376	T10173	0.915	43651580.15	6928828.794	45.8425656	2.714285714	59433176.38	11315219.65	265600049.5	24218488.29	17675122.46	214073661
377	T10173	0.915	43651580.15	6928828.794	47.67055394	3	59433176.38	11315219.65	265600049.5	23872405.45	15900561.39	220273727.8
378	T10173	0.915	43651580.15	6928828.794	49.49854227	3.285714286	59433176.38	11315219.65	265600049.5	23621566.57	14440869.66	225769733.6
379	T10173	0.915	43651580.15	6928828.794	51.32653061	3	59433176.38	11315219.65	265600049.5	23422209.91	13044087.87	231482203
380	T10173	0.915	43651580.15	6928828.794	53.15451895	0	59433176.38	11315219.65	265600049.5	23294568.28	11827636.86	236949258.9
381	T10173	0.915	43651580.15	6928828.794	54.98250729	0	59433176.38	11315219.65	265600049.5	23233693.57	10777704.69	242177455.3
382	T10173	0.915	43651580.15	6928828.794	56.81049563	0	59433176.38	11315219.65	265600049.5	23233629.5	9879258.192	247173561.3
383	T10173	0.915	43651580.15	6928828.794	58.63848397	0	59433176.38	11315219.65	265600049.5	23281797.49	9170896.481	251585122.5
384	T10173	0.915	43651580.15	6928828.794	60.4664723	0	59433176.38	11315219.65	265600049.5	23379622.96	8519954.389	256153356.5
385	T10173	0.915	43651580.15	6928828.794	62.29446064	0	59433176.38	11315219.65	265600049.5	23517913.97	7975373.792	260507971.9
386	T10173	0.915	43651580.15	6928828.794	64.12244898	0	59433176.38	11315219.65	265600049.5	23689570.16	7522824.772	264654431.3
387	T10173	0.915	43651580.15	6928828.794	65.95043732	0	59433176.38	11315219.65	265600049.5	23887773.51	7149050.626	268597751.8
388	T10173	0.915	43651580.15	6928828.794	67.77842566	0	59433176.38	11315219.65	265600049.5	24088764.75	6863527.672	272061467.1
389	T10173	0.915	43651580.15	6928828.794	69.60641399	0	59433176.38	11315219.65	265600049.5	24320553.27	6608584.672	275626991.5
390	T10173	0.915	43651580.15	6928828.794	71.43440233	0	59433176.38	11315219.65	265600049.5	24561830.67	6400963.619	279002376.9
391	T10173	0.915	43651580.15	6928828.794	73.26239067	0	59433176.38	11315219.65	265600049.5	24807979.96	6232448.181	282191895
392	T10173	0.915	43651580.15	6928828.794	75.09037901	0	59433176.38	11315219.65	265600049.5	25055042.56	6096020.712	285199924.6
393	T10173	0.915	43651580.15	6928828.794	76.91836735	0	59433176.38	11315219.65	265600049.5	25281032.14	5993428.881	287819440.4
394	T10173	0.915	43651580.15	6928828.794	78.74635569	0	59433176.38	11315219.65	265600049.5	25521053.39	5902907.625	290491565.3
395	T10173	0.915	43651580.15	6928828.794	80.57434402	0	59433176.38	11315219.65	265600049.5	25753955.18	5829800.677	292996399
396	T10173	0.915	43651580.15	6928828.794	82.40233236	0	59433176.38	11315219.65	265600049.5	25978051.38	5770700.833	295339422.3
397	T10173	0.915	43651580.15	6928828.794	84.2303207	0	59433176.38	11315219.65	265600049.5	26192103.31	5722833.924	297526446.9
398	T10173	0.915	43651580.15	6928828.794	86.05830904	0	59433176.38	11315219.65	265600049.5	26380032.63	5686671.302	299412065
399	T10173	0.915	43651580.15	6928828.794	87.88629738	0	59433176.38	11315219.65	265600049.5	26572660.58	5654482.069	301316520.1
400	T10173	0.915	43651580.15	6928828.794	89.71428571	0	59433176.38	11315219.65	265600049.5	26753631.29	5628135.128	303083566.5
401	Z11151	0.925	47863007.14	6045232.626	0.142857143	28.57142857	60341915.58	6835525.796	308684874.6	20111542.29	3287405.635	309022.5024
402	Z11151	0.925	47863007.14	6045232.626	1.970845481	27.57142857	60341915.58	6835525.796	308684874.6	18460951.03	7281713.5	12395286.69
403	Z11151	0.925	47863007.14	6045232.626	3.798833819	26.42857143	60341915.58	6835525.796	308684874.6	19509452.49	13202925.31	28489149.22
404	Z11151	0.925	47863007.14	6045232.626	5.626822157	25.28571429	60341915.58	6835525.796	308684874.6	22813180.18	19272576.98	47415232.45
405	Z11151	0.925	47863007.14	6045232.626	7.454810496	24	60341915.58	6835525.796	308684874.6	28175477.35	24268072.79	71824206.62
406	Z11151	0.925	47863007.14	6045232.626	9.282798834	22.71428571	60341915.58	6835525.796	308684874.6	34045142.78	26246249.57	98624272.56
407	Z11151	0.925	47863007.14	6045232.626	11.11078717	21.42857143	60341915.58	6835525.796	308684874.6	39165922.03	25509563.05	125965217.1
408	Z11151	0.925	47863007.14	6045232.626	12.93877551	20.14285714	60341915.58	6835525.796	308684874.6	42866030.02	23167729.9	152501508
409	Z11151	0.925	47863007.14	6045232.626	14.76676385	18.71428571	60341915.58	6835525.796	308684874.6	44918473.27	20462364.11	175609488.2
410	Z11151	0.925	47863007.14	6045232.626	16.59475219	17	60341915.58	6835525.796	308684874.6	45863037.58	17539314.24	198799603.7
411	Z11151	0.925	47863007.14	6045232.626	18.42274052	15.28571429	60341915.58	6835525.796	308684874.6	45801859.83	14920788.72	219961164.6
412	Z11151	0.925	47863007.14	6045232.626	20.25072886	13.57142857	60341915.58	6835525.796	308684874.6	45065774.37	12706118.35	239114185.9
413	Z11151	0.925	47863007.14	6045232.626	22.0787172	11.57142857	60341915.58	6835525.796	308684874.6	43928729.46	10889594.41	256345748.9
414	Z11151	0.925	47863007.14	6045232.626	23.90670554	9.285714286	60341915.58	6835525.796	308684874.6	42700645.12	9525009.152	270646476.9
415	Z11151	0.925	47863007.14	6045232.626	25.73469388	5.857142857	60341915.58	6835525.796	308684874.6	41310261.25	8330065.893	284517893.9
416	Z11151	0.925	47863007.14	6045232.626	27.56268222	0	60341915.58	6835525.796	308684874.6	39947471.68	7375381.943	296828027.7
417	Z11151	0.925	47863007.14	6045232.626	29.39067055	0	60341915.58	6835525.796	308684874.6	38667524.54	6612686.618	307703053.4
418	Z11151	0.925	47863007.14	6045232.626	31.21865889	0	60341915.58	6835525.796	308684874.6	37499185.55	6002369.637	317265928
419	Z11151	0.925	47863007.14	6045232.626	33.04664723	0	60341915.58	6835525.796	308684874.6	36529673.37	5546726.318	325031542.7
420	Z11151	0.925	47863007.14	6045232.626	34.87463557	0	60341915.58	6835525.796	308684874.6	35597830.85	5146152.821	332401557.8
421	Z11151	0.925	47863007.14	6045232.626	36.70262391	0	60341915.58	6835525.796	308684874.6	34783275.44	4822908.121	338793911.5
422	Z11151	0.925	47863007.14	6045232.626	38.53061224	0	60341915.58	6835525.796	308684874.6	34076433.05	4561258.969	344312557.7
423	Z11151	0.925	47863007.14	6045232.626	40.35860058	0	60341915.58	6835525.796	308684874.6	33466170.37	4348840.783	349055127.7
424	Z11151	0.925	47863007.14	6045232.626	42.18658892	0	60341915.58	6835525.796	308684874.6	32978698.81	4187996.542	352822731.3
425	Z11151	0.925	47863007.14	6045232.626	44.01457726	0	60341915.58	6835525.796	308684874.6	32522500.07	4044638.188	356321994.3
426	Z11151	0.925	47863007.14	6045232.626	45.8425656	0	60341915.58	6835525.796	308684874.6	32131216.22	3927367.398	359290552.4
427	Z11151	0.925	47863007.14	6045232.626	47.67055394	0	60341915.58	6835525.796	308684874.6	31795759.26	3831223.181	361798155.2
428	Z11151	0.925	47863007.14	6045232.626	49.49854227	0	60341915.58	6835525.796	308684874.6	31528723.92	3757780.295	363758030.1
429	Z11151	0.925	47863007.14	6045232.626	51.32653061	0	60341915.58	6835525.796	308684874.6	31279063.14	3691788.777	365549373.1
430	Z11151	0.925	47863007.14	6045232.626	53.15451895	0	60341915.58	6835525.796	308684874.6	31064743.37	3637379.468	367044072.9
431	Z11151	0.925	47863007.14	6045232.626	54.98250729	0	60341915.58	6835525.796	308684874.6	30880594.86	3592442.789	368285991.3
432	Z11151	0.925	47863007.14	6045232.626	56.81049563	0	60341915.58	6835525.796	308684874.6	30722214.55	3555268.922	369313452.5
433	Z11151	0.925	47863007.14	6045232.626	58.63848397	0	60341915.58	6835525.796	308684874.6	30595643.57	3526638.551	370100398.7
434	Z11151	0.925	47863007.14	6045232.626	60.4664723	0	60341915.58	6835525.796	308684874.6	30476793.93	3500711.605	370805083.8
435	Z11151	0.925	47863007.14	6045232.626	62.29446064	0	60341915.58	6835525.796	308684874.6	30374294.09	3479167.05	371380313.8
436	Z11151	0.925	47863007.14	6045232.626	64.12244898	0	60341915.58	6835525.796	308684874.6	30285826.77	3461237.634	371847494.2
437	Z11151	0.925	47863007.14	6045232.626	65.95043732	0	60341915.58	6835525.796	308684874.6	30209421.5	3446294.887	372224859.7
438	Z11151	0.925	47863007.14	6045232.626	67.77842566	0	60341915.58	6835525.796	308684874.6	30148143.75	3434704.968	372506896
439	Z11151	0.925	47863007.14	6045232.626	69.60641399	0	60341915.58	6835525.796	308684874.6	30090430.58	3424136.433	372752926.5
440	Z11151	0.925	47863007.14	6045232.626	71.43440233	0	60341915.58	6835525.796	308684874.6	30040530.95	3415291.205	372947882.8
441	Z11151	0.925	47863007.14	6045232.626	73.26239067	0	60341915.58	6835525.796	308684874.6	29997382.23	3407877.785	373101101
442	Z11151	0.925	47863007.14	6045232.626	75.09037901	0	60341915.58	6835525.796	308684874.6	29960071.78	3401655.709	373220376.4
443	Z11151	0.925	47863007.14	6045232.626	76.91836735	0	60341915.58	6835525.796	308684874.6	29930132.22	3396797.287	373305975.7
444	Z11151	0.925	47863007.14	6045232.626	78.74635569	0	60341915.58	6835525.796	308684874.6	29901935.74	3392337.774	373377232.4
445	Z11151	0.925	47863007.14	6045232.626	80.57434402	0	60341915.58	6835525.796	308684874.6	29877572.31	3388580.185	373430519.2
446	Z11151	0.925	47863007.14	6045232.626	82.40233236	0	60341915.58	6835525.796	308684874.6	29856530.48	3385410.022	373469531.9
447	Z11151	0.925	47863007.14	6045232.626	84.2303207	0	60341915.58	6835525.796	308684874.6	29838367.4	3382732.195	373497294.9
448	Z11151	0.925	47863007.14	6045232.626	86.05830904	0	60341915.58	6835525.796	308684874.6	29823823.7	3380628.713	373515075.4
449	Z11151	0.925	47863007.14	6045232.626	87.88629738	0	60341915.58	6835525.796	308684874.6	29810161.73	3378686.857	373527721.3
450	Z11151	0.925	47863007.14	6045232.626	89.71428571	0	60341915.58	6835525.796	308684874.6	29798393.2	3377041.294	373535073.3
